# Supplementary material for: Transport and inhibition mechanism of the human SGLT2–MAP17 glucose transporter
Source: Nat Struct Mol Biol. 2023 Dec 6;31(1):159–69. doi: 10.1038/s41594-023-01134-0 (PMC10803289; doi:10.1038/s41594-023-01134-0)
Supplement: Supplementary file 5 — Source data for Supplementary Fig. 10. [file 41594_2023_1134_MOESM5_ESM.xlsx]

## Sheet: Suppelemtary Fig.10
	α-MG uptake (μL/mg-protein)
Time (min)	Mock			hSGLT2
15	0	0	0.26702	4.11903	4.1163	6.45191
30	0	0.412621	0.55157	12.1536	10.6771	14.5344
60	0	0.273816	0	21.4477	35.7178	17.7727
