# Supplementary material for: Transport and inhibition mechanism of the human SGLT2–MAP17 glucose transporter
Source: Nat Struct Mol Biol. 2023 Dec 6;31(1):159–69. doi: 10.1038/s41594-023-01134-0 (PMC10803289; doi:10.1038/s41594-023-01134-0)
Supplement: Supplementary file 6 — Source data for Fig. 1. [file 41594_2023_1134_MOESM6_ESM.xlsx]

## Sheet: Fig.1c
SP-sfGFP-hSGLT2+ hMAP17				EGFP-hSGLT2+ hMAP17				hSGLT2-EGFP+ hMAP17				SP-sfGFP-hSGLT2				EGFP-hSGLT2				hSGLT2-EGFP
min	Fluoresenece	ml		min	Fluoresenece	ml		min	Fluoresenece	ml		min	Fluoresenece	ml		min	Fluoresenece	ml		min	Fluoresenece	ml
0	0	0		0	0	0		0	0	0		0	0	0		0	0	0		0	0	0
0.00333333	0	0.001		0.00333333	0	0.001		0.00333333	0	0.001		0.00333333	0	0.001		0.00333333	0	0.001		0.00333333	0	0.001
0.00666667	0	0.002		0.00666667	0	0.002		0.00666667	0	0.002		0.00666667	0	0.002		0.00666667	0	0.002		0.00666667	0	0.002
0.01	-0.000131726	0.003		0.01	0.000197589	0.003		0.01	-0.000344694	0.003		0.01	0.000253916	0.003		0.01	0.000139713	0.003		0.01	-0.000179291	0.003
0.0133333	-0.000131726	0.004		0.0133333	0.000685871	0.004		0.0133333	-0.000344694	0.004		0.0133333	0.000742197	0.004		0.0133333	0.000139713	0.004		0.0133333	-0.000179291	0.004
0.0166667	-0.00110829	0.005		0.0166667	0.00166243	0.005		0.0166667	0.000143588	0.005		0.0166667	0.00171876	0.005		0.0166667	0.000139713	0.005		0.0166667	-0.00115585	0.005
0.02	-0.00208485	0.006		0.02	0.00215071	0.006		0.02	0.000631869	0.006		0.02	0.0031836	0.006		0.02	-0.000836849	0.006		0.02	-0.00164413	0.006
0.0233333	-0.00306141	0.007		0.0233333	0.002639	0.007		0.0233333	0.000631869	0.007		0.0233333	0.00416017	0.007		0.0233333	-0.00327825	0.007		0.0233333	-0.00213242	0.007
0.0266667	-0.00403798	0.008		0.0266667	0.00215071	0.008		0.0266667	0.000631869	0.008		0.0266667	0.00416017	0.008		0.0266667	-0.00425482	0.008		0.0266667	-0.00213242	0.008
0.03	-0.00403798	0.009		0.03	0.00215071	0.009		0.03	0.000631869	0.009		0.03	0.00367189	0.009		0.03	-0.0047431	0.009		0.03	-0.00213242	0.009
0.0333333	-0.00306141	0.01		0.0333333	0.00117415	0.01		0.0333333	-0.000344694	0.01		0.0333333	0.00220704	0.01		0.0333333	-0.0047431	0.01		0.0333333	-0.00213242	0.01
0.0366667	-0.00257313	0.011		0.0366667	0.00117415	0.011		0.0366667	-0.000344694	0.011		0.0366667	0.00123048	0.011		0.0366667	-0.0047431	0.011		0.0366667	-0.00310898	0.011
0.04	-0.00110829	0.012		0.04	0.00117415	0.012		0.04	-0.00229782	0.012		0.04	0.00123048	0.012		0.04	-0.00376654	0.012		0.04	-0.00310898	0.012
0.0433333	-0.000131726	0.013		0.0433333	0.00117415	0.013		0.0433333	-0.00229782	0.013		0.0433333	0.000253916	0.013		0.0433333	-0.00327825	0.013		0.0433333	-0.00310898	0.013
0.0466667	-0.000131726	0.014		0.0466667	0.00166243	0.014		0.0466667	-0.00229782	0.014		0.0466667	-0.000722647	0.014		0.0466667	-0.00278997	0.014		0.0466667	-0.0026207	0.014
0.05	-0.000131726	0.015		0.05	0.002639	0.015		0.05	-0.00229782	0.015		0.05	-0.00169921	0.015		0.05	-0.00278997	0.015		0.05	-0.00164413	0.015
0.0533333	-0.000131726	0.016		0.0533333	0.00361556	0.016		0.0533333	-0.000344694	0.016		0.0533333	-0.00218749	0.016		0.0533333	-0.00278997	0.016		0.0533333	-0.000179291	0.016
0.0566667	0.000356555	0.017		0.0566667	0.00410384	0.017		0.0566667	-0.000344694	0.017		0.0566667	-0.00169921	0.017		0.0566667	-0.00278997	0.017		0.0566667	0.000797272	0.017
0.06	0.000844836	0.018		0.06	0.00361556	0.018		0.06	-0.000344694	0.018		0.06	0.000742197	0.018		0.06	-0.00278997	0.018		0.06	0.000797272	0.018
0.0633333	0.000844836	0.019		0.0633333	0.00312728	0.019		0.0633333	-0.00132126	0.019		0.0633333	0.00123048	0.019		0.0633333	-0.00181341	0.019		0.0633333	0.00030899	0.019
0.0666667	-0.000131726	0.02		0.0666667	0.002639	0.02		0.0666667	-0.0027861	0.02		0.0666667	0.00220704	0.02		0.0666667	-0.00278997	0.02		0.0666667	-0.000667572	0.02
0.07	-0.000131726	0.021		0.07	0.00215071	0.021		0.07	-0.00327438	0.021		0.07	0.00220704	0.021		0.07	-0.00376654	0.021		0.07	-0.00164413	0.021
0.0733333	-0.000131726	0.022		0.0733333	0.00312728	0.022		0.0733333	-0.00327438	0.022		0.0733333	0.00220704	0.022		0.0733333	-0.00376654	0.022		0.0733333	-0.00310898	0.022
0.0766667	-0.000131726	0.023		0.0766667	0.00361556	0.023		0.0766667	-0.00327438	0.023		0.0766667	0.00220704	0.023		0.0766667	-0.00327825	0.023		0.0766667	-0.00408554	0.023
0.08	-0.000131726	0.024		0.08	0.00410384	0.024		0.08	-0.00327438	0.024		0.08	0.00171876	0.024		0.08	-0.00181341	0.024		0.08	-0.00603867	0.024
0.0833333	-0.00110829	0.025		0.0833333	0.00410384	0.025		0.0833333	-0.00327438	0.025		0.0833333	0.00123048	0.025		0.0833333	-0.000836849	0.025		0.0833333	-0.0050621	0.025
0.0866667	-0.00208485	0.026		0.0866667	0.00361556	0.026		0.0866667	-0.00327438	0.026		0.0866667	0.00123048	0.026		0.0866667	-0.000836849	0.026		0.0866667	-0.00408554	0.026
0.09	-0.00306141	0.027		0.09	0.002639	0.027		0.09	-0.00229782	0.027		0.09	0.00123048	0.027		0.09	-0.00181341	0.027		0.09	-0.0026207	0.027
0.0933333	-0.00403798	0.028		0.0933333	0.00166243	0.028		0.0933333	-0.00229782	0.028		0.0933333	0.00123048	0.028		0.0933333	-0.00327825	0.028		0.0933333	-0.00213242	0.028
0.0966667	-0.00354969	0.029		0.0966667	0.00117415	0.029		0.0966667	-0.00229782	0.029		0.0966667	0.00123048	0.029		0.0966667	-0.00425482	0.029		0.0966667	-0.00115585	0.029
0.1	-0.00257313	0.03		0.1	0.00215071	0.03		0.1	-0.00229782	0.03		0.1	0.00123048	0.03		0.1	-0.0047431	0.03		0.1	-0.000667572	0.03
0.103333	-0.00110829	0.031		0.103333	0.00215071	0.031		0.103333	-0.00229782	0.031		0.103333	0.00123048	0.031		0.103333	-0.00571966	0.031		0.103333	-0.000667572	0.031
0.106667	0.000844836	0.032		0.106667	0.00166243	0.032		0.106667	-0.00229782	0.032		0.106667	0.00123048	0.032		0.106667	-0.00571966	0.032		0.106667	-0.00164413	0.032
0.11	0.000844836	0.033		0.11	0.00117415	0.033		0.11	-0.00229782	0.033		0.11	0.00123048	0.033		0.11	-0.00571966	0.033		0.11	-0.0026207	0.033
0.113333	0.000844836	0.034		0.113333	0.00117415	0.034		0.113333	-0.00229782	0.034		0.113333	0.00123048	0.034		0.113333	-0.00571966	0.034		0.113333	-0.00408554	0.034
0.116667	0.000844836	0.035		0.116667	0.00117415	0.035		0.116667	-0.00229782	0.035		0.116667	0.00123048	0.035		0.116667	-0.0047431	0.035		0.116667	-0.00603867	0.035
0.12	0.000844836	0.036		0.12	0.00215071	0.036		0.12	-0.00327438	0.036		0.12	0.00123048	0.036		0.12	-0.00327825	0.036		0.12	-0.00603867	0.036
0.123333	-0.000131726	0.037		0.123333	0.00215071	0.037		0.123333	-0.00473922	0.037		0.123333	0.00123048	0.037		0.123333	-0.000348568	0.037		0.123333	-0.00359726	0.037
0.126667	-0.00257313	0.038		0.126667	0.00215071	0.038		0.126667	-0.00522751	0.038		0.126667	0.00123048	0.038		0.126667	0.00111628	0.038		0.126667	-0.0026207	0.038
0.13	-0.00354969	0.039		0.13	0.00215071	0.039		0.13	-0.00473922	0.039		0.13	0.00123048	0.039		0.13	0.00111628	0.039		0.13	-0.00115585	0.039
0.133333	-0.00550282	0.04		0.133333	0.00215071	0.04		0.133333	-0.0027861	0.04		0.133333	0.00123048	0.04		0.133333	0.00111628	0.04		0.133333	-0.00115585	0.04
0.136667	-0.00696766	0.041		0.136667	0.002639	0.041		0.136667	-0.000344694	0.041		0.136667	0.00123048	0.041		0.136667	0.00111628	0.041		0.136667	-0.0026207	0.041
0.14	-0.00745595	0.042		0.14	0.00312728	0.042		0.14	-0.000344694	0.042		0.14	0.000742197	0.042		0.14	0.00111628	0.042		0.14	-0.00408554	0.042
0.143333	-0.00696766	0.043		0.143333	0.00215071	0.043		0.143333	-0.00132126	0.043		0.143333	-0.000722647	0.043		0.143333	0.00111628	0.043		0.143333	-0.00652695	0.043
0.146667	-0.00550282	0.044		0.146667	0.00117415	0.044		0.146667	-0.00229782	0.044		0.146667	-0.00218749	0.044		0.146667	0.00111628	0.044		0.146667	-0.00701523	0.044
0.15	-0.00452626	0.045		0.15	0.000197589	0.045		0.15	-0.00327438	0.045		0.15	-0.00267577	0.045		0.15	0.000139713	0.045		0.15	-0.00701523	0.045
0.153333	-0.00306141	0.046		0.153333	-0.00175554	0.046		0.153333	-0.00473922	0.046		0.153333	-0.00267577	0.046		0.153333	-0.000836849	0.046		0.153333	-0.00652695	0.046
0.156667	-0.00208485	0.047		0.156667	0.000197589	0.047		0.156667	-0.00571579	0.047		0.156667	-0.00218749	0.047		0.156667	-0.000836849	0.047		0.156667	-0.00603867	0.047
0.16	-0.00306141	0.048		0.16	0.000685871	0.048		0.16	-0.00620407	0.048		0.16	-0.00169921	0.048		0.16	-0.000836849	0.048		0.16	-0.00603867	0.048
0.163333	-0.00306141	0.049		0.163333	0.00117415	0.049		0.163333	-0.00620407	0.049		0.163333	-0.00169921	0.049		0.163333	0.000139713	0.049		0.163333	-0.00408554	0.049
0.166667	-0.00306141	0.05		0.166667	0.00215071	0.05		0.166667	-0.00522751	0.05		0.166667	-0.00169921	0.05		0.166667	0.000139713	0.05		0.166667	-0.00359726	0.05
0.17	-0.00257313	0.051		0.17	0.00215071	0.051		0.17	-0.00376266	0.051		0.17	-0.00169921	0.051		0.17	0.000139713	0.051		0.17	-0.0026207	0.051
0.173333	-0.00208485	0.052		0.173333	0.00312728	0.052		0.173333	-0.00327438	0.052		0.173333	-0.00169921	0.052		0.173333	-0.000836849	0.052		0.173333	-0.00213242	0.052
0.176667	-0.00257313	0.053		0.176667	0.00215071	0.053		0.176667	-0.00327438	0.053		0.176667	0.000742197	0.053		0.176667	-0.00181341	0.053		0.176667	-0.00213242	0.053
0.18	-0.00354969	0.054		0.18	0.000685871	0.054		0.18	-0.00327438	0.054		0.18	0.00171876	0.054		0.18	-0.00278997	0.054		0.18	-0.00310898	0.054
0.183333	-0.00403798	0.055		0.183333	-0.00175554	0.055		0.183333	-0.00327438	0.055		0.183333	0.00220704	0.055		0.183333	-0.000836849	0.055		0.183333	-0.0050621	0.055
0.186667	-0.00403798	0.056		0.186667	-0.00175554	0.056		0.186667	-0.0027861	0.056		0.186667	0.00220704	0.056		0.186667	-0.000836849	0.056		0.186667	-0.00603867	0.056
0.19	-0.00306141	0.057		0.19	0.000197589	0.057		0.19	-0.00229782	0.057		0.19	0.00171876	0.057		0.19	-0.00278997	0.057		0.19	-0.00603867	0.057
0.193333	-0.00208485	0.058		0.193333	0.00117415	0.058		0.193333	-0.00229782	0.058		0.193333	0.00123048	0.058		0.193333	-0.00376654	0.058		0.193333	-0.00603867	0.058
0.196667	-0.000131726	0.059		0.196667	0.000197589	0.059		0.196667	-0.000344694	0.059		0.196667	0.00123048	0.059		0.196667	-0.00376654	0.059		0.196667	-0.00603867	0.059
0.2	-0.00110829	0.06		0.2	-0.000778973	0.06		0.2	0.000143588	0.06		0.2	0.000253916	0.06		0.2	-0.00278997	0.06		0.2	-0.00652695	0.06
0.203333	-0.00257313	0.061		0.203333	-0.00175554	0.061		0.203333	0.000631869	0.061		0.203333	0.000253916	0.061		0.203333	-0.000348568	0.061		0.203333	-0.00701523	0.061
0.206667	-0.00306141	0.062		0.206667	-0.00175554	0.062		0.206667	0.00160843	0.062		0.206667	0.000253916	0.062		0.206667	0.000627995	0.062		0.206667	-0.00652695	0.062
0.21	-0.00306141	0.063		0.21	0.000197589	0.063		0.21	0.00160843	0.063		0.21	0.000253916	0.063		0.21	0.00111628	0.063		0.21	-0.00408554	0.063
0.213333	-0.00306141	0.064		0.213333	0.000197589	0.064		0.213333	0.000631869	0.064		0.213333	0.000253916	0.064		0.213333	0.00160456	0.064		0.213333	-0.00310898	0.064
0.216667	-0.00306141	0.065		0.216667	0.000197589	0.065		0.216667	0.000143588	0.065		0.216667	0.000253916	0.065		0.216667	0.000627995	0.065		0.216667	-0.00213242	0.065
0.22	-0.00208485	0.066		0.22	0.000197589	0.066		0.22	-0.00132126	0.066		0.22	0.000742197	0.066		0.22	-0.000836849	0.066		0.22	-0.00213242	0.066
0.223333	-0.00208485	0.067		0.223333	0.000197589	0.067		0.223333	-0.00229782	0.067		0.223333	0.00123048	0.067		0.223333	-0.00327825	0.067		0.223333	-0.0026207	0.067
0.226667	-0.00208485	0.068		0.226667	0.000197589	0.068		0.226667	-0.00229782	0.068		0.226667	0.00123048	0.068		0.226667	-0.00376654	0.068		0.226667	-0.00359726	0.068
0.23	-0.00257313	0.069		0.23	0.000197589	0.069		0.23	-0.00229782	0.069		0.23	0.000253916	0.069		0.23	-0.00376654	0.069		0.23	-0.00603867	0.069
0.233333	-0.00306141	0.07		0.233333	0.00117415	0.07		0.233333	-0.00229782	0.07		0.233333	-0.000722647	0.07		0.233333	-0.00327825	0.07		0.233333	-0.00701523	0.07
0.236667	-0.00306141	0.071		0.236667	0.00117415	0.071		0.236667	-0.00327438	0.071		0.236667	-0.00169921	0.071		0.236667	-0.00278997	0.071		0.236667	-0.00701523	0.071
0.24	-0.00354969	0.072		0.24	0.00166243	0.072		0.24	-0.00327438	0.072		0.24	-0.00169921	0.072		0.24	-0.00181341	0.072		0.24	-0.00652695	0.072
0.243333	-0.00306141	0.073		0.243333	0.00215071	0.073		0.243333	-0.00327438	0.073		0.243333	-0.00169921	0.073		0.243333	-0.000836849	0.073		0.243333	-0.00359726	0.073
0.246667	-0.00306141	0.074		0.246667	0.00215071	0.074		0.246667	-0.00327438	0.074		0.246667	-0.00218749	0.074		0.246667	-0.000836849	0.074		0.246667	-0.0026207	0.074
0.25	-0.00208485	0.075		0.25	0.00117415	0.075		0.25	-0.00327438	0.075		0.25	-0.00169921	0.075		0.25	-0.00181341	0.075		0.25	-0.00213242	0.075
0.253333	-0.00208485	0.076		0.253333	0.000197589	0.076		0.253333	-0.00327438	0.076		0.253333	-0.00169921	0.076		0.253333	-0.00278997	0.076		0.253333	-0.00310898	0.076
0.256667	-0.00306141	0.077		0.256667	-0.00175554	0.077		0.256667	-0.00425094	0.077		0.256667	0.000253916	0.077		0.256667	-0.00278997	0.077		0.256667	-0.00310898	0.077
0.26	-0.00306141	0.078		0.26	-0.00224382	0.078		0.26	-0.00473922	0.078		0.26	0.000742197	0.078		0.26	-0.00278997	0.078		0.26	-0.00408554	0.078
0.263333	-0.00306141	0.079		0.263333	-0.00224382	0.079		0.263333	-0.00571579	0.079		0.263333	0.00123048	0.079		0.263333	-0.00278997	0.079		0.263333	-0.00408554	0.079
0.266667	-0.00306141	0.08		0.266667	-0.00175554	0.08		0.266667	-0.00620407	0.08		0.266667	0.00123048	0.08		0.266667	-0.00278997	0.08		0.266667	-0.0026207	0.08
0.27	-0.00306141	0.081		0.27	-0.00175554	0.081		0.27	-0.00571579	0.081		0.27	0.000253916	0.081		0.27	-0.000836849	0.081		0.27	-0.00115585	0.081
0.273333	-0.00306141	0.082		0.273333	0.000197589	0.082		0.273333	-0.00425094	0.082		0.273333	-0.00218749	0.082		0.273333	0.000627995	0.082		0.273333	-0.000179291	0.082
0.276667	-0.00403798	0.083		0.276667	0.000197589	0.083		0.276667	-0.0027861	0.083		0.276667	-0.00267577	0.083		0.276667	0.00258112	0.083		0.276667	0.000797272	0.083
0.28	-0.00403798	0.084		0.28	0.000197589	0.084		0.28	-0.00229782	0.084		0.28	-0.00267577	0.084		0.28	0.00355768	0.084		0.28	-0.000179291	0.084
0.283333	-0.00403798	0.085		0.283333	0.00117415	0.085		0.283333	-0.00229782	0.085		0.283333	-0.00218749	0.085		0.283333	0.0030694	0.085		0.283333	-0.000667572	0.085
0.286667	-0.00403798	0.086		0.286667	0.00117415	0.086		0.286667	-0.00327438	0.086		0.286667	-0.00169921	0.086		0.286667	0.00209284	0.086		0.286667	-0.00164413	0.086
0.29	-0.00452626	0.087		0.29	0.00117415	0.087		0.29	-0.00327438	0.087		0.29	0.000253916	0.087		0.29	0.000627995	0.087		0.29	-0.00310898	0.087
0.293333	-0.00501454	0.088		0.293333	0.00166243	0.088		0.293333	-0.0027861	0.088		0.293333	0.000742197	0.088		0.293333	-0.000348568	0.088		0.293333	-0.00408554	0.088
0.296667	-0.0059911	0.089		0.296667	0.00215071	0.089		0.296667	-0.00229782	0.089		0.296667	0.00123048	0.089		0.296667	-0.000836849	0.089		0.296667	-0.00408554	0.089
0.3	-0.00550282	0.09		0.3	0.00215071	0.09		0.3	-0.00229782	0.09		0.3	0.000742197	0.09		0.3	-0.000836849	0.09		0.3	-0.00408554	0.09
0.303333	-0.00452626	0.091		0.303333	0.00215071	0.091		0.303333	-0.0027861	0.091		0.303333	0.000253916	0.091		0.303333	0.000139713	0.091		0.303333	-0.00359726	0.091
0.306667	-0.00354969	0.092		0.306667	0.002639	0.092		0.306667	-0.00327438	0.092		0.306667	0.000742197	0.092		0.306667	0.000139713	0.092		0.306667	-0.00310898	0.092
0.31	-0.00306141	0.093		0.31	0.00312728	0.093		0.31	-0.00327438	0.093		0.31	0.00123048	0.093		0.31	0.000139713	0.093		0.31	-0.00213242	0.093
0.313333	-0.00257313	0.094		0.313333	0.00410384	0.094		0.313333	-0.00327438	0.094		0.313333	0.00220704	0.094		0.313333	-0.000836849	0.094		0.313333	-0.0026207	0.094
0.316667	-0.00208485	0.095		0.316667	0.00361556	0.095		0.316667	-0.00327438	0.095		0.316667	0.00220704	0.095		0.316667	-0.00181341	0.095		0.316667	-0.00310898	0.095
0.32	-0.00208485	0.096		0.32	0.002639	0.096		0.32	-0.00376266	0.096		0.32	0.00220704	0.096		0.32	-0.00278997	0.096		0.32	-0.00359726	0.096
0.323333	-0.00257313	0.097		0.323333	0.00166243	0.097		0.323333	-0.00425094	0.097		0.323333	0.00220704	0.097		0.323333	-0.00278997	0.097		0.323333	-0.00408554	0.097
0.326667	-0.00354969	0.098		0.326667	0.000197589	0.098		0.326667	-0.00522751	0.098		0.326667	0.00171876	0.098		0.326667	-0.000348568	0.098		0.326667	-0.00310898	0.098
0.33	-0.00403798	0.099		0.33	-0.000778973	0.099		0.33	-0.00620407	0.099		0.33	0.000742197	0.099		0.33	0.000627995	0.099		0.33	-0.00310898	0.099
0.333333	-0.00403798	0.1		0.333333	-0.00175554	0.1		0.333333	-0.00571579	0.1		0.333333	-0.000722647	0.1		0.333333	0.00258112	0.1		0.333333	-0.00310898	0.1
0.336667	-0.00306141	0.101		0.336667	0.000197589	0.101		0.336667	-0.00473922	0.101		0.336667	-0.00218749	0.101		0.336667	0.0030694	0.101		0.336667	-0.00310898	0.101
0.34	-0.00306141	0.102		0.34	0.000197589	0.102		0.34	-0.00376266	0.102		0.34	-0.00267577	0.102		0.34	0.0030694	0.102		0.34	-0.00310898	0.102
0.343333	-0.00354969	0.103		0.343333	0.000685871	0.103		0.343333	-0.00327438	0.103		0.343333	-0.00267577	0.103		0.343333	0.00209284	0.103		0.343333	-0.00310898	0.103
0.346667	-0.00403798	0.104		0.346667	0.00117415	0.104		0.346667	-0.00327438	0.104		0.346667	-0.00267577	0.104		0.346667	0.00209284	0.104		0.346667	-0.00310898	0.104
0.35	-0.00501454	0.105		0.35	0.00117415	0.105		0.35	-0.00327438	0.105		0.35	-0.00169921	0.105		0.35	0.00111628	0.105		0.35	-0.00359726	0.105
0.353333	-0.00403798	0.106		0.353333	0.00117415	0.106		0.353333	-0.00425094	0.106		0.353333	-0.00169921	0.106		0.353333	0.00111628	0.106		0.353333	-0.00652695	0.106
0.356667	-0.00403798	0.107		0.356667	0.00117415	0.107		0.356667	-0.00473922	0.107		0.356667	-0.00169921	0.107		0.356667	0.00111628	0.107		0.356667	-0.00701523	0.107
0.36	-0.00403798	0.108		0.36	0.00117415	0.108		0.36	-0.00522751	0.108		0.36	-0.00267577	0.108		0.36	0.00111628	0.108		0.36	-0.00750351	0.108
0.363333	-0.00403798	0.109		0.363333	0.000197589	0.109		0.363333	-0.00473922	0.109		0.363333	-0.00365233	0.109		0.363333	0.00111628	0.109		0.363333	-0.00701523	0.109
0.366667	-0.00501454	0.11		0.366667	-0.000778973	0.11		0.366667	-0.00376266	0.11		0.366667	-0.00365233	0.11		0.366667	0.00111628	0.11		0.366667	-0.0050621	0.11
0.37	-0.0059911	0.111		0.37	-0.000778973	0.111		0.37	-0.00327438	0.111		0.37	-0.00267577	0.111		0.37	-0.000348568	0.111		0.37	-0.00310898	0.111
0.373333	-0.00696766	0.112		0.373333	0.000197589	0.112		0.373333	-0.00229782	0.112		0.373333	-0.00169921	0.112		0.373333	-0.000836849	0.112		0.373333	-0.00213242	0.112
0.376667	-0.0059911	0.113		0.376667	0.00117415	0.113		0.376667	-0.00229782	0.113		0.376667	0.000253916	0.113		0.376667	-0.00278997	0.113		0.376667	-0.00310898	0.113
0.38	-0.00550282	0.114		0.38	0.00215071	0.114		0.38	-0.0027861	0.114		0.38	0.000253916	0.114		0.38	-0.00278997	0.114		0.38	-0.0050621	0.114
0.383333	-0.00452626	0.115		0.383333	0.00312728	0.115		0.383333	-0.00327438	0.115		0.383333	-0.00169921	0.115		0.383333	-0.00376654	0.115		0.383333	-0.00652695	0.115
0.386667	-0.00403798	0.116		0.386667	0.00410384	0.116		0.386667	-0.00327438	0.116		0.386667	-0.00169921	0.116		0.386667	-0.00327825	0.116		0.386667	-0.00652695	0.116
0.39	-0.00306141	0.117		0.39	0.00410384	0.117		0.39	-0.00425094	0.117		0.39	-0.00169921	0.117		0.39	-0.00278997	0.117		0.39	-0.00603867	0.117
0.393333	-0.00306141	0.118		0.393333	0.00361556	0.118		0.393333	-0.00327438	0.118		0.393333	0.000253916	0.118		0.393333	-0.00278997	0.118		0.393333	-0.00408554	0.118
0.396667	-0.00306141	0.119		0.396667	0.002639	0.119		0.396667	-0.00376266	0.119		0.396667	0.000742197	0.119		0.396667	-0.00278997	0.119		0.396667	-0.00310898	0.119
0.4	-0.00306141	0.12		0.4	0.00166243	0.12		0.4	-0.00473922	0.12		0.4	0.00123048	0.12		0.4	-0.00278997	0.12		0.4	-0.00310898	0.12
0.403333	-0.00306141	0.121		0.403333	0.00117415	0.121		0.403333	-0.00669235	0.121		0.403333	0.00171876	0.121		0.403333	-0.00278997	0.121		0.403333	-0.0026207	0.121
0.406667	-0.00257313	0.122		0.406667	0.00117415	0.122		0.406667	-0.00718063	0.122		0.406667	0.00220704	0.122		0.406667	-0.00278997	0.122		0.406667	-0.00213242	0.122
0.41	-0.00306141	0.123		0.41	0.00117415	0.123		0.41	-0.00718063	0.123		0.41	0.00269532	0.123		0.41	-0.000836849	0.123		0.41	-0.0026207	0.123
0.413333	-0.00306141	0.124		0.413333	0.00117415	0.124		0.413333	-0.00571579	0.124		0.413333	0.00269532	0.124		0.413333	-0.000836849	0.124		0.413333	-0.00359726	0.124
0.416667	-0.00403798	0.125		0.416667	0.00117415	0.125		0.416667	-0.00376266	0.125		0.416667	0.00220704	0.125		0.416667	-0.000836849	0.125		0.416667	-0.0050621	0.125
0.42	-0.00501454	0.126		0.42	0.00166243	0.126		0.42	-0.00327438	0.126		0.42	0.000742197	0.126		0.42	-0.000836849	0.126		0.42	-0.00603867	0.126
0.423333	-0.00452626	0.127		0.423333	0.00215071	0.127		0.423333	-0.00425094	0.127		0.423333	0.000253916	0.127		0.423333	-0.000836849	0.127		0.423333	-0.00408554	0.127
0.426667	-0.00403798	0.128		0.426667	0.00215071	0.128		0.426667	-0.00522751	0.128		0.426667	-0.00169921	0.128		0.426667	-0.000836849	0.128		0.426667	-0.00310898	0.128
0.43	-0.00403798	0.129		0.43	0.00215071	0.129		0.43	-0.00620407	0.129		0.43	-0.00169921	0.129		0.43	-0.000836849	0.129		0.43	-0.00310898	0.129
0.433333	-0.00403798	0.13		0.433333	0.00215071	0.13		0.433333	-0.00473922	0.13		0.433333	-0.00169921	0.13		0.433333	-0.000836849	0.13		0.433333	-0.00310898	0.13
0.436667	-0.00403798	0.131		0.436667	0.00215071	0.131		0.436667	-0.00376266	0.131		0.436667	-0.00169921	0.131		0.436667	-0.00181341	0.131		0.436667	-0.00310898	0.131
0.44	-0.00354969	0.132		0.44	0.00117415	0.132		0.44	-0.00229782	0.132		0.44	-0.000722647	0.132		0.44	-0.00278997	0.132		0.44	-0.0026207	0.132
0.443333	-0.00306141	0.133		0.443333	0.000685871	0.133		0.443333	-0.000344694	0.133		0.443333	0.000253916	0.133		0.443333	-0.000836849	0.133		0.443333	-0.00213242	0.133
0.446667	-0.00306141	0.134		0.446667	0.000197589	0.134		0.446667	-0.00229782	0.134		0.446667	0.000253916	0.134		0.446667	0.000139713	0.134		0.446667	-0.00213242	0.134
0.45	-0.00306141	0.135		0.45	-0.00175554	0.135		0.45	-0.00327438	0.135		0.45	0.00123048	0.135		0.45	0.000139713	0.135		0.45	-0.0026207	0.135
0.453333	-0.00306141	0.136		0.453333	-0.00224382	0.136		0.453333	-0.00327438	0.136		0.453333	0.00171876	0.136		0.453333	-0.000348568	0.136		0.453333	-0.00310898	0.136
0.456667	-0.00306141	0.137		0.456667	-0.0027321	0.137		0.456667	-0.0027861	0.137		0.456667	0.00269532	0.137		0.456667	-0.00278997	0.137		0.456667	-0.00359726	0.137
0.46	-0.00354969	0.138		0.46	-0.0027321	0.138		0.46	-0.00229782	0.138		0.46	0.00269532	0.138		0.46	-0.00376654	0.138		0.46	-0.0050621	0.138
0.463333	-0.00452626	0.139		0.463333	-0.00175554	0.139		0.463333	-0.0027861	0.139		0.463333	0.00171876	0.139		0.463333	-0.00376654	0.139		0.463333	-0.00701523	0.139
0.466667	-0.00501454	0.14		0.466667	0.000685871	0.14		0.466667	-0.00376266	0.14		0.466667	-0.000722647	0.14		0.466667	-0.00376654	0.14		0.466667	-0.00750351	0.14
0.47	-0.00550282	0.141		0.47	0.00166243	0.141		0.47	-0.00571579	0.141		0.47	-0.00267577	0.141		0.47	-0.00278997	0.141		0.47	-0.00701523	0.141
0.473333	-0.00501454	0.142		0.473333	0.002639	0.142		0.473333	-0.00620407	0.142		0.473333	-0.00316405	0.142		0.473333	-0.00278997	0.142		0.473333	-0.0050621	0.142
0.476667	-0.00501454	0.143		0.476667	0.00312728	0.143		0.476667	-0.00620407	0.143		0.476667	-0.00365233	0.143		0.476667	-0.00278997	0.143		0.476667	-0.00310898	0.143
0.48	-0.00501454	0.144		0.48	0.00312728	0.144		0.48	-0.00522751	0.144		0.48	-0.00267577	0.144		0.48	-0.00278997	0.144		0.48	-0.00310898	0.144
0.483333	-0.00501454	0.145		0.483333	0.00312728	0.145		0.483333	-0.00473922	0.145		0.483333	-0.00267577	0.145		0.483333	-0.00278997	0.145		0.483333	-0.00310898	0.145
0.486667	-0.00501454	0.146		0.486667	0.00215071	0.146		0.486667	-0.00425094	0.146		0.486667	-0.00169921	0.146		0.486667	-0.00278997	0.146		0.486667	-0.00310898	0.146
0.49	-0.00403798	0.147		0.49	0.002639	0.147		0.49	-0.00522751	0.147		0.49	-0.00218749	0.147		0.49	-0.00278997	0.147		0.49	-0.00310898	0.147
0.493333	-0.00306141	0.148		0.493333	0.00312728	0.148		0.493333	-0.00522751	0.148		0.493333	-0.00267577	0.148		0.493333	-0.000836849	0.148		0.493333	-0.00310898	0.148
0.496667	-0.00306141	0.149		0.496667	0.00410384	0.149		0.496667	-0.00522751	0.149		0.496667	-0.00267577	0.149		0.496667	-0.000836849	0.149		0.496667	-0.00310898	0.149
0.5	-0.00306141	0.15		0.5	0.00361556	0.15		0.5	-0.00522751	0.15		0.5	-0.00267577	0.15		0.5	-0.000836849	0.15		0.5	-0.00310898	0.15
0.503333	-0.00306141	0.151		0.503333	0.00312728	0.151		0.503333	-0.00425094	0.151		0.503333	-0.00267577	0.151		0.503333	-0.000836849	0.151		0.503333	-0.00213242	0.151
0.506667	-0.00257313	0.152		0.506667	0.00312728	0.152		0.506667	-0.00376266	0.152		0.506667	-0.00267577	0.152		0.506667	0.000139713	0.152		0.506667	-0.00164413	0.152
0.51	-0.00208485	0.153		0.51	0.002639	0.153		0.51	-0.00327438	0.153		0.51	-0.00267577	0.153		0.51	0.000139713	0.153		0.51	-0.00115585	0.153
0.513333	-0.00208485	0.154		0.513333	0.00166243	0.154		0.513333	-0.00327438	0.154		0.513333	-0.00169921	0.154		0.513333	0.000139713	0.154		0.513333	-0.00115585	0.154
0.516667	-0.000131726	0.155		0.516667	-0.000778973	0.155		0.516667	-0.00327438	0.155		0.516667	-0.00169921	0.155		0.516667	0.000139713	0.155		0.516667	-0.00164413	0.155
0.52	-0.000131726	0.156		0.52	-0.00224382	0.156		0.52	-0.00327438	0.156		0.52	0.000253916	0.156		0.52	0.000139713	0.156		0.52	-0.00213242	0.156
0.523333	0.000844836	0.157		0.523333	-0.0027321	0.157		0.523333	-0.00425094	0.157		0.523333	0.00123048	0.157		0.523333	0.000139713	0.157		0.523333	-0.00213242	0.157
0.526667	0.000844836	0.158		0.526667	-0.0027321	0.158		0.526667	-0.00376266	0.158		0.526667	0.00171876	0.158		0.526667	0.000139713	0.158		0.526667	-0.0026207	0.158
0.53	0.000844836	0.159		0.53	-0.0027321	0.159		0.53	-0.00327438	0.159		0.53	0.00220704	0.159		0.53	-0.000836849	0.159		0.53	-0.00359726	0.159
0.533333	0.000844836	0.16		0.533333	-0.0027321	0.16		0.533333	-0.00229782	0.16		0.533333	0.00123048	0.16		0.533333	-0.000836849	0.16		0.533333	-0.00408554	0.16
0.536667	0.000844836	0.161		0.536667	-0.0027321	0.161		0.536667	-0.00132126	0.161		0.536667	0.000253916	0.161		0.536667	-0.000836849	0.161		0.536667	-0.00408554	0.161
0.54	0.000844836	0.162		0.54	-0.0027321	0.162		0.54	-0.000344694	0.162		0.54	-0.00169921	0.162		0.54	-0.000836849	0.162		0.54	-0.00408554	0.162
0.543333	-0.000131726	0.163		0.543333	-0.00175554	0.163		0.543333	-0.000344694	0.163		0.543333	-0.00218749	0.163		0.543333	-0.000836849	0.163		0.543333	-0.00359726	0.163
0.546667	-0.00110829	0.164		0.546667	0.000197589	0.164		0.546667	-0.00132126	0.164		0.546667	-0.00267577	0.164		0.546667	-0.000836849	0.164		0.546667	-0.00310898	0.164
0.55	-0.00208485	0.165		0.55	0.000685871	0.165		0.55	-0.00229782	0.165		0.55	-0.00365233	0.165		0.55	-0.000836849	0.165		0.55	-0.00213242	0.165
0.553333	-0.00257313	0.166		0.553333	0.00117415	0.166		0.553333	-0.00229782	0.166		0.553333	-0.00365233	0.166		0.553333	-0.000836849	0.166		0.553333	-0.00213242	0.166
0.556667	-0.00306141	0.167		0.556667	0.00166243	0.167		0.556667	-0.00327438	0.167		0.556667	-0.00267577	0.167		0.556667	-0.000836849	0.167		0.556667	-0.00213242	0.167
0.56	-0.00306141	0.168		0.56	0.00215071	0.168		0.56	-0.00327438	0.168		0.56	-0.000722647	0.168		0.56	0.000139713	0.168		0.56	-0.0026207	0.168
0.563333	-0.00306141	0.169		0.563333	0.00215071	0.169		0.563333	-0.00376266	0.169		0.563333	0.00123048	0.169		0.563333	0.00111628	0.169		0.563333	-0.00359726	0.169
0.566667	-0.00208485	0.17		0.566667	0.000685871	0.17		0.566667	-0.00425094	0.17		0.566667	0.00123048	0.17		0.566667	0.00111628	0.17		0.566667	-0.0050621	0.17
0.57	-0.000131726	0.171		0.57	-0.000778973	0.171		0.57	-0.00327438	0.171		0.57	0.000253916	0.171		0.57	0.00111628	0.171		0.57	-0.00603867	0.171
0.573333	-0.000131726	0.172		0.573333	-0.00224382	0.172		0.573333	-0.0027861	0.172		0.573333	-0.00218749	0.172		0.573333	0.000627995	0.172		0.573333	-0.00603867	0.172
0.576667	0.000356555	0.173		0.576667	-0.0027321	0.173		0.576667	-0.000344694	0.173		0.576667	-0.00365233	0.173		0.576667	0.000139713	0.173		0.576667	-0.00603867	0.173
0.58	-0.000131726	0.174		0.58	-0.00224382	0.174		0.58	0.000631869	0.174		0.58	-0.00316405	0.174		0.58	0.000139713	0.174		0.58	-0.00603867	0.174
0.583333	-0.00110829	0.175		0.583333	-0.00175554	0.175		0.583333	0.000631869	0.175		0.583333	-0.00218749	0.175		0.583333	0.000139713	0.175		0.583333	-0.00603867	0.175
0.586667	-0.00257313	0.176		0.586667	0.000197589	0.176		0.586667	0.000631869	0.176		0.586667	0.000253916	0.176		0.586667	0.000139713	0.176		0.586667	-0.00603867	0.176
0.59	-0.00306141	0.177		0.59	0.000197589	0.177		0.59	0.000631869	0.177		0.59	0.00123048	0.177		0.59	0.000627995	0.177		0.59	-0.00603867	0.177
0.593333	-0.00354969	0.178		0.593333	0.000197589	0.178		0.593333	0.000631869	0.178		0.593333	0.00171876	0.178		0.593333	0.00111628	0.178		0.593333	-0.00603867	0.178
0.596667	-0.00403798	0.179		0.596667	-0.000778973	0.179		0.596667	0.000631869	0.179		0.596667	0.00220704	0.179		0.596667	0.00111628	0.179		0.596667	-0.00603867	0.179
0.6	-0.00403798	0.18		0.6	-0.00175554	0.18		0.6	0.000143588	0.18		0.6	0.00220704	0.18		0.6	0.00111628	0.18		0.6	-0.00603867	0.18
0.603333	-0.00354969	0.181		0.603333	-0.00175554	0.181		0.603333	-0.000344694	0.181		0.603333	0.00220704	0.181		0.603333	0.00111628	0.181		0.603333	-0.0050621	0.181
0.606667	-0.00257313	0.182		0.606667	-0.00175554	0.182		0.606667	-0.000344694	0.182		0.606667	0.00220704	0.182		0.606667	0.00111628	0.182		0.606667	-0.00359726	0.182
0.61	-0.00208485	0.183		0.61	-0.000778973	0.183		0.61	0.000631869	0.183		0.61	0.00123048	0.183		0.61	0.000139713	0.183		0.61	-0.0026207	0.183
0.613333	-0.00208485	0.184		0.613333	0.000685871	0.184		0.613333	0.00160843	0.184		0.613333	0.00123048	0.184		0.613333	-0.000348568	0.184		0.613333	-0.00115585	0.184
0.616667	-0.00306141	0.185		0.616667	0.00166243	0.185		0.616667	0.00258499	0.185		0.616667	0.000253916	0.185		0.616667	-0.000836849	0.185		0.616667	-0.000179291	0.185
0.62	-0.00403798	0.186		0.62	0.00215071	0.186		0.62	0.00209671	0.186		0.62	0.000253916	0.186		0.62	-0.000836849	0.186		0.62	-0.00115585	0.186
0.623333	-0.00403798	0.187		0.623333	0.00215071	0.187		0.623333	0.00112015	0.187		0.623333	0.000253916	0.187		0.623333	-0.000348568	0.187		0.623333	-0.0026207	0.187
0.626667	-0.00403798	0.188		0.626667	0.00215071	0.188		0.626667	0.000143588	0.188		0.626667	0.00123048	0.188		0.626667	0.00160456	0.188		0.626667	-0.00310898	0.188
0.63	-0.00306141	0.189		0.63	0.00215071	0.189		0.63	-0.00132126	0.189		0.63	0.00171876	0.189		0.63	0.00258112	0.189		0.63	-0.00310898	0.189
0.633333	-0.00208485	0.19		0.633333	0.00312728	0.19		0.633333	-0.00229782	0.19		0.633333	0.00220704	0.19		0.633333	0.00404596	0.19		0.633333	-0.00310898	0.19
0.636667	-0.00208485	0.191		0.636667	0.00312728	0.191		0.636667	-0.00229782	0.191		0.636667	0.00220704	0.191		0.636667	0.00404596	0.191		0.636667	-0.0026207	0.191
0.64	-0.00257313	0.192		0.64	0.00215071	0.192		0.64	-0.00229782	0.192		0.64	0.00123048	0.192		0.64	0.00355768	0.192		0.64	-0.0026207	0.192
0.643333	-0.00354969	0.193		0.643333	0.00166243	0.193		0.643333	-0.00132126	0.193		0.643333	-0.000722647	0.193		0.643333	0.00258112	0.193		0.643333	-0.00310898	0.193
0.646667	-0.00501454	0.194		0.646667	0.00166243	0.194		0.646667	-0.00132126	0.194		0.646667	-0.00169921	0.194		0.646667	0.00160456	0.194		0.646667	-0.00310898	0.194
0.65	-0.0059911	0.195		0.65	0.00215071	0.195		0.65	-0.00229782	0.195		0.65	-0.00169921	0.195		0.65	0.000139713	0.195		0.65	-0.0026207	0.195
0.653333	-0.0059911	0.196		0.653333	0.00312728	0.196		0.653333	-0.00229782	0.196		0.653333	-0.000722647	0.196		0.653333	-0.00181341	0.196		0.653333	-0.00164413	0.196
0.656667	-0.0059911	0.197		0.656667	0.00215071	0.197		0.656667	-0.000344694	0.197		0.656667	0.000253916	0.197		0.656667	-0.00376654	0.197		0.656667	-0.00115585	0.197
0.66	-0.00550282	0.198		0.66	0.000685871	0.198		0.66	-0.000344694	0.198		0.66	0.00123048	0.198		0.66	-0.0047431	0.198		0.66	-0.00164413	0.198
0.663333	-0.00452626	0.199		0.663333	-0.000778973	0.199		0.663333	-0.00132126	0.199		0.663333	0.00123048	0.199		0.663333	-0.00571966	0.199		0.663333	-0.0026207	0.199
0.666667	-0.00403798	0.2		0.666667	-0.0027321	0.2		0.666667	-0.0027861	0.2		0.666667	0.00123048	0.2		0.666667	-0.0047431	0.2		0.666667	-0.00359726	0.2
0.67	-0.00306141	0.201		0.67	-0.00322038	0.201		0.67	-0.00473922	0.201		0.67	0.000253916	0.201		0.67	-0.00425482	0.201		0.67	-0.00408554	0.201
0.673333	-0.00306141	0.202		0.673333	-0.00370866	0.202		0.673333	-0.00522751	0.202		0.673333	-0.000722647	0.202		0.673333	-0.00278997	0.202		0.673333	-0.00408554	0.202
0.676667	-0.00306141	0.203		0.676667	-0.00370866	0.203		0.676667	-0.00522751	0.203		0.676667	-0.00169921	0.203		0.676667	-0.000348568	0.203		0.676667	-0.00359726	0.203
0.68	-0.00306141	0.204		0.68	-0.00370866	0.204		0.68	-0.00376266	0.204		0.68	0.000253916	0.204		0.68	0.000627995	0.204		0.68	-0.00310898	0.204
0.683333	-0.00208485	0.205		0.683333	-0.00370866	0.205		0.683333	-0.0027861	0.205		0.683333	0.000742197	0.205		0.683333	0.00209284	0.205		0.683333	-0.00310898	0.205
0.686667	-0.00208485	0.206		0.686667	-0.00370866	0.206		0.686667	0.000143588	0.206		0.686667	0.00123048	0.206		0.686667	0.00209284	0.206		0.686667	-0.00310898	0.206
0.69	-0.00208485	0.207		0.69	-0.00468522	0.207		0.69	0.00160843	0.207		0.69	0.00123048	0.207		0.69	0.00160456	0.207		0.69	-0.00310898	0.207
0.693333	-0.00208485	0.208		0.693333	-0.00468522	0.208		0.693333	0.00258499	0.208		0.693333	0.00123048	0.208		0.693333	0.00111628	0.208		0.693333	-0.00359726	0.208
0.696667	-0.00306141	0.209		0.696667	-0.00370866	0.209		0.696667	0.00112015	0.209		0.696667	0.00123048	0.209		0.696667	0.00111628	0.209		0.696667	-0.00408554	0.209
0.7	-0.00306141	0.21		0.7	-0.0027321	0.21		0.7	-0.00132126	0.21		0.7	0.00123048	0.21		0.7	0.00111628	0.21		0.7	-0.00408554	0.21
0.703333	-0.00306141	0.211		0.703333	-0.000778973	0.211		0.703333	-0.00327438	0.211		0.703333	0.00123048	0.211		0.703333	0.00111628	0.211		0.703333	-0.00408554	0.211
0.706667	-0.00306141	0.212		0.706667	0.000685871	0.212		0.706667	-0.00425094	0.212		0.706667	0.00123048	0.212		0.706667	0.00111628	0.212		0.706667	-0.00408554	0.212
0.71	-0.00306141	0.213		0.71	0.00117415	0.213		0.71	-0.00327438	0.213		0.71	0.00123048	0.213		0.71	0.000627995	0.213		0.71	-0.00359726	0.213
0.713333	-0.00306141	0.214		0.713333	0.000197589	0.214		0.713333	-0.0027861	0.214		0.713333	0.00123048	0.214		0.713333	0.000139713	0.214		0.713333	-0.0026207	0.214
0.716667	-0.00403798	0.215		0.716667	0.000197589	0.215		0.716667	-0.00132126	0.215		0.716667	0.00123048	0.215		0.716667	0.000627995	0.215		0.716667	-0.00164413	0.215
0.72	-0.00452626	0.216		0.72	0.000197589	0.216		0.72	-0.000344694	0.216		0.72	0.00123048	0.216		0.72	0.00160456	0.216		0.72	-0.00115585	0.216
0.723333	-0.00501454	0.217		0.723333	-0.000778973	0.217		0.723333	-0.000344694	0.217		0.723333	0.00123048	0.217		0.723333	0.00258112	0.217		0.723333	-0.00213242	0.217
0.726667	-0.00452626	0.218		0.726667	-0.00175554	0.218		0.726667	-0.00229782	0.218		0.726667	0.00123048	0.218		0.726667	0.00355768	0.218		0.726667	-0.0026207	0.218
0.73	-0.00354969	0.219		0.73	-0.00175554	0.219		0.73	-0.00376266	0.219		0.73	0.000742197	0.219		0.73	0.00404596	0.219		0.73	-0.00408554	0.219
0.733333	-0.00257313	0.22		0.733333	0.000197589	0.22		0.733333	-0.00473922	0.22		0.733333	-0.000722647	0.22		0.733333	0.00404596	0.22		0.733333	-0.00603867	0.22
0.736667	-0.00110829	0.221		0.736667	0.000197589	0.221		0.736667	-0.00571579	0.221		0.736667	-0.00169921	0.221		0.736667	0.0030694	0.221		0.736667	-0.00701523	0.221
0.74	0.000356555	0.222		0.74	0.000197589	0.222		0.74	-0.00571579	0.222		0.74	-0.00169921	0.222		0.74	0.00209284	0.222		0.74	-0.00701523	0.222
0.743333	0.000844836	0.223		0.743333	0.000197589	0.223		0.743333	-0.00522751	0.223		0.743333	-0.00169921	0.223		0.743333	0.00209284	0.223		0.743333	-0.00701523	0.223
0.746667	0.000844836	0.224		0.746667	0.000197589	0.224		0.746667	-0.00522751	0.224		0.746667	0.000253916	0.224		0.746667	0.00209284	0.224		0.746667	-0.0050621	0.224
0.75	0.000844836	0.225		0.75	-0.000778973	0.225		0.75	-0.00571579	0.225		0.75	0.000253916	0.225		0.75	0.00258112	0.225		0.75	-0.00310898	0.225
0.753333	-0.000131726	0.226		0.753333	0.000197589	0.226		0.753333	-0.00620407	0.226		0.753333	0.000253916	0.226		0.753333	0.0030694	0.226		0.753333	-0.00213242	0.226
0.756667	-0.00208485	0.227		0.756667	0.000197589	0.227		0.756667	-0.00669235	0.227		0.756667	0.000253916	0.227		0.756667	0.0030694	0.227		0.756667	-0.00213242	0.227
0.76	-0.00306141	0.228		0.76	0.000197589	0.228		0.76	-0.00620407	0.228		0.76	0.000253916	0.228		0.76	0.00209284	0.228		0.76	-0.0026207	0.228
0.763333	-0.00306141	0.229		0.763333	0.000197589	0.229		0.763333	-0.00522751	0.229		0.763333	0.00171876	0.229		0.763333	0.00111628	0.229		0.763333	-0.00408554	0.229
0.766667	-0.00403798	0.23		0.766667	0.000197589	0.23		0.766667	-0.00425094	0.23		0.766667	0.00220704	0.23		0.766667	0.00111628	0.23		0.766667	-0.00603867	0.23
0.77	-0.00403798	0.231		0.77	0.00117415	0.231		0.77	-0.00327438	0.231		0.77	0.0031836	0.231		0.77	0.000627995	0.231		0.77	-0.00603867	0.231
0.773333	-0.00403798	0.232		0.773333	0.00117415	0.232		0.773333	-0.00425094	0.232		0.773333	0.00220704	0.232		0.773333	0.000139713	0.232		0.773333	-0.0050621	0.232
0.776667	-0.00306141	0.233		0.776667	0.00117415	0.233		0.776667	-0.00425094	0.233		0.776667	0.00123048	0.233		0.776667	0.000139713	0.233		0.776667	-0.00408554	0.233
0.78	-0.00257313	0.234		0.78	0.00215071	0.234		0.78	-0.00425094	0.234		0.78	0.000253916	0.234		0.78	0.00111628	0.234		0.78	-0.00310898	0.234
0.783333	-0.00208485	0.235		0.783333	0.00215071	0.235		0.783333	-0.00425094	0.235		0.783333	0.00123048	0.235		0.783333	0.00209284	0.235		0.783333	-0.00310898	0.235
0.786667	-0.00208485	0.236		0.786667	0.002639	0.236		0.786667	-0.00425094	0.236		0.786667	0.00220704	0.236		0.786667	0.0030694	0.236		0.786667	-0.00359726	0.236
0.79	-0.00354969	0.237		0.79	0.00312728	0.237		0.79	-0.00425094	0.237		0.79	0.0031836	0.237		0.79	0.00258112	0.237		0.79	-0.00408554	0.237
0.793333	-0.00452626	0.238		0.793333	0.00215071	0.238		0.793333	-0.00522751	0.238		0.793333	0.00269532	0.238		0.793333	0.00160456	0.238		0.793333	-0.0050621	0.238
0.796667	-0.00550282	0.239		0.796667	0.00117415	0.239		0.796667	-0.00571579	0.239		0.796667	0.00123048	0.239		0.796667	0.000627995	0.239		0.796667	-0.00603867	0.239
0.8	-0.0059911	0.24		0.8	-0.000778973	0.24		0.8	-0.00620407	0.24		0.8	-0.000722647	0.24		0.8	0.000139713	0.24		0.8	-0.00408554	0.24
0.803333	-0.0059911	0.241		0.803333	-0.00175554	0.241		0.803333	-0.00620407	0.241		0.803333	-0.00169921	0.241		0.803333	0.000139713	0.241		0.803333	-0.00408554	0.241
0.806667	-0.00501454	0.242		0.806667	-0.00175554	0.242		0.806667	-0.00522751	0.242		0.806667	-0.000722647	0.242		0.806667	0.000139713	0.242		0.806667	-0.00408554	0.242
0.81	-0.00452626	0.243		0.81	-0.000778973	0.243		0.81	-0.00473922	0.243		0.81	0.000742197	0.243		0.81	0.000139713	0.243		0.81	-0.00603867	0.243
0.813333	-0.00354969	0.244		0.813333	0.000197589	0.244		0.813333	-0.00376266	0.244		0.813333	0.00269532	0.244		0.813333	-0.000348568	0.244		0.813333	-0.00701523	0.244
0.816667	-0.00257313	0.245		0.816667	0.00117415	0.245		0.816667	-0.00327438	0.245		0.816667	0.00367189	0.245		0.816667	-0.00181341	0.245		0.816667	-0.00799179	0.245
0.82	-0.00110829	0.246		0.82	0.00117415	0.246		0.82	-0.00327438	0.246		0.82	0.00416017	0.246		0.82	-0.00181341	0.246		0.82	-0.00896835	0.246
0.823333	0.00133312	0.247		0.823333	0.00166243	0.247		0.823333	-0.00327438	0.247		0.823333	0.00367189	0.247		0.823333	-0.000836849	0.247		0.823333	-0.00945663	0.247
0.826667	0.00230968	0.248		0.826667	0.00215071	0.248		0.826667	-0.00327438	0.248		0.826667	0.00269532	0.248		0.826667	0.000139713	0.248		0.826667	-0.00848007	0.248
0.83	0.00279796	0.249		0.83	0.00215071	0.249		0.83	-0.00425094	0.249		0.83	0.00171876	0.249		0.83	0.00111628	0.249		0.83	-0.00750351	0.249
0.833333	0.00230968	0.25		0.833333	0.00312728	0.25		0.833333	-0.00522751	0.25		0.833333	0.000742197	0.25		0.833333	0.00111628	0.25		0.833333	-0.0050621	0.25
0.836667	0.000844836	0.251		0.836667	0.00312728	0.251		0.836667	-0.00620407	0.251		0.836667	0.000253916	0.251		0.836667	0.00111628	0.251		0.836667	-0.00359726	0.251
0.84	-0.000131726	0.252		0.84	0.00312728	0.252		0.84	-0.00620407	0.252		0.84	-0.000722647	0.252		0.84	0.00111628	0.252		0.84	-0.0026207	0.252
0.843333	-0.000131726	0.253		0.843333	0.002639	0.253		0.843333	-0.00620407	0.253		0.843333	-0.00169921	0.253		0.843333	0.00209284	0.253		0.843333	-0.00213242	0.253
0.846667	-0.000131726	0.254		0.846667	0.00166243	0.254		0.846667	-0.00571579	0.254		0.846667	-0.00267577	0.254		0.846667	0.00209284	0.254		0.846667	-0.00115585	0.254
0.85	-0.000131726	0.255		0.85	0.000685871	0.255		0.85	-0.00522751	0.255		0.85	-0.00267577	0.255		0.85	0.00209284	0.255		0.85	-0.000667572	0.255
0.853333	-0.000131726	0.256		0.853333	-0.00175554	0.256		0.853333	-0.00473922	0.256		0.853333	-0.00267577	0.256		0.853333	0.00111628	0.256		0.853333	-0.000179291	0.256
0.856667	0.000356555	0.257		0.856667	-0.0027321	0.257		0.856667	-0.00425094	0.257		0.856667	-0.00267577	0.257		0.856667	0.000139713	0.257		0.856667	-0.00115585	0.257
0.86	0.000844836	0.258		0.86	-0.0027321	0.258		0.86	-0.00327438	0.258		0.86	-0.00267577	0.258		0.86	-0.000836849	0.258		0.86	-0.0026207	0.258
0.863333	0.000844836	0.259		0.863333	-0.0027321	0.259		0.863333	-0.00229782	0.259		0.863333	-0.00267577	0.259		0.863333	-0.000836849	0.259		0.863333	-0.00359726	0.259
0.866667	0.000844836	0.26		0.866667	-0.0027321	0.26		0.866667	-0.000344694	0.26		0.866667	-0.00267577	0.26		0.866667	-0.000836849	0.26		0.866667	-0.0050621	0.26
0.87	0.00133312	0.261		0.87	-0.00224382	0.261		0.87	0.000631869	0.261		0.87	-0.00267577	0.261		0.87	-0.000836849	0.261		0.87	-0.00603867	0.261
0.873333	0.000844836	0.262		0.873333	-0.000778973	0.262		0.873333	0.000631869	0.262		0.873333	-0.00218749	0.262		0.873333	-0.000836849	0.262		0.873333	-0.00701523	0.262
0.876667	0.000356555	0.263		0.876667	0.000685871	0.263		0.876667	0.000631869	0.263		0.876667	-0.00169921	0.263		0.876667	-0.000348568	0.263		0.876667	-0.00652695	0.263
0.88	-0.000131726	0.264		0.88	0.00215071	0.264		0.88	0.000631869	0.264		0.88	-0.00169921	0.264		0.88	0.000139713	0.264		0.88	-0.00603867	0.264
0.883333	-0.000131726	0.265		0.883333	0.00215071	0.265		0.883333	0.000631869	0.265		0.883333	-0.00169921	0.265		0.883333	-0.000348568	0.265		0.883333	-0.00408554	0.265
0.886667	-0.000131726	0.266		0.886667	0.00215071	0.266		0.886667	0.000143588	0.266		0.886667	-0.00169921	0.266		0.886667	-0.000836849	0.266		0.886667	-0.00408554	0.266
0.89	0.000844836	0.267		0.89	0.000685871	0.267		0.89	-0.000344694	0.267		0.89	-0.00169921	0.267		0.89	-0.00327825	0.267		0.89	-0.00408554	0.267
0.893333	0.000844836	0.268		0.893333	-0.000778973	0.268		0.893333	-0.000344694	0.268		0.893333	-0.00169921	0.268		0.893333	-0.00376654	0.268		0.893333	-0.00408554	0.268
0.896667	0.000844836	0.269		0.896667	-0.00175554	0.269		0.896667	-0.000344694	0.269		0.896667	-0.00169921	0.269		0.896667	-0.0047431	0.269		0.896667	-0.00408554	0.269
0.9	-0.000131726	0.27		0.9	-0.00175554	0.27		0.9	-0.000344694	0.27		0.9	0.000253916	0.27		0.9	-0.0047431	0.27		0.9	-0.0026207	0.27
0.903333	-0.00110829	0.271		0.903333	-0.00175554	0.271		0.903333	-0.000344694	0.271		0.903333	0.000742197	0.271		0.903333	-0.0047431	0.271		0.903333	-0.00115585	0.271
0.906667	-0.00208485	0.272		0.906667	-0.00175554	0.272		0.906667	-0.00229782	0.272		0.906667	0.00171876	0.272		0.906667	-0.00425482	0.272		0.906667	-0.000179291	0.272
0.91	-0.00208485	0.273		0.91	0.000197589	0.273		0.91	-0.00327438	0.273		0.91	0.00220704	0.273		0.91	-0.00376654	0.273		0.91	-0.000667572	0.273
0.913333	-0.00208485	0.274		0.913333	0.000197589	0.274		0.913333	-0.00327438	0.274		0.913333	0.00123048	0.274		0.913333	-0.00327825	0.274		0.913333	-0.00164413	0.274
0.916667	-0.000131726	0.275		0.916667	0.00117415	0.275		0.916667	-0.00327438	0.275		0.916667	-0.000722647	0.275		0.916667	-0.000836849	0.275		0.916667	-0.0026207	0.275
0.92	-0.000131726	0.276		0.92	0.00117415	0.276		0.92	-0.00327438	0.276		0.92	-0.00218749	0.276		0.92	0.000139713	0.276		0.92	-0.00310898	0.276
0.923333	-0.000131726	0.277		0.923333	0.00117415	0.277		0.923333	-0.00132126	0.277		0.923333	-0.00267577	0.277		0.923333	0.000139713	0.277		0.923333	-0.00310898	0.277
0.926667	-0.000131726	0.278		0.926667	0.00117415	0.278		0.926667	0.000143588	0.278		0.926667	-0.00169921	0.278		0.926667	0.000139713	0.278		0.926667	-0.00310898	0.278
0.93	-0.000131726	0.279		0.93	0.000197589	0.279		0.93	0.000631869	0.279		0.93	-0.000722647	0.279		0.93	-0.000836849	0.279		0.93	-0.00310898	0.279
0.933333	-0.000131726	0.28		0.933333	-0.000778973	0.28		0.933333	0.000631869	0.28		0.933333	0.000253916	0.28		0.933333	-0.000836849	0.28		0.933333	-0.00310898	0.28
0.936667	-0.000131726	0.281		0.936667	-0.00175554	0.281		0.936667	0.000631869	0.281		0.936667	-0.000722647	0.281		0.936667	0.000139713	0.281		0.936667	-0.00359726	0.281
0.94	-0.000131726	0.282		0.94	-0.000778973	0.282		0.94	-0.000344694	0.282		0.94	-0.00169921	0.282		0.94	0.000627995	0.282		0.94	-0.00408554	0.282
0.943333	-0.00208485	0.283		0.943333	0.000685871	0.283		0.943333	-0.00229782	0.283		0.943333	-0.00169921	0.283		0.943333	0.00111628	0.283		0.943333	-0.00408554	0.283
0.946667	-0.00354969	0.284		0.946667	0.00166243	0.284		0.946667	-0.00327438	0.284		0.946667	-0.00267577	0.284		0.946667	0.00111628	0.284		0.946667	-0.00408554	0.284
0.95	-0.00452626	0.285		0.95	0.00215071	0.285		0.95	-0.00327438	0.285		0.95	-0.00316405	0.285		0.95	0.00111628	0.285		0.95	-0.00408554	0.285
0.953333	-0.00501454	0.286		0.953333	0.00312728	0.286		0.953333	-0.00327438	0.286		0.953333	-0.00365233	0.286		0.953333	0.00111628	0.286		0.953333	-0.00408554	0.286
0.956667	-0.00501454	0.287		0.956667	0.00312728	0.287		0.956667	-0.00327438	0.287		0.956667	-0.00365233	0.287		0.956667	0.00111628	0.287		0.956667	-0.00408554	0.287
0.96	-0.00354969	0.288		0.96	0.002639	0.288		0.96	-0.00425094	0.288		0.96	-0.00365233	0.288		0.96	0.00111628	0.288		0.96	-0.00408554	0.288
0.963333	-0.00208485	0.289		0.963333	0.00166243	0.289		0.963333	-0.00425094	0.289		0.963333	-0.00365233	0.289		0.963333	0.00111628	0.289		0.963333	-0.00310898	0.289
0.966667	-0.000131726	0.29		0.966667	0.000685871	0.29		0.966667	-0.00425094	0.29		0.966667	-0.00365233	0.29		0.966667	0.000139713	0.29		0.966667	-0.00310898	0.29
0.97	-0.000131726	0.291		0.97	0.000197589	0.291		0.97	-0.00425094	0.291		0.97	-0.00365233	0.291		0.97	0.000139713	0.291		0.97	-0.00310898	0.291
0.973333	-0.00208485	0.292		0.973333	0.000197589	0.292		0.973333	-0.00327438	0.292		0.973333	-0.00316405	0.292		0.973333	0.000139713	0.292		0.973333	-0.00310898	0.292
0.976667	-0.00306141	0.293		0.976667	0.00117415	0.293		0.976667	-0.00229782	0.293		0.976667	-0.00267577	0.293		0.976667	0.000139713	0.293		0.976667	-0.00310898	0.293
0.98	-0.00452626	0.294		0.98	0.00117415	0.294		0.98	-0.00229782	0.294		0.98	-0.00267577	0.294		0.98	0.00111628	0.294		0.98	-0.00310898	0.294
0.983333	-0.00550282	0.295		0.983333	0.00117415	0.295		0.983333	-0.00229782	0.295		0.983333	-0.00267577	0.295		0.983333	0.00209284	0.295		0.983333	-0.00408554	0.295
0.986667	-0.0059911	0.296		0.986667	0.00117415	0.296		0.986667	-0.00229782	0.296		0.986667	-0.00267577	0.296		0.986667	0.00209284	0.296		0.986667	-0.00408554	0.296
0.99	-0.0059911	0.297		0.99	0.00117415	0.297		0.99	-0.00132126	0.297		0.99	-0.00218749	0.297		0.99	0.00209284	0.297		0.99	-0.0050621	0.297
0.993333	-0.00501454	0.298		0.993333	0.00117415	0.298		0.993333	-0.000344694	0.298		0.993333	-0.000722647	0.298		0.993333	0.00160456	0.298		0.993333	-0.00603867	0.298
0.996667	-0.00354969	0.299		0.996667	0.000197589	0.299		0.996667	-0.000344694	0.299		0.996667	0.00123048	0.299		0.996667	0.000139713	0.299		0.996667	-0.00701523	0.299
1	-0.00257313	0.3		1	-0.000778973	0.3		1	-0.0027861	0.3		1	0.00123048	0.3		1	-0.00181341	0.3		1	-0.00799179	0.3
1.00333	-0.00208485	0.301		1.00333	-0.00224382	0.301		1.00333	-0.00376266	0.301		1.00333	0.000742197	0.301		1.00333	-0.00278997	0.301		1.00333	-0.00799179	0.301
1.00667	-0.00257313	0.302		1.00667	-0.00224382	0.302		1.00667	-0.00522751	0.302		1.00667	-0.00169921	0.302		1.00667	-0.00376654	0.302		1.00667	-0.00799179	0.302
1.01	-0.00306141	0.303		1.01	-0.000778973	0.303		1.01	-0.00522751	0.303		1.01	-0.00267577	0.303		1.01	-0.00327825	0.303		1.01	-0.00750351	0.303
1.01333	-0.00306141	0.304		1.01333	0.00166243	0.304		1.01333	-0.00473922	0.304		1.01333	-0.00267577	0.304		1.01333	-0.00181341	0.304		1.01333	-0.00652695	0.304
1.01667	-0.00306141	0.305		1.01667	0.00312728	0.305		1.01667	-0.00376266	0.305		1.01667	-0.00218749	0.305		1.01667	-0.000348568	0.305		1.01667	-0.00603867	0.305
1.02	-0.00306141	0.306		1.02	0.00410384	0.306		1.02	-0.0027861	0.306		1.02	-0.00169921	0.306		1.02	0.000627995	0.306		1.02	-0.00408554	0.306
1.02333	-0.00208485	0.307		1.02333	0.0050804	0.307		1.02333	-0.000344694	0.307		1.02333	-0.00169921	0.307		1.02333	0.00111628	0.307		1.02333	-0.00359726	0.307
1.02667	-0.00110829	0.308		1.02667	0.0050804	0.308		1.02667	0.00112015	0.308		1.02667	-0.00169921	0.308		1.02667	0.000627995	0.308		1.02667	-0.0026207	0.308
1.03	0.000356555	0.309		1.03	0.00459212	0.309		1.03	0.00307327	0.309		1.03	-0.00218749	0.309		1.03	0.000139713	0.309		1.03	-0.00213242	0.309
1.03333	0.000844836	0.31		1.03333	0.00410384	0.31		1.03333	0.00356156	0.31		1.03333	-0.00267577	0.31		1.03333	0.000139713	0.31		1.03333	-0.00213242	0.31
1.03667	0.0018214	0.311		1.03667	0.00312728	0.311		1.03667	0.00356156	0.311		1.03667	-0.00267577	0.311		1.03667	0.000627995	0.311		1.03667	-0.00213242	0.311
1.04	0.000844836	0.312		1.04	0.00215071	0.312		1.04	0.00258499	0.312		1.04	-0.00267577	0.312		1.04	0.00111628	0.312		1.04	-0.00213242	0.312
1.04333	0.000844836	0.313		1.04333	0.00117415	0.313		1.04333	0.000631869	0.313		1.04333	-0.00267577	0.313		1.04333	0.000627995	0.313		1.04333	-0.00213242	0.313
1.04667	0.000844836	0.314		1.04667	0.00117415	0.314		1.04667	-0.00132126	0.314		1.04667	-0.00267577	0.314		1.04667	-0.000348568	0.314		1.04667	-0.00164413	0.314
1.05	-0.000131726	0.315		1.05	0.00117415	0.315		1.05	-0.00327438	0.315		1.05	-0.00218749	0.315		1.05	-0.00181341	0.315		1.05	-0.00115585	0.315
1.05333	-0.000131726	0.316		1.05333	0.00117415	0.316		1.05333	-0.00327438	0.316		1.05333	-0.00169921	0.316		1.05333	-0.00278997	0.316		1.05333	-0.00164413	0.316
1.05667	-0.00208485	0.317		1.05667	0.00117415	0.317		1.05667	-0.00229782	0.317		1.05667	0.000253916	0.317		1.05667	-0.00181341	0.317		1.05667	-0.00213242	0.317
1.06	-0.00306141	0.318		1.06	0.00166243	0.318		1.06	-0.000344694	0.318		1.06	0.00123048	0.318		1.06	0.000139713	0.318		1.06	-0.00310898	0.318
1.06333	-0.00306141	0.319		1.06333	0.002639	0.319		1.06333	-0.000344694	0.319		1.06333	0.00123048	0.319		1.06333	0.00111628	0.319		1.06333	-0.00310898	0.319
1.06667	-0.00306141	0.32		1.06667	0.00361556	0.32		1.06667	0.000143588	0.32		1.06667	0.00123048	0.32		1.06667	0.00111628	0.32		1.06667	-0.00310898	0.32
1.07	-0.00306141	0.321		1.07	0.00410384	0.321		1.07	0.000631869	0.321		1.07	0.000742197	0.321		1.07	0.000139713	0.321		1.07	-0.0026207	0.321
1.07333	-0.00306141	0.322		1.07333	0.00312728	0.322		1.07333	0.00160843	0.322		1.07333	0.000253916	0.322		1.07333	-0.000348568	0.322		1.07333	-0.00164413	0.322
1.07667	-0.00306141	0.323		1.07667	0.00166243	0.323		1.07667	0.00160843	0.323		1.07667	0.000253916	0.323		1.07667	-0.000836849	0.323		1.07667	-0.00115585	0.323
1.08	-0.00306141	0.324		1.08	0.000685871	0.324		1.08	0.00160843	0.324		1.08	-0.000722647	0.324		1.08	-0.000836849	0.324		1.08	-0.00115585	0.324
1.08333	-0.00306141	0.325		1.08333	0.000197589	0.325		1.08333	0.00160843	0.325		1.08333	-0.00169921	0.325		1.08333	-0.00181341	0.325		1.08333	-0.00164413	0.325
1.08667	-0.00403798	0.326		1.08667	-0.000778973	0.326		1.08667	0.00112015	0.326		1.08667	-0.000722647	0.326		1.08667	-0.00278997	0.326		1.08667	-0.00359726	0.326
1.09	-0.00550282	0.327		1.09	-0.00175554	0.327		1.09	0.000631869	0.327		1.09	0.000742197	0.327		1.09	-0.00278997	0.327		1.09	-0.00408554	0.327
1.09333	-0.0059911	0.328		1.09333	-0.00175554	0.328		1.09333	0.000631869	0.328		1.09333	0.00269532	0.328		1.09333	-0.00278997	0.328		1.09333	-0.00603867	0.328
1.09667	-0.00501454	0.329		1.09667	-0.00175554	0.329		1.09667	0.000631869	0.329		1.09667	0.00416017	0.329		1.09667	-0.00278997	0.329		1.09667	-0.00603867	0.329
1.1	-0.00354969	0.33		1.1	-0.00175554	0.33		1.1	0.000631869	0.33		1.1	0.00513673	0.33		1.1	-0.00376654	0.33		1.1	-0.00603867	0.33
1.10333	-0.00257313	0.331		1.10333	-0.00175554	0.331		1.10333	-0.000344694	0.331		1.10333	0.00416017	0.331		1.10333	-0.00376654	0.331		1.10333	-0.00603867	0.331
1.10667	-0.00208485	0.332		1.10667	-0.00175554	0.332		1.10667	-0.0027861	0.332		1.10667	0.00269532	0.332		1.10667	-0.00327825	0.332		1.10667	-0.00603867	0.332
1.11	-0.00257313	0.333		1.11	-0.000778973	0.333		1.11	-0.00327438	0.333		1.11	0.000742197	0.333		1.11	-0.00181341	0.333		1.11	-0.00408554	0.333
1.11333	-0.00306141	0.334		1.11333	0.000685871	0.334		1.11333	-0.00376266	0.334		1.11333	-0.000722647	0.334		1.11333	-0.000348568	0.334		1.11333	-0.0050621	0.334
1.11667	-0.00306141	0.335		1.11667	0.002639	0.335		1.11667	-0.00327438	0.335		1.11667	-0.00218749	0.335		1.11667	0.00111628	0.335		1.11667	-0.00652695	0.335
1.12	-0.00306141	0.336		1.12	0.00361556	0.336		1.12	-0.0027861	0.336		1.12	-0.00218749	0.336		1.12	0.00111628	0.336		1.12	-0.00750351	0.336
1.12333	-0.00306141	0.337		1.12333	0.00410384	0.337		1.12333	-0.00229782	0.337		1.12333	0.000253916	0.337		1.12333	0.00111628	0.337		1.12333	-0.00799179	0.337
1.12667	-0.00306141	0.338		1.12667	0.00361556	0.338		1.12667	-0.000344694	0.338		1.12667	0.00171876	0.338		1.12667	0.00111628	0.338		1.12667	-0.00701523	0.338
1.13	-0.00208485	0.339		1.13	0.002639	0.339		1.13	0.000143588	0.339		1.13	0.00220704	0.339		1.13	0.00160456	0.339		1.13	-0.0050621	0.339
1.13333	-0.000131726	0.34		1.13333	0.00117415	0.34		1.13333	0.00112015	0.34		1.13333	0.00220704	0.34		1.13333	0.00209284	0.34		1.13333	-0.00310898	0.34
1.13667	0.000844836	0.341		1.13667	0.000685871	0.341		1.13667	0.00209671	0.341		1.13667	0.00123048	0.341		1.13667	0.00209284	0.341		1.13667	-0.00213242	0.341
1.14	0.000844836	0.342		1.14	0.000685871	0.342		1.14	0.00258499	0.342		1.14	0.000253916	0.342		1.14	0.00111628	0.342		1.14	-0.00213242	0.342
1.14333	0.0018214	0.343		1.14333	0.00117415	0.343		1.14333	0.00209671	0.343		1.14333	0.000253916	0.343		1.14333	-0.000348568	0.343		1.14333	-0.00310898	0.343
1.14667	0.0018214	0.344		1.14667	0.00117415	0.344		1.14667	0.00160843	0.344		1.14667	0.000253916	0.344		1.14667	-0.000836849	0.344		1.14667	-0.00310898	0.344
1.15	0.00279796	0.345		1.15	0.00117415	0.345		1.15	0.00112015	0.345		1.15	-0.00169921	0.345		1.15	-0.000348568	0.345		1.15	-0.00310898	0.345
1.15333	0.00230968	0.346		1.15333	0.000197589	0.346		1.15333	0.000631869	0.346		1.15333	-0.00169921	0.346		1.15333	0.000627995	0.346		1.15333	-0.00310898	0.346
1.15667	0.00133312	0.347		1.15667	0.000197589	0.347		1.15667	0.000631869	0.347		1.15667	-0.00169921	0.347		1.15667	0.00160456	0.347		1.15667	-0.00310898	0.347
1.16	0.000356555	0.348		1.16	-0.00175554	0.348		1.16	-0.000344694	0.348		1.16	-0.00169921	0.348		1.16	0.00209284	0.348		1.16	-0.00310898	0.348
1.16333	-0.00208485	0.349		1.16333	-0.00175554	0.349		1.16333	-0.000344694	0.349		1.16333	-0.00169921	0.349		1.16333	0.00160456	0.349		1.16333	-0.0026207	0.349
1.16667	-0.00306141	0.35		1.16667	-0.000778973	0.35		1.16667	-0.000344694	0.35		1.16667	-0.00169921	0.35		1.16667	0.00111628	0.35		1.16667	-0.00213242	0.35
1.17	-0.00306141	0.351		1.17	0.000685871	0.351		1.17	-0.000344694	0.351		1.17	-0.00169921	0.351		1.17	0.000139713	0.351		1.17	-0.00213242	0.351
1.17333	-0.00257313	0.352		1.17333	0.00215071	0.352		1.17333	-0.000344694	0.352		1.17333	0.000253916	0.352		1.17333	-0.000348568	0.352		1.17333	-0.0026207	0.352
1.17667	-0.00208485	0.353		1.17667	0.00361556	0.353		1.17667	-0.00229782	0.353		1.17667	-0.000722647	0.353		1.17667	-0.000836849	0.353		1.17667	-0.00310898	0.353
1.18	-0.00208485	0.354		1.18	0.00410384	0.354		1.18	-0.00376266	0.354		1.18	-0.00316405	0.354		1.18	-0.000836849	0.354		1.18	-0.00310898	0.354
1.18333	-0.00257313	0.355		1.18333	0.00410384	0.355		1.18333	-0.00473922	0.355		1.18333	-0.0046289	0.355		1.18333	-0.00181341	0.355		1.18333	-0.00310898	0.355
1.18667	-0.00306141	0.356		1.18667	0.00410384	0.356		1.18667	-0.00620407	0.356		1.18667	-0.00560546	0.356		1.18667	-0.000836849	0.356		1.18667	-0.00310898	0.356
1.19	-0.00306141	0.357		1.19	0.00361556	0.357		1.19	-0.00718063	0.357		1.19	-0.00511718	0.357		1.19	0.000139713	0.357		1.19	-0.00310898	0.357
1.19333	-0.00306141	0.358		1.19333	0.002639	0.358		1.19333	-0.00718063	0.358		1.19333	-0.00365233	0.358		1.19333	0.000139713	0.358		1.19333	-0.00213242	0.358
1.19667	-0.00306141	0.359		1.19667	0.00166243	0.359		1.19667	-0.00669235	0.359		1.19667	-0.00267577	0.359		1.19667	0.000139713	0.359		1.19667	-0.00164413	0.359
1.2	-0.00110829	0.36		1.2	0.000197589	0.36		1.2	-0.00571579	0.36		1.2	-0.00267577	0.36		1.2	0.000139713	0.36		1.2	-0.000667572	0.36
1.20333	0.000356555	0.361		1.20333	-0.00175554	0.361		1.20333	-0.00473922	0.361		1.20333	-0.00316405	0.361		1.20333	-0.000836849	0.361		1.20333	-0.000179291	0.361
1.20667	0.000844836	0.362		1.20667	-0.00175554	0.362		1.20667	-0.00327438	0.362		1.20667	-0.00365233	0.362		1.20667	-0.000836849	0.362		1.20667	-0.000667572	0.362
1.21	0.000844836	0.363		1.21	-0.00175554	0.363		1.21	-0.00229782	0.363		1.21	-0.00316405	0.363		1.21	0.000139713	0.363		1.21	-0.00213242	0.363
1.21333	-0.000131726	0.364		1.21333	-0.000778973	0.364		1.21333	-0.000344694	0.364		1.21333	-0.00267577	0.364		1.21333	0.00111628	0.364		1.21333	-0.00359726	0.364
1.21667	-0.00110829	0.365		1.21667	0.000685871	0.365		1.21667	-0.000344694	0.365		1.21667	-0.00169921	0.365		1.21667	0.00209284	0.365		1.21667	-0.0050621	0.365
1.22	-0.00208485	0.366		1.22	0.00166243	0.366		1.22	-0.000344694	0.366		1.22	-0.00169921	0.366		1.22	0.00209284	0.366		1.22	-0.00603867	0.366
1.22333	-0.00208485	0.367		1.22333	0.00215071	0.367		1.22333	-0.000344694	0.367		1.22333	-0.00169921	0.367		1.22333	0.00209284	0.367		1.22333	-0.00408554	0.367
1.22667	-0.00110829	0.368		1.22667	0.00117415	0.368		1.22667	-0.000344694	0.368		1.22667	-0.00169921	0.368		1.22667	0.00111628	0.368		1.22667	-0.00310898	0.368
1.23	0.000356555	0.369		1.23	0.000685871	0.369		1.23	-0.000344694	0.369		1.23	-0.00169921	0.369		1.23	0.000139713	0.369		1.23	-0.00310898	0.369
1.23333	0.000844836	0.37		1.23333	0.000197589	0.37		1.23333	-0.00132126	0.37		1.23333	-0.00218749	0.37		1.23333	-0.000836849	0.37		1.23333	-0.00310898	0.37
1.23667	0.000844836	0.371		1.23667	0.00117415	0.371		1.23667	-0.0027861	0.371		1.23667	-0.00267577	0.371		1.23667	-0.00181341	0.371		1.23667	-0.00408554	0.371
1.24	0.000356555	0.372		1.24	0.00117415	0.372		1.24	-0.00376266	0.372		1.24	-0.00316405	0.372		1.24	-0.00327825	0.372		1.24	-0.0050621	0.372
1.24333	-0.000131726	0.373		1.24333	0.00117415	0.373		1.24333	-0.00425094	0.373		1.24333	-0.00414062	0.373		1.24333	-0.00425482	0.373		1.24333	-0.00408554	0.373
1.24667	0.000844836	0.374		1.24667	0.00117415	0.374		1.24667	-0.00425094	0.374		1.24667	-0.00560546	0.374		1.24667	-0.0047431	0.374		1.24667	-0.00408554	0.374
1.25	0.000844836	0.375		1.25	0.000197589	0.375		1.25	-0.00327438	0.375		1.25	-0.00560546	0.375		1.25	-0.00376654	0.375		1.25	-0.00310898	0.375
1.25333	0.0018214	0.376		1.25333	-0.000778973	0.376		1.25333	-0.00229782	0.376		1.25333	-0.00560546	0.376		1.25333	-0.00376654	0.376		1.25333	-0.00310898	0.376
1.25667	0.0018214	0.377		1.25667	-0.000778973	0.377		1.25667	-0.00132126	0.377		1.25667	-0.00511718	0.377		1.25667	-0.00278997	0.377		1.25667	-0.00310898	0.377
1.26	0.000844836	0.378		1.26	0.000197589	0.378		1.26	-0.000344694	0.378		1.26	-0.0046289	0.378		1.26	-0.00278997	0.378		1.26	-0.00310898	0.378
1.26333	0.000356555	0.379		1.26333	0.000197589	0.379		1.26333	0.000143588	0.379		1.26333	-0.0046289	0.379		1.26333	-0.00278997	0.379		1.26333	-0.00359726	0.379
1.26667	-0.000131726	0.38		1.26667	0.000197589	0.38		1.26667	0.000631869	0.38		1.26667	-0.00414062	0.38		1.26667	-0.00278997	0.38		1.26667	-0.00408554	0.38
1.27	-0.00208485	0.381		1.27	-0.000778973	0.381		1.27	0.00160843	0.381		1.27	-0.00365233	0.381		1.27	-0.000836849	0.381		1.27	-0.00408554	0.381
1.27333	-0.00208485	0.382		1.27333	-0.00224382	0.382		1.27333	0.00112015	0.382		1.27333	-0.00365233	0.382		1.27333	-0.000836849	0.382		1.27333	-0.0050621	0.382
1.27667	-0.00208485	0.383		1.27667	-0.0027321	0.383		1.27667	0.000143588	0.383		1.27667	-0.00365233	0.383		1.27667	-0.000836849	0.383		1.27667	-0.00408554	0.383
1.28	-0.00110829	0.384		1.28	-0.00224382	0.384		1.28	-0.00229782	0.384		1.28	-0.00414062	0.384		1.28	-0.00278997	0.384		1.28	-0.00408554	0.384
1.28333	-0.000131726	0.385		1.28333	0.000197589	0.385		1.28333	-0.00327438	0.385		1.28333	-0.0046289	0.385		1.28333	-0.00376654	0.385		1.28333	-0.00310898	0.385
1.28667	-0.000131726	0.386		1.28667	0.00166243	0.386		1.28667	-0.00327438	0.386		1.28667	-0.00560546	0.386		1.28667	-0.00425482	0.386		1.28667	-0.00310898	0.386
1.29	-0.00110829	0.387		1.29	0.00215071	0.387		1.29	-0.00327438	0.387		1.29	-0.00560546	0.387		1.29	-0.00425482	0.387		1.29	-0.00310898	0.387
1.29333	-0.00257313	0.388		1.29333	0.00312728	0.388		1.29333	-0.00327438	0.388		1.29333	-0.00414062	0.388		1.29333	-0.00327825	0.388		1.29333	-0.00359726	0.388
1.29667	-0.00403798	0.389		1.29667	0.00312728	0.389		1.29667	-0.00327438	0.389		1.29667	-0.00218749	0.389		1.29667	-0.000348568	0.389		1.29667	-0.00408554	0.389
1.3	-0.00501454	0.39		1.3	0.00312728	0.39		1.3	-0.00327438	0.39		1.3	0.000742197	0.39		1.3	0.00111628	0.39		1.3	-0.00408554	0.39
1.30333	-0.00501454	0.391		1.30333	0.00312728	0.391		1.30333	-0.00327438	0.391		1.30333	0.00123048	0.391		1.30333	0.00160456	0.391		1.30333	-0.00603867	0.391
1.30667	-0.00501454	0.392		1.30667	0.00312728	0.392		1.30667	-0.00327438	0.392		1.30667	0.000742197	0.392		1.30667	0.00111628	0.392		1.30667	-0.00701523	0.392
1.31	-0.00403798	0.393		1.31	0.00215071	0.393		1.31	-0.00327438	0.393		1.31	-0.000722647	0.393		1.31	0.000139713	0.393		1.31	-0.00799179	0.393
1.31333	-0.00306141	0.394		1.31333	0.00312728	0.394		1.31333	-0.0027861	0.394		1.31333	-0.00218749	0.394		1.31333	0.000627995	0.394		1.31333	-0.00799179	0.394
1.31667	-0.00208485	0.395		1.31667	0.00361556	0.395		1.31667	-0.00132126	0.395		1.31667	-0.00267577	0.395		1.31667	0.00111628	0.395		1.31667	-0.00750351	0.395
1.32	-0.00110829	0.396		1.32	0.00410384	0.396		1.32	0.000143588	0.396		1.32	-0.00218749	0.396		1.32	0.00111628	0.396		1.32	-0.00701523	0.396
1.32333	-0.00208485	0.397		1.32333	0.00361556	0.397		1.32333	0.000631869	0.397		1.32333	0.000742197	0.397		1.32333	0.000139713	0.397		1.32333	-0.00603867	0.397
1.32667	-0.00257313	0.398		1.32667	0.002639	0.398		1.32667	0.000631869	0.398		1.32667	0.00269532	0.398		1.32667	-0.000836849	0.398		1.32667	-0.00652695	0.398
1.33	-0.00306141	0.399		1.33	0.00166243	0.399		1.33	-0.00132126	0.399		1.33	0.0031836	0.399		1.33	-0.00181341	0.399		1.33	-0.00701523	0.399
1.33333	-0.00403798	0.4		1.33333	0.00117415	0.4		1.33333	-0.00229782	0.4		1.33333	0.0031836	0.4		1.33333	-0.00278997	0.4		1.33333	-0.00701523	0.4
1.33667	-0.00403798	0.401		1.33667	0.00166243	0.401		1.33667	-0.00327438	0.401		1.33667	0.00171876	0.401		1.33667	-0.00376654	0.401		1.33667	-0.00701523	0.401
1.34	-0.00306141	0.402		1.34	0.002639	0.402		1.34	-0.00229782	0.402		1.34	0.000253916	0.402		1.34	-0.0047431	0.402		1.34	-0.00603867	0.402
1.34333	-0.00306141	0.403		1.34333	0.00361556	0.403		1.34333	-0.00229782	0.403		1.34333	-0.00169921	0.403		1.34333	-0.0047431	0.403		1.34333	-0.00652695	0.403
1.34667	-0.00110829	0.404		1.34667	0.00410384	0.404		1.34667	-0.00229782	0.404		1.34667	-0.00169921	0.404		1.34667	-0.00376654	0.404		1.34667	-0.00701523	0.404
1.35	0.000356555	0.405		1.35	0.00410384	0.405		1.35	-0.00229782	0.405		1.35	-0.000722647	0.405		1.35	-0.00327825	0.405		1.35	-0.00799179	0.405
1.35333	0.0018214	0.406		1.35333	0.00361556	0.406		1.35333	-0.00229782	0.406		1.35333	0.000253916	0.406		1.35333	-0.00278997	0.406		1.35333	-0.00750351	0.406
1.35667	0.00279796	0.407		1.35667	0.00215071	0.407		1.35667	-0.000344694	0.407		1.35667	0.000253916	0.407		1.35667	-0.00278997	0.407		1.35667	-0.00652695	0.407
1.36	0.00230968	0.408		1.36	0.00117415	0.408		1.36	0.000631869	0.408		1.36	0.000253916	0.408		1.36	-0.00181341	0.408		1.36	-0.0050621	0.408
1.36333	0.000356555	0.409		1.36333	0.00117415	0.409		1.36333	0.000631869	0.409		1.36333	-0.00169921	0.409		1.36333	-0.000836849	0.409		1.36333	-0.00408554	0.409
1.36667	-0.00257313	0.41		1.36667	0.000197589	0.41		1.36667	-0.00132126	0.41		1.36667	-0.000722647	0.41		1.36667	-0.000836849	0.41		1.36667	-0.00603867	0.41
1.37	-0.00354969	0.411		1.37	0.000197589	0.411		1.37	-0.00327438	0.411		1.37	0.000253916	0.411		1.37	-0.00278997	0.411		1.37	-0.00603867	0.411
1.37333	-0.00403798	0.412		1.37333	0.00117415	0.412		1.37333	-0.00425094	0.412		1.37333	0.000253916	0.412		1.37333	-0.00278997	0.412		1.37333	-0.00603867	0.412
1.37667	-0.00354969	0.413		1.37667	0.00117415	0.413		1.37667	-0.00425094	0.413		1.37667	0.000253916	0.413		1.37667	-0.00278997	0.413		1.37667	-0.00603867	0.413
1.38	-0.00257313	0.414		1.38	0.00117415	0.414		1.38	-0.00376266	0.414		1.38	0.000253916	0.414		1.38	-0.00278997	0.414		1.38	-0.00408554	0.414
1.38333	-0.00208485	0.415		1.38333	0.00117415	0.415		1.38333	-0.0027861	0.415		1.38333	-0.000722647	0.415		1.38333	-0.00278997	0.415		1.38333	-0.00408554	0.415
1.38667	-0.00208485	0.416		1.38667	0.00117415	0.416		1.38667	-0.00132126	0.416		1.38667	-0.00169921	0.416		1.38667	-0.00327825	0.416		1.38667	-0.00310898	0.416
1.39	-0.00257313	0.417		1.39	0.00117415	0.417		1.39	0.000143588	0.417		1.39	-0.00169921	0.417		1.39	-0.00376654	0.417		1.39	-0.00213242	0.417
1.39333	-0.00306141	0.418		1.39333	0.00117415	0.418		1.39333	0.000631869	0.418		1.39333	-0.00169921	0.418		1.39333	-0.00376654	0.418		1.39333	-0.00164413	0.418
1.39667	-0.00208485	0.419		1.39667	0.00117415	0.419		1.39667	0.00160843	0.419		1.39667	-0.00169921	0.419		1.39667	-0.00327825	0.419		1.39667	-0.00115585	0.419
1.4	-0.000131726	0.42		1.4	0.00117415	0.42		1.4	0.00160843	0.42		1.4	-0.00169921	0.42		1.4	-0.00181341	0.42		1.4	-0.00115585	0.42
1.40333	0.000356555	0.421		1.40333	0.00166243	0.421		1.40333	0.000631869	0.421		1.40333	-0.00218749	0.421		1.40333	-0.000836849	0.421		1.40333	-0.00213242	0.421
1.40667	0.000844836	0.422		1.40667	0.00312728	0.422		1.40667	0.000631869	0.422		1.40667	-0.00267577	0.422		1.40667	-0.000836849	0.422		1.40667	-0.0026207	0.422
1.41	0.000844836	0.423		1.41	0.00410384	0.423		1.41	-0.000344694	0.423		1.41	-0.00267577	0.423		1.41	-0.00181341	0.423		1.41	-0.00310898	0.423
1.41333	0.000844836	0.424		1.41333	0.00361556	0.424		1.41333	-0.00132126	0.424		1.41333	-0.00218749	0.424		1.41333	-0.00278997	0.424		1.41333	-0.00310898	0.424
1.41667	0.00133312	0.425		1.41667	0.002639	0.425		1.41667	-0.0027861	0.425		1.41667	-0.00169921	0.425		1.41667	-0.00278997	0.425		1.41667	-0.00408554	0.425
1.42	0.0018214	0.426		1.42	0.000685871	0.426		1.42	-0.00327438	0.426		1.42	0.000253916	0.426		1.42	-0.00278997	0.426		1.42	-0.00408554	0.426
1.42333	0.0018214	0.427		1.42333	-0.00175554	0.427		1.42333	-0.00327438	0.427		1.42333	-0.00169921	0.427		1.42333	-0.000348568	0.427		1.42333	-0.00408554	0.427
1.42667	0.000844836	0.428		1.42667	-0.00175554	0.428		1.42667	-0.00229782	0.428		1.42667	-0.00218749	0.428		1.42667	0.000139713	0.428		1.42667	-0.00359726	0.428
1.43	-0.000131726	0.429		1.43	-0.00175554	0.429		1.43	-0.000344694	0.429		1.43	-0.00267577	0.429		1.43	0.00111628	0.429		1.43	-0.00310898	0.429
1.43333	-0.00208485	0.43		1.43333	-0.00175554	0.43		1.43333	-0.000344694	0.43		1.43333	-0.00267577	0.43		1.43333	0.00111628	0.43		1.43333	-0.00213242	0.43
1.43667	-0.000131726	0.431		1.43667	-0.00175554	0.431		1.43667	0.000143588	0.431		1.43667	-0.00267577	0.431		1.43667	0.000627995	0.431		1.43667	-0.00213242	0.431
1.44	0.00133312	0.432		1.44	-0.000778973	0.432		1.44	0.000631869	0.432		1.44	-0.00267577	0.432		1.44	0.000139713	0.432		1.44	-0.00213242	0.432
1.44333	0.00230968	0.433		1.44333	0.000685871	0.433		1.44333	0.00112015	0.433		1.44333	-0.00267577	0.433		1.44333	-0.000348568	0.433		1.44333	-0.00213242	0.433
1.44667	0.00279796	0.434		1.44667	0.00166243	0.434		1.44667	0.00112015	0.434		1.44667	-0.00267577	0.434		1.44667	-0.000836849	0.434		1.44667	-0.00115585	0.434
1.45	0.00279796	0.435		1.45	0.002639	0.435		1.45	0.000631869	0.435		1.45	-0.000722647	0.435		1.45	0.000139713	0.435		1.45	-0.000179291	0.435
1.45333	0.0018214	0.436		1.45333	0.00410384	0.436		1.45333	-0.000344694	0.436		1.45333	0.000742197	0.436		1.45333	0.000627995	0.436		1.45333	-0.000179291	0.436
1.45667	0.00133312	0.437		1.45667	0.00410384	0.437		1.45667	-0.000344694	0.437		1.45667	0.00171876	0.437		1.45667	0.00209284	0.437		1.45667	-0.000179291	0.437
1.46	0.000844836	0.438		1.46	0.00312728	0.438		1.46	0.000631869	0.438		1.46	0.00220704	0.438		1.46	0.0030694	0.438		1.46	-0.000667572	0.438
1.46333	0.000844836	0.439		1.46333	0.002639	0.439		1.46333	0.000631869	0.439		1.46333	0.0031836	0.439		1.46333	0.00258112	0.439		1.46333	-0.00115585	0.439
1.46667	0.000844836	0.44		1.46667	0.00215071	0.44		1.46667	-0.00132126	0.44		1.46667	0.0031836	0.44		1.46667	0.00160456	0.44		1.46667	-0.00164413	0.44
1.47	0.000356555	0.441		1.47	0.00215071	0.441		1.47	-0.0027861	0.441		1.47	0.0031836	0.441		1.47	-0.000348568	0.441		1.47	-0.00213242	0.441
1.47333	-0.000131726	0.442		1.47333	0.00215071	0.442		1.47333	-0.00327438	0.442		1.47333	0.00220704	0.442		1.47333	-0.000836849	0.442		1.47333	-0.00213242	0.442
1.47667	-0.00110829	0.443		1.47667	0.00215071	0.443		1.47667	-0.00327438	0.443		1.47667	0.00171876	0.443		1.47667	-0.000348568	0.443		1.47667	-0.00213242	0.443
1.48	-0.00110829	0.444		1.48	0.00117415	0.444		1.48	-0.0027861	0.444		1.48	0.000742197	0.444		1.48	0.000627995	0.444		1.48	-0.00213242	0.444
1.48333	-0.000131726	0.445		1.48333	0.00117415	0.445		1.48333	-0.00132126	0.445		1.48333	0.000253916	0.445		1.48333	0.00209284	0.445		1.48333	-0.0026207	0.445
1.48667	-0.000131726	0.446		1.48667	0.00117415	0.446		1.48667	-0.000344694	0.446		1.48667	-0.000722647	0.446		1.48667	0.00209284	0.446		1.48667	-0.00310898	0.446
1.49	-0.000131726	0.447		1.49	0.00166243	0.447		1.49	-0.000344694	0.447		1.49	0.000253916	0.447		1.49	0.00209284	0.447		1.49	-0.00213242	0.447
1.49333	-0.000131726	0.448		1.49333	0.00215071	0.448		1.49333	-0.00229782	0.448		1.49333	0.000742197	0.448		1.49333	0.00111628	0.448		1.49333	-0.00164413	0.448
1.49667	-0.000131726	0.449		1.49667	0.00215071	0.449		1.49667	-0.00229782	0.449		1.49667	0.00123048	0.449		1.49667	-0.000348568	0.449		1.49667	-0.00115585	0.449
1.5	-0.000131726	0.45		1.5	0.00215071	0.45		1.5	-0.00229782	0.45		1.5	0.00123048	0.45		1.5	-0.000836849	0.45		1.5	-0.00115585	0.45
1.50333	-0.000131726	0.451		1.50333	0.00215071	0.451		1.50333	-0.00229782	0.451		1.50333	-0.000722647	0.451		1.50333	-0.000836849	0.451		1.50333	-0.00115585	0.451
1.50667	0.000356555	0.452		1.50667	0.00166243	0.452		1.50667	-0.000344694	0.452		1.50667	-0.00218749	0.452		1.50667	-0.000348568	0.452		1.50667	-0.00164413	0.452
1.51	0.00133312	0.453		1.51	0.00166243	0.453		1.51	-0.000344694	0.453		1.51	-0.00365233	0.453		1.51	0.000139713	0.453		1.51	-0.00213242	0.453
1.51333	0.0018214	0.454		1.51333	0.00215071	0.454		1.51333	-0.000344694	0.454		1.51333	-0.00365233	0.454		1.51333	0.000139713	0.454		1.51333	-0.00310898	0.454
1.51667	0.00279796	0.455		1.51667	0.00215071	0.455		1.51667	-0.000344694	0.455		1.51667	-0.00316405	0.455		1.51667	-0.000836849	0.455		1.51667	-0.00310898	0.455
1.52	0.00279796	0.456		1.52	0.00215071	0.456		1.52	-0.000344694	0.456		1.52	-0.00267577	0.456		1.52	-0.00181341	0.456		1.52	-0.00310898	0.456
1.52333	0.00279796	0.457		1.52333	0.00215071	0.457		1.52333	-0.000344694	0.457		1.52333	-0.00267577	0.457		1.52333	-0.00278997	0.457		1.52333	-0.00310898	0.457
1.52667	0.00279796	0.458		1.52667	0.00166243	0.458		1.52667	-0.000344694	0.458		1.52667	-0.00316405	0.458		1.52667	-0.00278997	0.458		1.52667	-0.00213242	0.458
1.53	0.00377452	0.459		1.53	0.00117415	0.459		1.53	0.000631869	0.459		1.53	-0.00414062	0.459		1.53	-0.00376654	0.459		1.53	-0.00213242	0.459
1.53333	0.0042628	0.46		1.53333	0.00117415	0.46		1.53333	0.000631869	0.46		1.53333	-0.0046289	0.46		1.53333	-0.00376654	0.46		1.53333	-0.00213242	0.46
1.53667	0.00475109	0.461		1.53667	0.00117415	0.461		1.53667	0.000143588	0.461		1.53667	-0.0046289	0.461		1.53667	-0.00278997	0.461		1.53667	-0.00213242	0.461
1.54	0.00377452	0.462		1.54	0.00117415	0.462		1.54	-0.00132126	0.462		1.54	-0.00560546	0.462		1.54	-0.00278997	0.462		1.54	-0.00213242	0.462
1.54333	0.00230968	0.463		1.54333	0.00117415	0.463		1.54333	-0.0027861	0.463		1.54333	-0.00511718	0.463		1.54333	-0.000836849	0.463		1.54333	-0.00213242	0.463
1.54667	0.000356555	0.464		1.54667	0.000685871	0.464		1.54667	-0.00327438	0.464		1.54667	-0.00560546	0.464		1.54667	-0.000836849	0.464		1.54667	-0.00213242	0.464
1.55	-0.00208485	0.465		1.55	0.000685871	0.465		1.55	-0.00327438	0.465		1.55	-0.00560546	0.465		1.55	-0.00278997	0.465		1.55	-0.00213242	0.465
1.55333	-0.00208485	0.466		1.55333	0.00166243	0.466		1.55333	-0.00327438	0.466		1.55333	-0.00560546	0.466		1.55333	-0.00278997	0.466		1.55333	-0.00213242	0.466
1.55667	-0.000131726	0.467		1.55667	0.002639	0.467		1.55667	-0.00229782	0.467		1.55667	-0.00560546	0.467		1.55667	-0.000836849	0.467		1.55667	-0.00213242	0.467
1.56	-0.000131726	0.468		1.56	0.00312728	0.468		1.56	-0.00327438	0.468		1.56	-0.00560546	0.468		1.56	-0.000836849	0.468		1.56	-0.00213242	0.468
1.56333	0.000844836	0.469		1.56333	0.00312728	0.469		1.56333	-0.00376266	0.469		1.56333	-0.00511718	0.469		1.56333	-0.000836849	0.469		1.56333	-0.00213242	0.469
1.56667	0.000356555	0.47		1.56667	0.002639	0.47		1.56667	-0.00376266	0.47		1.56667	-0.00414062	0.47		1.56667	-0.000836849	0.47		1.56667	-0.00310898	0.47
1.57	-0.000131726	0.471		1.57	0.000685871	0.471		1.57	-0.00327438	0.471		1.57	-0.00365233	0.471		1.57	-0.000836849	0.471		1.57	-0.00408554	0.471
1.57333	-0.000131726	0.472		1.57333	-0.00175554	0.472		1.57333	-0.00229782	0.472		1.57333	-0.00267577	0.472		1.57333	-0.000348568	0.472		1.57333	-0.0050621	0.472
1.57667	-0.000131726	0.473		1.57667	-0.00322038	0.473		1.57667	-0.00132126	0.473		1.57667	-0.00365233	0.473		1.57667	0.000627995	0.473		1.57667	-0.00603867	0.473
1.58	-0.000131726	0.474		1.58	-0.00370866	0.474		1.58	-0.000344694	0.474		1.58	-0.00365233	0.474		1.58	0.00111628	0.474		1.58	-0.0050621	0.474
1.58333	0.000356555	0.475		1.58333	-0.00370866	0.475		1.58333	-0.000344694	0.475		1.58333	-0.0046289	0.475		1.58333	0.000627995	0.475		1.58333	-0.00408554	0.475
1.58667	0.000844836	0.476		1.58667	-0.0027321	0.476		1.58667	-0.000344694	0.476		1.58667	-0.00414062	0.476		1.58667	-0.000348568	0.476		1.58667	-0.00359726	0.476
1.59	0.000844836	0.477		1.59	-0.00322038	0.477		1.59	-0.000344694	0.477		1.59	-0.00365233	0.477		1.59	-0.000836849	0.477		1.59	-0.00310898	0.477
1.59333	0.000844836	0.478		1.59333	-0.00370866	0.478		1.59333	0.000143588	0.478		1.59333	-0.00267577	0.478		1.59333	-0.00181341	0.478		1.59333	-0.00310898	0.478
1.59667	-0.000131726	0.479		1.59667	-0.00370866	0.479		1.59667	0.000631869	0.479		1.59667	-0.00267577	0.479		1.59667	-0.000836849	0.479		1.59667	-0.00213242	0.479
1.6	-0.00208485	0.48		1.6	-0.00370866	0.48		1.6	0.00209671	0.48		1.6	-0.00267577	0.48		1.6	0.000139713	0.48		1.6	-0.00213242	0.48
1.60333	-0.00306141	0.481		1.60333	-0.00370866	0.481		1.60333	0.00258499	0.481		1.60333	-0.00267577	0.481		1.60333	0.000627995	0.481		1.60333	-0.00213242	0.481
1.60667	-0.00257313	0.482		1.60667	-0.00322038	0.482		1.60667	0.00209671	0.482		1.60667	-0.00169921	0.482		1.60667	0.00111628	0.482		1.60667	-0.00213242	0.482
1.61	-0.00208485	0.483		1.61	-0.00224382	0.483		1.61	0.000143588	0.483		1.61	-0.00169921	0.483		1.61	0.00111628	0.483		1.61	-0.0026207	0.483
1.61333	-0.000131726	0.484		1.61333	-0.00175554	0.484		1.61333	-0.00132126	0.484		1.61333	-0.00169921	0.484		1.61333	0.00111628	0.484		1.61333	-0.0050621	0.484
1.61667	-0.000131726	0.485		1.61667	0.000197589	0.485		1.61667	-0.00327438	0.485		1.61667	-0.00169921	0.485		1.61667	0.00111628	0.485		1.61667	-0.00652695	0.485
1.62	-0.000131726	0.486		1.62	-0.00175554	0.486		1.62	-0.00327438	0.486		1.62	-0.00169921	0.486		1.62	0.000627995	0.486		1.62	-0.00701523	0.486
1.62333	-0.000131726	0.487		1.62333	-0.00322038	0.487		1.62333	-0.00229782	0.487		1.62333	-0.00169921	0.487		1.62333	-0.000348568	0.487		1.62333	-0.00701523	0.487
1.62667	-0.000131726	0.488		1.62667	-0.00419694	0.488		1.62667	-0.000344694	0.488		1.62667	0.000253916	0.488		1.62667	-0.00181341	0.488		1.62667	-0.00652695	0.488
1.63	-0.000131726	0.489		1.63	-0.00468522	0.489		1.63	-0.000344694	0.489		1.63	-0.00169921	0.489		1.63	-0.00327825	0.489		1.63	-0.0050621	0.489
1.63333	0.000844836	0.49		1.63333	-0.00419694	0.49		1.63333	-0.000344694	0.49		1.63333	-0.00169921	0.49		1.63333	-0.00376654	0.49		1.63333	-0.00359726	0.49
1.63667	0.00133312	0.491		1.63667	-0.00224382	0.491		1.63667	-0.00132126	0.491		1.63667	-0.00316405	0.491		1.63667	-0.00278997	0.491		1.63667	-0.00310898	0.491
1.64	0.00230968	0.492		1.64	0.000197589	0.492		1.64	-0.00229782	0.492		1.64	-0.00414062	0.492		1.64	-0.000836849	0.492		1.64	-0.00310898	0.492
1.64333	0.00279796	0.493		1.64333	0.00117415	0.493		1.64333	-0.00229782	0.493		1.64333	-0.0046289	0.493		1.64333	0.000139713	0.493		1.64333	-0.00408554	0.493
1.64667	0.00279796	0.494		1.64667	0.00117415	0.494		1.64667	-0.00229782	0.494		1.64667	-0.0046289	0.494		1.64667	0.00111628	0.494		1.64667	-0.00652695	0.494
1.65	0.00133312	0.495		1.65	0.000197589	0.495		1.65	-0.00132126	0.495		1.65	-0.00365233	0.495		1.65	0.00111628	0.495		1.65	-0.00701523	0.495
1.65333	-0.00110829	0.496		1.65333	0.000197589	0.496		1.65333	-0.000344694	0.496		1.65333	-0.00365233	0.496		1.65333	0.000627995	0.496		1.65333	-0.00652695	0.496
1.65667	-0.00208485	0.497		1.65667	0.000197589	0.497		1.65667	-0.00132126	0.497		1.65667	-0.00316405	0.497		1.65667	-0.000348568	0.497		1.65667	-0.00603867	0.497
1.66	-0.00208485	0.498		1.66	0.000197589	0.498		1.66	-0.00229782	0.498		1.66	-0.00267577	0.498		1.66	-0.00181341	0.498		1.66	-0.00408554	0.498
1.66333	0.000356555	0.499		1.66333	0.00117415	0.499		1.66333	-0.00327438	0.499		1.66333	-0.00267577	0.499		1.66333	-0.00376654	0.499		1.66333	-0.00310898	0.499
1.66667	0.00133312	0.5		1.66667	0.00117415	0.5		1.66667	-0.00327438	0.5		1.66667	-0.00316405	0.5		1.66667	-0.0047431	0.5		1.66667	-0.0026207	0.5
1.67	0.00133312	0.501		1.67	0.00117415	0.501		1.67	-0.00229782	0.501		1.67	-0.00365233	0.501		1.67	-0.0047431	0.501		1.67	-0.00213242	0.501
1.67333	0.000844836	0.502		1.67333	0.00166243	0.502		1.67333	-0.000344694	0.502		1.67333	-0.00414062	0.502		1.67333	-0.00425482	0.502		1.67333	-0.00115585	0.502
1.67667	-0.000131726	0.503		1.67667	0.00215071	0.503		1.67667	0.000631869	0.503		1.67667	-0.00365233	0.503		1.67667	-0.00327825	0.503		1.67667	-0.00115585	0.503
1.68	-0.000131726	0.504		1.68	0.00312728	0.504		1.68	0.000631869	0.504		1.68	-0.00365233	0.504		1.68	-0.00181341	0.504		1.68	-0.00213242	0.504
1.68333	-0.00110829	0.505		1.68333	0.002639	0.505		1.68333	-0.000344694	0.505		1.68333	-0.00267577	0.505		1.68333	0.000139713	0.505		1.68333	-0.00213242	0.505
1.68667	-0.00208485	0.506		1.68667	0.00166243	0.506		1.68667	-0.000344694	0.506		1.68667	-0.00267577	0.506		1.68667	0.000627995	0.506		1.68667	-0.00213242	0.506
1.69	-0.00257313	0.507		1.69	0.000685871	0.507		1.69	-0.000344694	0.507		1.69	-0.00267577	0.507		1.69	0.00111628	0.507		1.69	-0.00115585	0.507
1.69333	-0.00306141	0.508		1.69333	-0.000778973	0.508		1.69333	-0.000344694	0.508		1.69333	-0.00365233	0.508		1.69333	0.00111628	0.508		1.69333	-0.000667572	0.508
1.69667	-0.00306141	0.509		1.69667	-0.00224382	0.509		1.69667	-0.000344694	0.509		1.69667	-0.00365233	0.509		1.69667	0.000139713	0.509		1.69667	-0.000179291	0.509
1.7	-0.00208485	0.51		1.7	-0.00322038	0.51		1.7	-0.00132126	0.51		1.7	-0.00365233	0.51		1.7	0.000139713	0.51		1.7	-0.000667572	0.51
1.70333	-0.00110829	0.511		1.70333	-0.00370866	0.511		1.70333	-0.00229782	0.511		1.70333	-0.0046289	0.511		1.70333	0.000139713	0.511		1.70333	-0.00115585	0.511
1.70667	0.000356555	0.512		1.70667	-0.00322038	0.512		1.70667	-0.00229782	0.512		1.70667	-0.0046289	0.512		1.70667	0.00111628	0.512		1.70667	-0.00164413	0.512
1.71	0.00133312	0.513		1.71	-0.00224382	0.513		1.71	-0.00132126	0.513		1.71	-0.0046289	0.513		1.71	0.000139713	0.513		1.71	-0.00213242	0.513
1.71333	0.0018214	0.514		1.71333	0.000197589	0.514		1.71333	-0.000344694	0.514		1.71333	-0.0046289	0.514		1.71333	0.000139713	0.514		1.71333	-0.00213242	0.514
1.71667	0.000844836	0.515		1.71667	0.00117415	0.515		1.71667	-0.00132126	0.515		1.71667	-0.0046289	0.515		1.71667	-0.000348568	0.515		1.71667	-0.00213242	0.515
1.72	-0.00110829	0.516		1.72	0.00117415	0.516		1.72	-0.0027861	0.516		1.72	-0.00365233	0.516		1.72	-0.00181341	0.516		1.72	-0.00164413	0.516
1.72333	-0.00257313	0.517		1.72333	0.00117415	0.517		1.72333	-0.00376266	0.517		1.72333	-0.00267577	0.517		1.72333	-0.00278997	0.517		1.72333	-0.00115585	0.517
1.72667	-0.00306141	0.518		1.72667	0.00166243	0.518		1.72667	-0.00425094	0.518		1.72667	-0.00316405	0.518		1.72667	-0.00181341	0.518		1.72667	-0.00115585	0.518
1.73	-0.00257313	0.519		1.73	0.00215071	0.519		1.73	-0.00425094	0.519		1.73	-0.00414062	0.519		1.73	-0.000348568	0.519		1.73	-0.00115585	0.519
1.73333	-0.000131726	0.52		1.73333	0.00117415	0.52		1.73333	-0.00425094	0.52		1.73333	-0.00511718	0.52		1.73333	0.000139713	0.52		1.73333	-0.00213242	0.52
1.73667	0.000844836	0.521		1.73667	0.00117415	0.521		1.73667	-0.00327438	0.521		1.73667	-0.00560546	0.521		1.73667	0.00111628	0.521		1.73667	-0.00310898	0.521
1.74	0.00133312	0.522		1.74	0.00166243	0.522		1.74	-0.00327438	0.522		1.74	-0.00560546	0.522		1.74	0.000627995	0.522		1.74	-0.00359726	0.522
1.74333	0.000356555	0.523		1.74333	0.00215071	0.523		1.74333	-0.00229782	0.523		1.74333	-0.00511718	0.523		1.74333	0.000139713	0.523		1.74333	-0.00408554	0.523
1.74667	-0.00208485	0.524		1.74667	0.002639	0.524		1.74667	-0.00229782	0.524		1.74667	-0.0046289	0.524		1.74667	-0.000836849	0.524		1.74667	-0.00408554	0.524
1.75	-0.00354969	0.525		1.75	0.00215071	0.525		1.75	-0.00229782	0.525		1.75	-0.0046289	0.525		1.75	-0.000836849	0.525		1.75	-0.00408554	0.525
1.75333	-0.00403798	0.526		1.75333	0.00166243	0.526		1.75333	-0.00229782	0.526		1.75333	-0.0046289	0.526		1.75333	-0.000348568	0.526		1.75333	-0.00408554	0.526
1.75667	-0.00354969	0.527		1.75667	0.000685871	0.527		1.75667	-0.00229782	0.527		1.75667	-0.00414062	0.527		1.75667	0.000139713	0.527		1.75667	-0.00408554	0.527
1.76	-0.00306141	0.528		1.76	0.000197589	0.528		1.76	-0.00229782	0.528		1.76	-0.00365233	0.528		1.76	0.000139713	0.528		1.76	-0.00359726	0.528
1.76333	-0.00208485	0.529		1.76333	0.000197589	0.529		1.76333	-0.00229782	0.529		1.76333	-0.00365233	0.529		1.76333	0.000139713	0.529		1.76333	-0.00310898	0.529
1.76667	-0.00110829	0.53		1.76667	-0.00175554	0.53		1.76667	-0.00229782	0.53		1.76667	-0.00365233	0.53		1.76667	0.000139713	0.53		1.76667	-0.00310898	0.53
1.77	-0.000131726	0.531		1.77	-0.00175554	0.531		1.77	-0.00229782	0.531		1.77	-0.00414062	0.531		1.77	0.000139713	0.531		1.77	-0.00359726	0.531
1.77333	-0.000131726	0.532		1.77333	0.000197589	0.532		1.77333	-0.00229782	0.532		1.77333	-0.0046289	0.532		1.77333	0.000139713	0.532		1.77333	-0.00408554	0.532
1.77667	-0.000131726	0.533		1.77667	0.00166243	0.533		1.77667	-0.000344694	0.533		1.77667	-0.0046289	0.533		1.77667	-0.00181341	0.533		1.77667	-0.00359726	0.533
1.78	-0.00110829	0.534		1.78	0.002639	0.534		1.78	-0.000344694	0.534		1.78	-0.0046289	0.534		1.78	-0.00327825	0.534		1.78	-0.00310898	0.534
1.78333	-0.00208485	0.535		1.78333	0.00312728	0.535		1.78333	-0.00229782	0.535		1.78333	-0.0046289	0.535		1.78333	-0.00376654	0.535		1.78333	-0.00359726	0.535
1.78667	-0.00306141	0.536		1.78667	0.002639	0.536		1.78667	-0.00327438	0.536		1.78667	-0.0046289	0.536		1.78667	-0.00376654	0.536		1.78667	-0.00408554	0.536
1.79	-0.00354969	0.537		1.79	0.00215071	0.537		1.79	-0.00425094	0.537		1.79	-0.0046289	0.537		1.79	-0.00327825	0.537		1.79	-0.00603867	0.537
1.79333	-0.00354969	0.538		1.79333	0.00215071	0.538		1.79333	-0.00425094	0.538		1.79333	-0.00414062	0.538		1.79333	-0.00181341	0.538		1.79333	-0.00701523	0.538
1.79667	-0.00306141	0.539		1.79667	0.00215071	0.539		1.79667	-0.00425094	0.539		1.79667	-0.00365233	0.539		1.79667	-0.000348568	0.539		1.79667	-0.00701523	0.539
1.8	-0.00208485	0.54		1.8	0.00166243	0.54		1.8	-0.00473922	0.54		1.8	-0.00365233	0.54		1.8	0.000627995	0.54		1.8	-0.00701523	0.54
1.80333	-0.00208485	0.541		1.80333	0.000685871	0.541		1.80333	-0.00522751	0.541		1.80333	-0.00267577	0.541		1.80333	0.00111628	0.541		1.80333	-0.00652695	0.541
1.80667	-0.00208485	0.542		1.80667	0.000197589	0.542		1.80667	-0.00571579	0.542		1.80667	-0.00267577	0.542		1.80667	0.00111628	0.542		1.80667	-0.0050621	0.542
1.81	-0.00208485	0.543		1.81	0.000197589	0.543		1.81	-0.00473922	0.543		1.81	-0.00267577	0.543		1.81	0.000139713	0.543		1.81	-0.00408554	0.543
1.81333	-0.00208485	0.544		1.81333	0.000197589	0.544		1.81333	-0.0027861	0.544		1.81333	-0.00267577	0.544		1.81333	-0.000348568	0.544		1.81333	-0.00408554	0.544
1.81667	-0.00208485	0.545		1.81667	0.00117415	0.545		1.81667	-0.000344694	0.545		1.81667	-0.00169921	0.545		1.81667	-0.000836849	0.545		1.81667	-0.00408554	0.545
1.82	-0.00208485	0.546		1.82	0.00117415	0.546		1.82	0.000631869	0.546		1.82	-0.000722647	0.546		1.82	-0.00278997	0.546		1.82	-0.00408554	0.546
1.82333	-0.00208485	0.547		1.82333	0.00117415	0.547		1.82333	0.000143588	0.547		1.82333	-0.000722647	0.547		1.82333	-0.00278997	0.547		1.82333	-0.00408554	0.547
1.82667	-0.00208485	0.548		1.82667	0.000685871	0.548		1.82667	-0.0027861	0.548		1.82667	-0.00169921	0.548		1.82667	-0.00376654	0.548		1.82667	-0.00359726	0.548
1.83	-0.00306141	0.549		1.83	0.000197589	0.549		1.83	-0.00376266	0.549		1.83	-0.00267577	0.549		1.83	-0.0047431	0.549		1.83	-0.00310898	0.549
1.83333	-0.00257313	0.55		1.83333	0.000197589	0.55		1.83333	-0.00425094	0.55		1.83333	-0.00267577	0.55		1.83333	-0.0047431	0.55		1.83333	-0.00310898	0.55
1.83667	-0.00208485	0.551		1.83667	0.000197589	0.551		1.83667	-0.00425094	0.551		1.83667	-0.00169921	0.551		1.83667	-0.00523138	0.551		1.83667	-0.00310898	0.551
1.84	-0.00110829	0.552		1.84	0.000197589	0.552		1.84	-0.00376266	0.552		1.84	-0.00169921	0.552		1.84	-0.0047431	0.552		1.84	-0.00310898	0.552
1.84333	-0.00208485	0.553		1.84333	-0.000778973	0.553		1.84333	-0.00327438	0.553		1.84333	0.000253916	0.553		1.84333	-0.00376654	0.553		1.84333	-0.00310898	0.553
1.84667	-0.00354969	0.554		1.84667	-0.00175554	0.554		1.84667	-0.00327438	0.554		1.84667	0.000742197	0.554		1.84667	-0.00278997	0.554		1.84667	-0.00310898	0.554
1.85	-0.00501454	0.555		1.85	0.000197589	0.555		1.85	-0.00327438	0.555		1.85	0.00171876	0.555		1.85	-0.000836849	0.555		1.85	-0.00310898	0.555
1.85333	-0.00501454	0.556		1.85333	0.00117415	0.556		1.85333	-0.00229782	0.556		1.85333	0.00220704	0.556		1.85333	-0.000836849	0.556		1.85333	-0.0026207	0.556
1.85667	-0.00452626	0.557		1.85667	0.00215071	0.557		1.85667	0.000143588	0.557		1.85667	0.00220704	0.557		1.85667	-0.00181341	0.557		1.85667	-0.00213242	0.557
1.86	-0.00354969	0.558		1.86	0.00215071	0.558		1.86	0.000631869	0.558		1.86	0.00123048	0.558		1.86	-0.00327825	0.558		1.86	-0.00213242	0.558
1.86333	-0.00306141	0.559		1.86333	0.00117415	0.559		1.86333	0.000631869	0.559		1.86333	-0.000722647	0.559		1.86333	-0.00425482	0.559		1.86333	-0.00164413	0.559
1.86667	-0.00306141	0.56		1.86667	0.000197589	0.56		1.86667	0.000143588	0.56		1.86667	-0.00218749	0.56		1.86667	-0.0047431	0.56		1.86667	-0.00115585	0.56
1.87	-0.00306141	0.561		1.87	-0.00175554	0.561		1.87	-0.00132126	0.561		1.87	-0.00267577	0.561		1.87	-0.0047431	0.561		1.87	-0.000179291	0.561
1.87333	-0.00403798	0.562		1.87333	-0.0027321	0.562		1.87333	-0.00229782	0.562		1.87333	-0.00365233	0.562		1.87333	-0.0047431	0.562		1.87333	-0.000179291	0.562
1.87667	-0.00403798	0.563		1.87667	-0.00370866	0.563		1.87667	-0.00229782	0.563		1.87667	-0.00414062	0.563		1.87667	-0.00376654	0.563		1.87667	-0.000179291	0.563
1.88	-0.00403798	0.564		1.88	-0.00370866	0.564		1.88	-0.00229782	0.564		1.88	-0.0046289	0.564		1.88	-0.00376654	0.564		1.88	-0.00115585	0.564
1.88333	-0.00403798	0.565		1.88333	-0.00322038	0.565		1.88333	-0.00229782	0.565		1.88333	-0.0046289	0.565		1.88333	-0.00278997	0.565		1.88333	-0.00213242	0.565
1.88667	-0.00306141	0.566		1.88667	-0.00224382	0.566		1.88667	-0.00229782	0.566		1.88667	-0.0046289	0.566		1.88667	-0.00278997	0.566		1.88667	-0.00213242	0.566
1.89	-0.00306141	0.567		1.89	-0.00175554	0.567		1.89	-0.00229782	0.567		1.89	-0.00560546	0.567		1.89	-0.00181341	0.567		1.89	-0.00213242	0.567
1.89333	-0.00110829	0.568		1.89333	-0.0027321	0.568		1.89333	-0.00229782	0.568		1.89333	-0.00609374	0.568		1.89333	-0.000836849	0.568		1.89333	-0.00213242	0.568
1.89667	0.000844836	0.569		1.89667	-0.00370866	0.569		1.89667	-0.000344694	0.569		1.89667	-0.00609374	0.569		1.89667	-0.000348568	0.569		1.89667	-0.00115585	0.569
1.9	0.0018214	0.57		1.9	-0.00370866	0.57		1.9	0.000143588	0.57		1.9	-0.00560546	0.57		1.9	0.000139713	0.57		1.9	-0.00115585	0.57
1.90333	0.000844836	0.571		1.90333	-0.00224382	0.571		1.90333	0.000631869	0.571		1.90333	-0.00414062	0.571		1.90333	0.000627995	0.571		1.90333	-0.00115585	0.571
1.90667	-0.000131726	0.572		1.90667	0.000685871	0.572		1.90667	0.000631869	0.572		1.90667	-0.00365233	0.572		1.90667	0.00111628	0.572		1.90667	-0.00115585	0.572
1.91	-0.000131726	0.573		1.91	0.00215071	0.573		1.91	0.000143588	0.573		1.91	-0.00365233	0.573		1.91	0.00111628	0.573		1.91	-0.00213242	0.573
1.91333	-0.00208485	0.574		1.91333	0.00215071	0.574		1.91333	-0.000344694	0.574		1.91333	-0.00365233	0.574		1.91333	0.00111628	0.574		1.91333	-0.0026207	0.574
1.91667	-0.00257313	0.575		1.91667	0.00166243	0.575		1.91667	-0.00229782	0.575		1.91667	-0.00365233	0.575		1.91667	0.00111628	0.575		1.91667	-0.00310898	0.575
1.92	-0.00354969	0.576		1.92	0.00117415	0.576		1.92	-0.00229782	0.576		1.92	-0.00365233	0.576		1.92	0.00160456	0.576		1.92	-0.0026207	0.576
1.92333	-0.00403798	0.577		1.92333	0.00117415	0.577		1.92333	-0.00229782	0.577		1.92333	-0.00365233	0.577		1.92333	0.00160456	0.577		1.92333	-0.00164413	0.577
1.92667	-0.00403798	0.578		1.92667	0.00215071	0.578		1.92667	-0.0027861	0.578		1.92667	-0.00414062	0.578		1.92667	0.000627995	0.578		1.92667	-0.000667572	0.578
1.93	-0.00306141	0.579		1.93	0.00312728	0.579		1.93	-0.00376266	0.579		1.93	-0.00511718	0.579		1.93	-0.000348568	0.579		1.93	-0.000667572	0.579
1.93333	-0.00110829	0.58		1.93333	0.00361556	0.58		1.93333	-0.00522751	0.58		1.93333	-0.00658202	0.58		1.93333	-0.00278997	0.58		1.93333	-0.00164413	0.58
1.93667	0.000356555	0.581		1.93667	0.002639	0.581		1.93667	-0.00620407	0.581		1.93667	-0.00658202	0.581		1.93667	-0.00327825	0.581		1.93667	-0.0026207	0.581
1.94	0.00230968	0.582		1.94	0.000685871	0.582		1.94	-0.00620407	0.582		1.94	-0.00658202	0.582		1.94	-0.00278997	0.582		1.94	-0.0050621	0.582
1.94333	0.00279796	0.583		1.94333	-0.00224382	0.583		1.94333	-0.00620407	0.583		1.94333	-0.00609374	0.583		1.94333	-0.00181341	0.583		1.94333	-0.00603867	0.583
1.94667	0.0018214	0.584		1.94667	-0.0027321	0.584		1.94667	-0.00473922	0.584		1.94667	-0.00511718	0.584		1.94667	-0.00181341	0.584		1.94667	-0.00603867	0.584
1.95	0.000356555	0.585		1.95	-0.00224382	0.585		1.95	-0.00376266	0.585		1.95	-0.0046289	0.585		1.95	-0.00278997	0.585		1.95	-0.0050621	0.585
1.95333	-0.00208485	0.586		1.95333	-0.000778973	0.586		1.95333	-0.00327438	0.586		1.95333	-0.0046289	0.586		1.95333	-0.00278997	0.586		1.95333	-0.00359726	0.586
1.95667	-0.00208485	0.587		1.95667	0.000197589	0.587		1.95667	-0.00327438	0.587		1.95667	-0.00511718	0.587		1.95667	-0.00278997	0.587		1.95667	-0.00310898	0.587
1.96	-0.00208485	0.588		1.96	0.000197589	0.588		1.96	-0.00327438	0.588		1.96	-0.00560546	0.588		1.96	-0.00278997	0.588		1.96	-0.00310898	0.588
1.96333	-0.00110829	0.589		1.96333	0.000197589	0.589		1.96333	-0.00327438	0.589		1.96333	-0.0046289	0.589		1.96333	-0.00327825	0.589		1.96333	-0.00408554	0.589
1.96667	0.000356555	0.59		1.96667	0.000197589	0.59		1.96667	-0.00327438	0.59		1.96667	-0.00414062	0.59		1.96667	-0.00376654	0.59		1.96667	-0.00408554	0.59
1.97	0.0018214	0.591		1.97	0.000685871	0.591		1.97	-0.00327438	0.591		1.97	-0.00365233	0.591		1.97	-0.00376654	0.591		1.97	-0.00408554	0.591
1.97333	0.00279796	0.592		1.97333	0.00166243	0.592		1.97333	-0.00425094	0.592		1.97333	-0.00267577	0.592		1.97333	-0.00376654	0.592		1.97333	-0.0050621	0.592
1.97667	0.00230968	0.593		1.97667	0.00215071	0.593		1.97667	-0.00425094	0.593		1.97667	-0.00267577	0.593		1.97667	-0.00278997	0.593		1.97667	-0.00603867	0.593
1.98	0.00133312	0.594		1.98	0.00166243	0.594		1.98	-0.00327438	0.594		1.98	-0.00267577	0.594		1.98	-0.00278997	0.594		1.98	-0.00603867	0.594
1.98333	-0.00110829	0.595		1.98333	0.000197589	0.595		1.98333	-0.00327438	0.595		1.98333	-0.00267577	0.595		1.98333	-0.00278997	0.595		1.98333	-0.00603867	0.595
1.98667	-0.00208485	0.596		1.98667	-0.00175554	0.596		1.98667	-0.00229782	0.596		1.98667	-0.00218749	0.596		1.98667	-0.00278997	0.596		1.98667	-0.00603867	0.596
1.99	-0.00208485	0.597		1.99	-0.00175554	0.597		1.99	-0.00229782	0.597		1.99	-0.00169921	0.597		1.99	-0.00278997	0.597		1.99	-0.00603867	0.597
1.99333	-0.000131726	0.598		1.99333	0.000197589	0.598		1.99333	-0.000344694	0.598		1.99333	0.000253916	0.598		1.99333	-0.00181341	0.598		1.99333	-0.0050621	0.598
1.99667	0.000356555	0.599		1.99667	0.00166243	0.599		1.99667	-0.000344694	0.599		1.99667	0.000253916	0.599		1.99667	-0.000836849	0.599		1.99667	-0.00359726	0.599
2	0.00133312	0.6		2	0.00361556	0.6		2	-0.000344694	0.6		2	0.000253916	0.6		2	-0.000836849	0.6		2	-0.00310898	0.6
2.00333	0.0018214	0.601		2.00333	0.00459212	0.601		2.00333	-0.000344694	0.601		2.00333	-0.00169921	0.601		2.00333	-0.00181341	0.601		2.00333	-0.00310898	0.601
2.00667	0.0018214	0.602		2.00667	0.0050804	0.602		2.00667	-0.000344694	0.602		2.00667	-0.00169921	0.602		2.00667	-0.00327825	0.602		2.00667	-0.00408554	0.602
2.01	0.00133312	0.603		2.01	0.0050804	0.603		2.01	-0.000344694	0.603		2.01	-0.00267577	0.603		2.01	-0.00376654	0.603		2.01	-0.0050621	0.603
2.01333	-0.000131726	0.604		2.01333	0.00410384	0.604		2.01333	-0.000344694	0.604		2.01333	-0.00267577	0.604		2.01333	-0.00376654	0.604		2.01333	-0.00652695	0.604
2.01667	-0.00208485	0.605		2.01667	0.00312728	0.605		2.01667	-0.00229782	0.605		2.01667	-0.00316405	0.605		2.01667	-0.00181341	0.605		2.01667	-0.00701523	0.605
2.02	-0.00306141	0.606		2.02	0.00312728	0.606		2.02	-0.00376266	0.606		2.02	-0.00365233	0.606		2.02	0.000139713	0.606		2.02	-0.00701523	0.606
2.02333	-0.00306141	0.607		2.02333	0.00312728	0.607		2.02333	-0.00425094	0.607		2.02333	-0.00316405	0.607		2.02333	0.000139713	0.607		2.02333	-0.00652695	0.607
2.02667	-0.00306141	0.608		2.02667	0.00312728	0.608		2.02667	-0.00522751	0.608		2.02667	-0.00267577	0.608		2.02667	0.000139713	0.608		2.02667	-0.0050621	0.608
2.03	-0.00306141	0.609		2.03	0.00166243	0.609		2.03	-0.00425094	0.609		2.03	-0.00267577	0.609		2.03	-0.000836849	0.609		2.03	-0.00359726	0.609
2.03333	-0.00306141	0.61		2.03333	0.000685871	0.61		2.03333	-0.00376266	0.61		2.03333	-0.00267577	0.61		2.03333	-0.00278997	0.61		2.03333	-0.00310898	0.61
2.03667	-0.00306141	0.611		2.03667	-0.00175554	0.611		2.03667	-0.00327438	0.611		2.03667	-0.00267577	0.611		2.03667	-0.00278997	0.611		2.03667	-0.0026207	0.611
2.04	-0.00306141	0.612		2.04	-0.00175554	0.612		2.04	-0.00229782	0.612		2.04	-0.00365233	0.612		2.04	-0.000836849	0.612		2.04	-0.00213242	0.612
2.04333	-0.00306141	0.613		2.04333	0.000197589	0.613		2.04333	-0.00132126	0.613		2.04333	-0.00365233	0.613		2.04333	-0.000836849	0.613		2.04333	-0.00213242	0.613
2.04667	-0.00306141	0.614		2.04667	0.00166243	0.614		2.04667	-0.000344694	0.614		2.04667	-0.00365233	0.614		2.04667	-0.000836849	0.614		2.04667	-0.00213242	0.614
2.05	-0.00257313	0.615		2.05	0.00361556	0.615		2.05	0.000631869	0.615		2.05	-0.00316405	0.615		2.05	-0.000348568	0.615		2.05	-0.00213242	0.615
2.05333	-0.00110829	0.616		2.05333	0.00410384	0.616		2.05333	0.000631869	0.616		2.05333	-0.00267577	0.616		2.05333	-0.000836849	0.616		2.05333	-0.00213242	0.616
2.05667	-0.000131726	0.617		2.05667	0.00410384	0.617		2.05667	0.000143588	0.617		2.05667	-0.00169921	0.617		2.05667	-0.00181341	0.617		2.05667	-0.00213242	0.617
2.06	0.000844836	0.618		2.06	0.00361556	0.618		2.06	-0.00132126	0.618		2.06	0.000253916	0.618		2.06	-0.00327825	0.618		2.06	-0.00213242	0.618
2.06333	0.0018214	0.619		2.06333	0.002639	0.619		2.06333	-0.00327438	0.619		2.06333	0.000742197	0.619		2.06333	-0.00425482	0.619		2.06333	-0.0026207	0.619
2.06667	0.00230968	0.62		2.06667	0.00166243	0.62		2.06667	-0.00327438	0.62		2.06667	0.000742197	0.62		2.06667	-0.00523138	0.62		2.06667	-0.00359726	0.62
2.07	0.00279796	0.621		2.07	0.00117415	0.621		2.07	-0.00327438	0.621		2.07	-0.000722647	0.621		2.07	-0.00571966	0.621		2.07	-0.00408554	0.621
2.07333	0.00279796	0.622		2.07333	0.00117415	0.622		2.07333	-0.00327438	0.622		2.07333	-0.00218749	0.622		2.07333	-0.00571966	0.622		2.07333	-0.0050621	0.622
2.07667	0.00230968	0.623		2.07667	0.00117415	0.623		2.07667	-0.00327438	0.623		2.07667	-0.00414062	0.623		2.07667	-0.00571966	0.623		2.07667	-0.00603867	0.623
2.08	0.0018214	0.624		2.08	0.00215071	0.624		2.08	-0.00229782	0.624		2.08	-0.00560546	0.624		2.08	-0.00571966	0.624		2.08	-0.00652695	0.624
2.08333	0.00133312	0.625		2.08333	0.00215071	0.625		2.08333	-0.00229782	0.625		2.08333	-0.00658202	0.625		2.08333	-0.00571966	0.625		2.08333	-0.00701523	0.625
2.08667	0.000844836	0.626		2.08667	0.00215071	0.626		2.08667	-0.000344694	0.626		2.08667	-0.00658202	0.626		2.08667	-0.00571966	0.626		2.08667	-0.00603867	0.626
2.09	-0.000131726	0.627		2.09	0.000685871	0.627		2.09	-0.00132126	0.627		2.09	-0.00609374	0.627		2.09	-0.0047431	0.627		2.09	-0.00408554	0.627
2.09333	-0.000131726	0.628		2.09333	-0.000778973	0.628		2.09333	-0.00229782	0.628		2.09333	-0.0046289	0.628		2.09333	-0.00376654	0.628		2.09333	-0.0026207	0.628
2.09667	-0.00110829	0.629		2.09667	-0.00175554	0.629		2.09667	-0.0027861	0.629		2.09667	-0.00365233	0.629		2.09667	-0.00278997	0.629		2.09667	-0.00164413	0.629
2.1	-0.00208485	0.63		2.1	-0.000778973	0.63		2.1	-0.00327438	0.63		2.1	-0.00365233	0.63		2.1	-0.00376654	0.63		2.1	-0.000179291	0.63
2.10333	-0.00208485	0.631		2.10333	0.00117415	0.631		2.10333	-0.00425094	0.631		2.10333	-0.00267577	0.631		2.10333	-0.00376654	0.631		2.10333	0.000797272	0.631
2.10667	-0.00208485	0.632		2.10667	0.00166243	0.632		2.10667	-0.00425094	0.632		2.10667	-0.00218749	0.632		2.10667	-0.00376654	0.632		2.10667	0.000797272	0.632
2.11	-0.00110829	0.633		2.11	0.00166243	0.633		2.11	-0.00425094	0.633		2.11	-0.00169921	0.633		2.11	-0.00376654	0.633		2.11	0.00030899	0.633
2.11333	0.000356555	0.634		2.11333	0.00117415	0.634		2.11333	-0.00425094	0.634		2.11333	0.000253916	0.634		2.11333	-0.00376654	0.634		2.11333	-0.000667572	0.634
2.11667	0.000844836	0.635		2.11667	0.000197589	0.635		2.11667	-0.00425094	0.635		2.11667	-0.00169921	0.635		2.11667	-0.00327825	0.635		2.11667	-0.00164413	0.635
2.12	0.00133312	0.636		2.12	0.000197589	0.636		2.12	-0.00327438	0.636		2.12	-0.00218749	0.636		2.12	-0.00278997	0.636		2.12	-0.00213242	0.636
2.12333	0.000844836	0.637		2.12333	0.000197589	0.637		2.12333	-0.00327438	0.637		2.12333	-0.00316405	0.637		2.12333	-0.00278997	0.637		2.12333	-0.00213242	0.637
2.12667	0.000844836	0.638		2.12667	0.00117415	0.638		2.12667	-0.00229782	0.638		2.12667	-0.00414062	0.638		2.12667	-0.00376654	0.638		2.12667	-0.0026207	0.638
2.13	0.000844836	0.639		2.13	0.00117415	0.639		2.13	-0.00229782	0.639		2.13	-0.0046289	0.639		2.13	-0.00376654	0.639		2.13	-0.00213242	0.639
2.13333	0.000844836	0.64		2.13333	0.000685871	0.64		2.13333	-0.000344694	0.64		2.13333	-0.0046289	0.64		2.13333	-0.00376654	0.64		2.13333	-0.00213242	0.64
2.13667	0.000844836	0.641		2.13667	0.000685871	0.641		2.13667	-0.000344694	0.641		2.13667	-0.00365233	0.641		2.13667	-0.00376654	0.641		2.13667	-0.00115585	0.641
2.14	0.000356555	0.642		2.14	0.00117415	0.642		2.14	-0.000344694	0.642		2.14	-0.00365233	0.642		2.14	-0.00376654	0.642		2.14	-0.00164413	0.642
2.14333	-0.000131726	0.643		2.14333	0.00215071	0.643		2.14333	-0.000344694	0.643		2.14333	-0.00414062	0.643		2.14333	-0.00376654	0.643		2.14333	-0.0026207	0.643
2.14667	-0.000131726	0.644		2.14667	0.00312728	0.644		2.14667	0.000143588	0.644		2.14667	-0.00560546	0.644		2.14667	-0.00376654	0.644		2.14667	-0.00408554	0.644
2.15	-0.000131726	0.645		2.15	0.00312728	0.645		2.15	0.00112015	0.645		2.15	-0.00658202	0.645		2.15	-0.00278997	0.645		2.15	-0.00603867	0.645
2.15333	-0.000131726	0.646		2.15333	0.00215071	0.646		2.15333	0.00160843	0.646		2.15333	-0.00658202	0.646		2.15333	-0.00278997	0.646		2.15333	-0.00603867	0.646
2.15667	0.000844836	0.647		2.15667	0.00117415	0.647		2.15667	0.00112015	0.647		2.15667	-0.00511718	0.647		2.15667	-0.00376654	0.647		2.15667	-0.00603867	0.647
2.16	0.000844836	0.648		2.16	0.000685871	0.648		2.16	0.000143588	0.648		2.16	-0.00316405	0.648		2.16	-0.00376654	0.648		2.16	-0.00408554	0.648
2.16333	0.000844836	0.649		2.16333	0.000685871	0.649		2.16333	-0.00229782	0.649		2.16333	-0.00218749	0.649		2.16333	-0.00327825	0.649		2.16333	-0.00408554	0.649
2.16667	0.000844836	0.65		2.16667	0.00117415	0.65		2.16667	-0.0027861	0.65		2.16667	-0.000722647	0.65		2.16667	-0.00181341	0.65		2.16667	-0.00310898	0.65
2.17	-0.00110829	0.651		2.17	0.00117415	0.651		2.17	-0.00229782	0.651		2.17	-0.000722647	0.651		2.17	-0.000836849	0.651		2.17	-0.00213242	0.651
2.17333	-0.00354969	0.652		2.17333	0.00215071	0.652		2.17333	-0.00229782	0.652		2.17333	-0.00169921	0.652		2.17333	-0.000836849	0.652		2.17333	-0.00213242	0.652
2.17667	-0.00403798	0.653		2.17667	0.002639	0.653		2.17667	-0.00229782	0.653		2.17667	-0.00267577	0.653		2.17667	-0.00181341	0.653		2.17667	-0.00213242	0.653
2.18	-0.00403798	0.654		2.18	0.00361556	0.654		2.18	-0.00229782	0.654		2.18	-0.00365233	0.654		2.18	-0.00278997	0.654		2.18	-0.0026207	0.654
2.18333	-0.00354969	0.655		2.18333	0.00410384	0.655		2.18333	-0.00327438	0.655		2.18333	-0.0046289	0.655		2.18333	-0.00278997	0.655		2.18333	-0.00310898	0.655
2.18667	-0.00306141	0.656		2.18667	0.0050804	0.656		2.18667	-0.00327438	0.656		2.18667	-0.0046289	0.656		2.18667	-0.000836849	0.656		2.18667	-0.00310898	0.656
2.19	-0.00354969	0.657		2.19	0.0050804	0.657		2.19	-0.00229782	0.657		2.19	-0.0046289	0.657		2.19	-0.000836849	0.657		2.19	-0.00408554	0.657
2.19333	-0.00354969	0.658		2.19333	0.00459212	0.658		2.19333	-0.00229782	0.658		2.19333	-0.00365233	0.658		2.19333	-0.000836849	0.658		2.19333	-0.00408554	0.658
2.19667	-0.00306141	0.659		2.19667	0.00361556	0.659		2.19667	-0.000344694	0.659		2.19667	-0.00365233	0.659		2.19667	-0.000836849	0.659		2.19667	-0.00408554	0.659
2.2	-0.00257313	0.66		2.2	0.00215071	0.66		2.2	-0.000344694	0.66		2.2	-0.00365233	0.66		2.2	-0.000836849	0.66		2.2	-0.0050621	0.66
2.20333	-0.00208485	0.661		2.20333	0.000685871	0.661		2.20333	-0.000344694	0.661		2.20333	-0.00365233	0.661		2.20333	-0.00181341	0.661		2.20333	-0.00603867	0.661
2.20667	-0.00208485	0.662		2.20667	0.000197589	0.662		2.20667	0.000143588	0.662		2.20667	-0.00267577	0.662		2.20667	-0.00278997	0.662		2.20667	-0.00652695	0.662
2.21	-0.00208485	0.663		2.21	0.000197589	0.663		2.21	0.000631869	0.663		2.21	-0.00267577	0.663		2.21	-0.00376654	0.663		2.21	-0.00701523	0.663
2.21333	-0.00257313	0.664		2.21333	0.000197589	0.664		2.21333	0.000631869	0.664		2.21333	-0.00267577	0.664		2.21333	-0.0047431	0.664		2.21333	-0.00750351	0.664
2.21667	-0.00354969	0.665		2.21667	0.00117415	0.665		2.21667	0.000631869	0.665		2.21667	-0.00169921	0.665		2.21667	-0.00571966	0.665		2.21667	-0.00799179	0.665
2.22	-0.00550282	0.666		2.22	0.00117415	0.666		2.22	0.000631869	0.666		2.22	-0.00169921	0.666		2.22	-0.00571966	0.666		2.22	-0.00799179	0.666
2.22333	-0.0059911	0.667		2.22333	0.00117415	0.667		2.22333	0.00112015	0.667		2.22333	-0.000722647	0.667		2.22333	-0.0047431	0.667		2.22333	-0.00799179	0.667
2.22667	-0.0059911	0.668		2.22667	0.00166243	0.668		2.22667	0.00209671	0.668		2.22667	0.000253916	0.668		2.22667	-0.00376654	0.668		2.22667	-0.00799179	0.668
2.23	-0.00452626	0.669		2.23	0.00215071	0.669		2.23	0.00258499	0.669		2.23	-0.000722647	0.669		2.23	-0.00327825	0.669		2.23	-0.00701523	0.669
2.23333	-0.00354969	0.67		2.23333	0.00312728	0.67		2.23333	0.00258499	0.67		2.23333	-0.00218749	0.67		2.23333	-0.00376654	0.67		2.23333	-0.00701523	0.67
2.23667	-0.00208485	0.671		2.23667	0.00312728	0.671		2.23667	0.00258499	0.671		2.23667	-0.00267577	0.671		2.23667	-0.00376654	0.671		2.23667	-0.00701523	0.671
2.24	-0.00110829	0.672		2.24	0.00312728	0.672		2.24	0.00160843	0.672		2.24	-0.00267577	0.672		2.24	-0.00425482	0.672		2.24	-0.00701523	0.672
2.24333	-0.00208485	0.673		2.24333	0.00215071	0.673		2.24333	0.000631869	0.673		2.24333	-0.00267577	0.673		2.24333	-0.00327825	0.673		2.24333	-0.00701523	0.673
2.24667	-0.00354969	0.674		2.24667	0.00215071	0.674		2.24667	0.000631869	0.674		2.24667	-0.00218749	0.674		2.24667	-0.00181341	0.674		2.24667	-0.00652695	0.674
2.25	-0.00403798	0.675		2.25	0.00215071	0.675		2.25	0.000631869	0.675		2.25	-0.00169921	0.675		2.25	0.000139713	0.675		2.25	-0.00652695	0.675
2.25333	-0.00403798	0.676		2.25333	0.00215071	0.676		2.25333	0.000631869	0.676		2.25333	-0.000722647	0.676		2.25333	0.00111628	0.676		2.25333	-0.00701523	0.676
2.25667	-0.00354969	0.677		2.25667	0.00166243	0.677		2.25667	0.000631869	0.677		2.25667	0.000253916	0.677		2.25667	0.00111628	0.677		2.25667	-0.00701523	0.677
2.26	-0.00306141	0.678		2.26	0.00117415	0.678		2.26	0.000631869	0.678		2.26	0.000253916	0.678		2.26	0.00111628	0.678		2.26	-0.00701523	0.678
2.26333	-0.00208485	0.679		2.26333	0.00117415	0.679		2.26333	0.000631869	0.679		2.26333	-0.000722647	0.679		2.26333	0.000139713	0.679		2.26333	-0.00701523	0.679
2.26667	-0.00208485	0.68		2.26667	0.00215071	0.68		2.26667	0.000631869	0.68		2.26667	-0.00218749	0.68		2.26667	-0.000348568	0.68		2.26667	-0.00750351	0.68
2.27	-0.00208485	0.681		2.27	0.00215071	0.681		2.27	0.000631869	0.681		2.27	-0.00316405	0.681		2.27	-0.000836849	0.681		2.27	-0.00799179	0.681
2.27333	-0.00110829	0.682		2.27333	0.00215071	0.682		2.27333	0.00160843	0.682		2.27333	-0.00365233	0.682		2.27333	-0.00278997	0.682		2.27333	-0.00750351	0.682
2.27667	-0.000131726	0.683		2.27667	0.00215071	0.683		2.27667	0.00160843	0.683		2.27667	-0.00365233	0.683		2.27667	-0.00278997	0.683		2.27667	-0.00652695	0.683
2.28	-0.00208485	0.684		2.28	0.00166243	0.684		2.28	0.00112015	0.684		2.28	-0.00365233	0.684		2.28	-0.000836849	0.684		2.28	-0.00359726	0.684
2.28333	-0.00208485	0.685		2.28333	0.00117415	0.685		2.28333	0.000143588	0.685		2.28333	-0.00365233	0.685		2.28333	-0.000836849	0.685		2.28333	-0.00213242	0.685
2.28667	-0.00257313	0.686		2.28667	0.00166243	0.686		2.28667	-0.000344694	0.686		2.28667	-0.0046289	0.686		2.28667	-0.000348568	0.686		2.28667	-0.00115585	0.686
2.29	-0.00306141	0.687		2.29	0.00215071	0.687		2.29	-0.000344694	0.687		2.29	-0.0046289	0.687		2.29	0.000139713	0.687		2.29	-0.00115585	0.687
2.29333	-0.00306141	0.688		2.29333	0.00166243	0.688		2.29333	0.000631869	0.688		2.29333	-0.0046289	0.688		2.29333	0.000139713	0.688		2.29333	-0.00213242	0.688
2.29667	-0.00257313	0.689		2.29667	0.00117415	0.689		2.29667	0.000631869	0.689		2.29667	-0.00365233	0.689		2.29667	0.000139713	0.689		2.29667	-0.00213242	0.689
2.3	-0.00208485	0.69		2.3	0.000197589	0.69		2.3	0.000631869	0.69		2.3	-0.00267577	0.69		2.3	0.000139713	0.69		2.3	-0.0026207	0.69
2.30333	-0.000131726	0.691		2.30333	0.000197589	0.691		2.30333	0.000143588	0.691		2.30333	-0.00169921	0.691		2.30333	-0.000348568	0.691		2.30333	-0.00310898	0.691
2.30667	-0.00110829	0.692		2.30667	0.000197589	0.692		2.30667	-0.000344694	0.692		2.30667	-0.00218749	0.692		2.30667	-0.000836849	0.692		2.30667	-0.00310898	0.692
2.31	-0.00257313	0.693		2.31	0.000197589	0.693		2.31	-0.00229782	0.693		2.31	-0.00267577	0.693		2.31	-0.000348568	0.693		2.31	-0.00408554	0.693
2.31333	-0.00403798	0.694		2.31333	0.000685871	0.694		2.31333	-0.0027861	0.694		2.31333	-0.00365233	0.694		2.31333	0.000139713	0.694		2.31333	-0.00603867	0.694
2.31667	-0.00501454	0.695		2.31667	0.00166243	0.695		2.31667	-0.00327438	0.695		2.31667	-0.00365233	0.695		2.31667	0.00111628	0.695		2.31667	-0.00701523	0.695
2.32	-0.00403798	0.696		2.32	0.002639	0.696		2.32	-0.00425094	0.696		2.32	-0.00365233	0.696		2.32	0.00111628	0.696		2.32	-0.00701523	0.696
2.32333	-0.00354969	0.697		2.32333	0.002639	0.697		2.32333	-0.00425094	0.697		2.32333	-0.00365233	0.697		2.32333	0.000139713	0.697		2.32333	-0.00701523	0.697
2.32667	-0.00306141	0.698		2.32667	0.00215071	0.698		2.32667	-0.00376266	0.698		2.32667	-0.00365233	0.698		2.32667	-0.000836849	0.698		2.32667	-0.00701523	0.698
2.33	-0.00306141	0.699		2.33	0.00117415	0.699		2.33	-0.0027861	0.699		2.33	-0.00365233	0.699		2.33	-0.00278997	0.699		2.33	-0.00701523	0.699
2.33333	-0.00257313	0.7		2.33333	0.000197589	0.7		2.33333	-0.00132126	0.7		2.33333	-0.00316405	0.7		2.33333	-0.00278997	0.7		2.33333	-0.00652695	0.7
2.33667	-0.00110829	0.701		2.33667	-0.00175554	0.701		2.33667	0.000631869	0.701		2.33667	-0.00218749	0.701		2.33667	-0.00181341	0.701		2.33667	-0.00603867	0.701
2.34	0.000356555	0.702		2.34	0.000197589	0.702		2.34	0.00160843	0.702		2.34	-0.00169921	0.702		2.34	-0.00278997	0.702		2.34	-0.00603867	0.702
2.34333	0.00133312	0.703		2.34333	0.000685871	0.703		2.34333	0.00160843	0.703		2.34333	0.000253916	0.703		2.34333	-0.00278997	0.703		2.34333	-0.0050621	0.703
2.34667	0.000844836	0.704		2.34667	0.00166243	0.704		2.34667	0.00112015	0.704		2.34667	0.000253916	0.704		2.34667	-0.00278997	0.704		2.34667	-0.00603867	0.704
2.35	0.000844836	0.705		2.35	0.00215071	0.705		2.35	0.000631869	0.705		2.35	0.000253916	0.705		2.35	-0.00278997	0.705		2.35	-0.00603867	0.705
2.35333	0.000356555	0.706		2.35333	0.00215071	0.706		2.35333	-0.000344694	0.706		2.35333	0.00123048	0.706		2.35333	-0.000836849	0.706		2.35333	-0.00701523	0.706
2.35667	-0.000131726	0.707		2.35667	0.00166243	0.707		2.35667	-0.000344694	0.707		2.35667	0.00171876	0.707		2.35667	-0.000836849	0.707		2.35667	-0.00799179	0.707
2.36	-0.00110829	0.708		2.36	0.00117415	0.708		2.36	-0.000344694	0.708		2.36	0.00220704	0.708		2.36	-0.000836849	0.708		2.36	-0.00896835	0.708
2.36333	-0.00208485	0.709		2.36333	0.00117415	0.709		2.36333	-0.000344694	0.709		2.36333	0.00220704	0.709		2.36333	-0.000836849	0.709		2.36333	-0.00799179	0.709
2.36667	-0.00306141	0.71		2.36667	0.00117415	0.71		2.36667	-0.00132126	0.71		2.36667	0.00123048	0.71		2.36667	-0.000836849	0.71		2.36667	-0.00701523	0.71
2.37	-0.00306141	0.711		2.37	0.000685871	0.711		2.37	-0.00229782	0.711		2.37	0.00123048	0.711		2.37	-0.00278997	0.711		2.37	-0.00603867	0.711
2.37333	-0.00306141	0.712		2.37333	0.000197589	0.712		2.37333	-0.00327438	0.712		2.37333	0.00123048	0.712		2.37333	-0.00278997	0.712		2.37333	-0.00603867	0.712
2.37667	-0.00306141	0.713		2.37667	0.000197589	0.713		2.37667	-0.0027861	0.713		2.37667	0.00123048	0.713		2.37667	-0.00278997	0.713		2.37667	-0.00603867	0.713
2.38	-0.00306141	0.714		2.38	-0.000778973	0.714		2.38	-0.00132126	0.714		2.38	0.000742197	0.714		2.38	-0.000836849	0.714		2.38	-0.00603867	0.714
2.38333	-0.00306141	0.715		2.38333	-0.00175554	0.715		2.38333	0.000143588	0.715		2.38333	-0.00169921	0.715		2.38333	-0.000836849	0.715		2.38333	-0.00408554	0.715
2.38667	-0.00208485	0.716		2.38667	-0.0027321	0.716		2.38667	0.000631869	0.716		2.38667	-0.00169921	0.716		2.38667	0.000139713	0.716		2.38667	-0.00359726	0.716
2.39	-0.00208485	0.717		2.39	-0.0027321	0.717		2.39	0.00112015	0.717		2.39	-0.00169921	0.717		2.39	-0.000836849	0.717		2.39	-0.00310898	0.717
2.39333	-0.00208485	0.718		2.39333	-0.0027321	0.718		2.39333	0.00160843	0.718		2.39333	-0.00169921	0.718		2.39333	-0.000836849	0.718		2.39333	-0.00310898	0.718
2.39667	-0.00208485	0.719		2.39667	-0.00175554	0.719		2.39667	0.000631869	0.719		2.39667	-0.00169921	0.719		2.39667	-0.00278997	0.719		2.39667	-0.00359726	0.719
2.4	-0.00306141	0.72		2.4	0.000197589	0.72		2.4	0.000631869	0.72		2.4	-0.00267577	0.72		2.4	-0.000836849	0.72		2.4	-0.00408554	0.72
2.40333	-0.00354969	0.721		2.40333	0.00117415	0.721		2.40333	0.000631869	0.721		2.40333	-0.00365233	0.721		2.40333	-0.000348568	0.721		2.40333	-0.00408554	0.721
2.40667	-0.00403798	0.722		2.40667	0.00215071	0.722		2.40667	0.000631869	0.722		2.40667	-0.00365233	0.722		2.40667	0.000139713	0.722		2.40667	-0.00408554	0.722
2.41	-0.00403798	0.723		2.41	0.00312728	0.723		2.41	0.000631869	0.723		2.41	-0.00365233	0.723		2.41	0.000139713	0.723		2.41	-0.00408554	0.723
2.41333	-0.00306141	0.724		2.41333	0.002639	0.724		2.41333	0.00160843	0.724		2.41333	-0.00267577	0.724		2.41333	-0.000348568	0.724		2.41333	-0.00408554	0.724
2.41667	-0.00110829	0.725		2.41667	0.00215071	0.725		2.41667	0.000631869	0.725		2.41667	-0.00267577	0.725		2.41667	-0.00181341	0.725		2.41667	-0.00603867	0.725
2.42	-0.000131726	0.726		2.42	0.00117415	0.726		2.42	0.000631869	0.726		2.42	-0.00169921	0.726		2.42	-0.00327825	0.726		2.42	-0.00603867	0.726
2.42333	-0.000131726	0.727		2.42333	0.000685871	0.727		2.42333	0.000631869	0.727		2.42333	0.000742197	0.727		2.42333	-0.00376654	0.727		2.42333	-0.00603867	0.727
2.42667	-0.000131726	0.728		2.42667	0.000197589	0.728		2.42667	0.000631869	0.728		2.42667	0.00220704	0.728		2.42667	-0.00376654	0.728		2.42667	-0.00408554	0.728
2.43	0.000844836	0.729		2.43	0.000197589	0.729		2.43	0.000143588	0.729		2.43	0.0031836	0.729		2.43	-0.0047431	0.729		2.43	-0.00408554	0.729
2.43333	0.000356555	0.73		2.43333	0.000197589	0.73		2.43333	-0.000344694	0.73		2.43333	0.00269532	0.73		2.43333	-0.0047431	0.73		2.43333	-0.00408554	0.73
2.43667	-0.00110829	0.731		2.43667	0.000197589	0.731		2.43667	-0.00132126	0.731		2.43667	0.00171876	0.731		2.43667	-0.00376654	0.731		2.43667	-0.00408554	0.731
2.44	-0.00306141	0.732		2.44	0.00117415	0.732		2.44	-0.00229782	0.732		2.44	0.000742197	0.732		2.44	-0.00181341	0.732		2.44	-0.00408554	0.732
2.44333	-0.00403798	0.733		2.44333	0.000685871	0.733		2.44333	-0.00229782	0.733		2.44333	0.000253916	0.733		2.44333	0.000627995	0.733		2.44333	-0.00408554	0.733
2.44667	-0.00403798	0.734		2.44667	0.000197589	0.734		2.44667	-0.0027861	0.734		2.44667	-0.00169921	0.734		2.44667	0.00160456	0.734		2.44667	-0.00310898	0.734
2.45	-0.00354969	0.735		2.45	0.000197589	0.735		2.45	-0.00327438	0.735		2.45	-0.00169921	0.735		2.45	0.00160456	0.735		2.45	-0.00408554	0.735
2.45333	-0.00306141	0.736		2.45333	0.000197589	0.736		2.45333	-0.0027861	0.736		2.45333	-0.00169921	0.736		2.45333	0.000627995	0.736		2.45333	-0.00408554	0.736
2.45667	-0.00306141	0.737		2.45667	0.000197589	0.737		2.45667	-0.00229782	0.737		2.45667	0.000253916	0.737		2.45667	-0.000836849	0.737		2.45667	-0.00408554	0.737
2.46	-0.00306141	0.738		2.46	0.000197589	0.738		2.46	-0.000344694	0.738		2.46	0.00123048	0.738		2.46	-0.00278997	0.738		2.46	-0.00408554	0.738
2.46333	-0.00306141	0.739		2.46333	0.000685871	0.739		2.46333	0.000631869	0.739		2.46333	0.00123048	0.739		2.46333	-0.00278997	0.739		2.46333	-0.00408554	0.739
2.46667	-0.00208485	0.74		2.46667	0.00117415	0.74		2.46667	0.000631869	0.74		2.46667	0.000742197	0.74		2.46667	-0.00278997	0.74		2.46667	-0.00408554	0.74
2.47	-0.00110829	0.741		2.47	0.00117415	0.741		2.47	-0.000344694	0.741		2.47	-0.000722647	0.741		2.47	-0.00376654	0.741		2.47	-0.00408554	0.741
2.47333	-0.000131726	0.742		2.47333	0.00117415	0.742		2.47333	-0.0027861	0.742		2.47333	-0.00169921	0.742		2.47333	-0.00376654	0.742		2.47333	-0.00408554	0.742
2.47667	-0.000131726	0.743		2.47667	0.00117415	0.743		2.47667	-0.00327438	0.743		2.47667	-0.00267577	0.743		2.47667	-0.0047431	0.743		2.47667	-0.00408554	0.743
2.48	-0.000131726	0.744		2.48	0.00117415	0.744		2.48	-0.00327438	0.744		2.48	-0.00267577	0.744		2.48	-0.0047431	0.744		2.48	-0.00408554	0.744
2.48333	0.000844836	0.745		2.48333	0.00117415	0.745		2.48333	-0.00132126	0.745		2.48333	-0.00267577	0.745		2.48333	-0.0047431	0.745		2.48333	-0.00408554	0.745
2.48667	0.0018214	0.746		2.48667	0.00117415	0.746		2.48667	0.000631869	0.746		2.48667	-0.00267577	0.746		2.48667	-0.0047431	0.746		2.48667	-0.00603867	0.746
2.49	0.0018214	0.747		2.49	0.000685871	0.747		2.49	0.000631869	0.747		2.49	-0.000722647	0.747		2.49	-0.0047431	0.747		2.49	-0.00603867	0.747
2.49333	0.0018214	0.748		2.49333	0.000197589	0.748		2.49333	0.000143588	0.748		2.49333	0.00171876	0.748		2.49333	-0.0047431	0.748		2.49333	-0.00603867	0.748
2.49667	0.000844836	0.749		2.49667	-0.00175554	0.749		2.49667	-0.000344694	0.749		2.49667	0.0031836	0.749		2.49667	-0.0047431	0.749		2.49667	-0.00603867	0.749
2.5	-0.000131726	0.75		2.5	-0.00175554	0.75		2.5	-0.00229782	0.75		2.5	0.00416017	0.75		2.5	-0.00425482	0.75		2.5	-0.00603867	0.75
2.50333	-0.00208485	0.751		2.50333	-0.00175554	0.751		2.50333	-0.00229782	0.751		2.50333	0.00367189	0.751		2.50333	-0.00327825	0.751		2.50333	-0.00603867	0.751
2.50667	-0.00306141	0.752		2.50667	-0.00175554	0.752		2.50667	-0.00327438	0.752		2.50667	0.00269532	0.752		2.50667	-0.00181341	0.752		2.50667	-0.00603867	0.752
2.51	-0.00306141	0.753		2.51	-0.00175554	0.753		2.51	-0.00327438	0.753		2.51	0.00123048	0.753		2.51	-0.000836849	0.753		2.51	-0.00603867	0.753
2.51333	-0.00306141	0.754		2.51333	-0.00175554	0.754		2.51333	-0.0027861	0.754		2.51333	0.00123048	0.754		2.51333	-0.00278997	0.754		2.51333	-0.00603867	0.754
2.51667	-0.00208485	0.755		2.51667	-0.00175554	0.755		2.51667	-0.00229782	0.755		2.51667	0.00123048	0.755		2.51667	-0.00376654	0.755		2.51667	-0.00408554	0.755
2.52	-0.00208485	0.756		2.52	-0.0027321	0.756		2.52	-0.000344694	0.756		2.52	0.00123048	0.756		2.52	-0.00376654	0.756		2.52	-0.0050621	0.756
2.52333	-0.00208485	0.757		2.52333	-0.00224382	0.757		2.52333	0.000143588	0.757		2.52333	0.00123048	0.757		2.52333	-0.00376654	0.757		2.52333	-0.00603867	0.757
2.52667	-0.00208485	0.758		2.52667	-0.000778973	0.758		2.52667	0.000631869	0.758		2.52667	0.000742197	0.758		2.52667	-0.00376654	0.758		2.52667	-0.00603867	0.758
2.53	-0.00208485	0.759		2.53	0.000197589	0.759		2.53	0.000631869	0.759		2.53	-0.000722647	0.759		2.53	-0.00327825	0.759		2.53	-0.00603867	0.759
2.53333	-0.00208485	0.76		2.53333	0.000685871	0.76		2.53333	0.000631869	0.76		2.53333	-0.00218749	0.76		2.53333	-0.00181341	0.76		2.53333	-0.00603867	0.76
2.53667	-0.00208485	0.761		2.53667	0.000197589	0.761		2.53667	0.00160843	0.761		2.53667	-0.00267577	0.761		2.53667	-0.000836849	0.761		2.53667	-0.00603867	0.761
2.54	-0.00208485	0.762		2.54	-0.00224382	0.762		2.54	0.00160843	0.762		2.54	-0.00365233	0.762		2.54	-0.000836849	0.762		2.54	-0.0050621	0.762
2.54333	-0.00208485	0.763		2.54333	-0.0027321	0.763		2.54333	0.00160843	0.763		2.54333	-0.00365233	0.763		2.54333	-0.000348568	0.763		2.54333	-0.00408554	0.763
2.54667	-0.00306141	0.764		2.54667	-0.0027321	0.764		2.54667	0.000143588	0.764		2.54667	-0.00365233	0.764		2.54667	0.000139713	0.764		2.54667	-0.00408554	0.764
2.55	-0.00403798	0.765		2.55	-0.000778973	0.765		2.55	-0.00132126	0.765		2.55	-0.00414062	0.765		2.55	0.000139713	0.765		2.55	-0.0050621	0.765
2.55333	-0.00403798	0.766		2.55333	0.000685871	0.766		2.55333	-0.00229782	0.766		2.55333	-0.0046289	0.766		2.55333	-0.000348568	0.766		2.55333	-0.00701523	0.766
2.55667	-0.00306141	0.767		2.55667	0.00215071	0.767		2.55667	-0.00132126	0.767		2.55667	-0.0046289	0.767		2.55667	-0.00181341	0.767		2.55667	-0.00799179	0.767
2.56	-0.00208485	0.768		2.56	0.00312728	0.768		2.56	-0.000344694	0.768		2.56	-0.00365233	0.768		2.56	-0.00278997	0.768		2.56	-0.00896835	0.768
2.56333	-0.00208485	0.769		2.56333	0.00361556	0.769		2.56333	-0.000344694	0.769		2.56333	-0.00316405	0.769		2.56333	-0.00278997	0.769		2.56333	-0.00848007	0.769
2.56667	-0.00208485	0.77		2.56667	0.00410384	0.77		2.56667	-0.00132126	0.77		2.56667	-0.00267577	0.77		2.56667	-0.00278997	0.77		2.56667	-0.00799179	0.77
2.57	-0.00306141	0.771		2.57	0.00361556	0.771		2.57	-0.00229782	0.771		2.57	-0.00267577	0.771		2.57	-0.00376654	0.771		2.57	-0.00652695	0.771
2.57333	-0.00403798	0.772		2.57333	0.00312728	0.772		2.57333	-0.00327438	0.772		2.57333	-0.00218749	0.772		2.57333	-0.0047431	0.772		2.57333	-0.0050621	0.772
2.57667	-0.00354969	0.773		2.57667	0.00312728	0.773		2.57667	-0.0027861	0.773		2.57667	-0.000722647	0.773		2.57667	-0.00571966	0.773		2.57667	-0.00408554	0.773
2.58	-0.00257313	0.774		2.58	0.00312728	0.774		2.58	-0.00229782	0.774		2.58	0.00171876	0.774		2.58	-0.00571966	0.774		2.58	-0.00408554	0.774
2.58333	-0.00208485	0.775		2.58333	0.00312728	0.775		2.58333	-0.000344694	0.775		2.58333	0.0031836	0.775		2.58333	-0.0047431	0.775		2.58333	-0.0050621	0.775
2.58667	-0.00208485	0.776		2.58667	0.00410384	0.776		2.58667	-0.000344694	0.776		2.58667	0.0031836	0.776		2.58667	-0.00327825	0.776		2.58667	-0.00652695	0.776
2.59	-0.00208485	0.777		2.59	0.00410384	0.777		2.59	-0.000344694	0.777		2.59	0.0031836	0.777		2.59	-0.000836849	0.777		2.59	-0.00701523	0.777
2.59333	-0.00257313	0.778		2.59333	0.00361556	0.778		2.59333	-0.00229782	0.778		2.59333	0.00220704	0.778		2.59333	-0.000348568	0.778		2.59333	-0.00701523	0.778
2.59667	-0.00403798	0.779		2.59667	0.00312728	0.779		2.59667	-0.00327438	0.779		2.59667	0.00220704	0.779		2.59667	0.000139713	0.779		2.59667	-0.00750351	0.779
2.6	-0.00550282	0.78		2.6	0.00312728	0.78		2.6	-0.00425094	0.78		2.6	0.00123048	0.78		2.6	0.000139713	0.78		2.6	-0.00799179	0.78
2.60333	-0.0059911	0.781		2.60333	0.00215071	0.781		2.60333	-0.00376266	0.781		2.60333	0.000253916	0.781		2.60333	0.00111628	0.781		2.60333	-0.00799179	0.781
2.60667	-0.0059911	0.782		2.60667	0.00215071	0.782		2.60667	-0.00327438	0.782		2.60667	-0.00218749	0.782		2.60667	0.00209284	0.782		2.60667	-0.00750351	0.782
2.61	-0.0059911	0.783		2.61	0.00215071	0.783		2.61	-0.00327438	0.783		2.61	-0.00267577	0.783		2.61	0.00160456	0.783		2.61	-0.00652695	0.783
2.61333	-0.00550282	0.784		2.61333	0.00215071	0.784		2.61333	-0.00425094	0.784		2.61333	-0.00267577	0.784		2.61333	0.000627995	0.784		2.61333	-0.0050621	0.784
2.61667	-0.00452626	0.785		2.61667	0.00215071	0.785		2.61667	-0.00522751	0.785		2.61667	-0.00169921	0.785		2.61667	0.000139713	0.785		2.61667	-0.00359726	0.785
2.62	-0.00354969	0.786		2.62	0.00166243	0.786		2.62	-0.00522751	0.786		2.62	-0.00169921	0.786		2.62	-0.000836849	0.786		2.62	-0.00310898	0.786
2.62333	-0.00208485	0.787		2.62333	0.00166243	0.787		2.62333	-0.00425094	0.787		2.62333	-0.00218749	0.787		2.62333	-0.000836849	0.787		2.62333	-0.00213242	0.787
2.62667	-0.000131726	0.788		2.62667	0.00215071	0.788		2.62667	-0.00327438	0.788		2.62667	-0.00316405	0.788		2.62667	-0.00278997	0.788		2.62667	-0.00164413	0.788
2.63	-0.000131726	0.789		2.63	0.002639	0.789		2.63	-0.0027861	0.789		2.63	-0.00365233	0.789		2.63	-0.00376654	0.789		2.63	-0.00115585	0.789
2.63333	-0.000131726	0.79		2.63333	0.00312728	0.79		2.63333	-0.00229782	0.79		2.63333	-0.00267577	0.79		2.63333	-0.00425482	0.79		2.63333	-0.000667572	0.79
2.63667	-0.00208485	0.791		2.63667	0.002639	0.791		2.63667	0.000143588	0.791		2.63667	-0.00267577	0.791		2.63667	-0.00376654	0.791		2.63667	-0.00115585	0.791
2.64	-0.00208485	0.792		2.64	0.00215071	0.792		2.64	0.00112015	0.792		2.64	-0.00218749	0.792		2.64	-0.00327825	0.792		2.64	-0.00164413	0.792
2.64333	-0.00208485	0.793		2.64333	0.00117415	0.793		2.64333	0.00258499	0.793		2.64333	-0.00267577	0.793		2.64333	-0.000836849	0.793		2.64333	-0.00213242	0.793
2.64667	-0.00208485	0.794		2.64667	0.00117415	0.794		2.64667	0.00209671	0.794		2.64667	-0.00316405	0.794		2.64667	-0.000836849	0.794		2.64667	-0.00213242	0.794
2.65	-0.00208485	0.795		2.65	0.00117415	0.795		2.65	0.00112015	0.795		2.65	-0.00365233	0.795		2.65	0.000139713	0.795		2.65	-0.00310898	0.795
2.65333	-0.00208485	0.796		2.65333	0.00117415	0.796		2.65333	0.000143588	0.796		2.65333	-0.00267577	0.796		2.65333	0.000139713	0.796		2.65333	-0.0050621	0.796
2.65667	-0.00306141	0.797		2.65667	0.000685871	0.797		2.65667	-0.000344694	0.797		2.65667	-0.00218749	0.797		2.65667	0.00111628	0.797		2.65667	-0.00652695	0.797
2.66	-0.00306141	0.798		2.66	0.000197589	0.798		2.66	-0.00132126	0.798		2.66	-0.00169921	0.798		2.66	0.000627995	0.798		2.66	-0.00799179	0.798
2.66333	-0.00306141	0.799		2.66333	0.000197589	0.799		2.66333	-0.00229782	0.799		2.66333	-0.00169921	0.799		2.66333	-0.000348568	0.799		2.66333	-0.00799179	0.799
2.66667	-0.00208485	0.8		2.66667	0.00117415	0.8		2.66667	-0.00229782	0.8		2.66667	-0.00267577	0.8		2.66667	-0.00327825	0.8		2.66667	-0.00750351	0.8
2.67	0.000356555	0.801		2.67	0.00166243	0.801		2.67	-0.00229782	0.801		2.67	-0.00316405	0.801		2.67	-0.00376654	0.801		2.67	-0.0050621	0.801
2.67333	0.00133312	0.802		2.67333	0.00117415	0.802		2.67333	-0.000344694	0.802		2.67333	-0.00365233	0.802		2.67333	-0.00327825	0.802		2.67333	-0.0026207	0.802
2.67667	0.0018214	0.803		2.67667	0.000197589	0.803		2.67667	0.000631869	0.803		2.67667	-0.00267577	0.803		2.67667	-0.00278997	0.803		2.67667	-0.00213242	0.803
2.68	0.00133312	0.804		2.68	-0.00224382	0.804		2.68	0.00160843	0.804		2.68	-0.00267577	0.804		2.68	-0.000836849	0.804		2.68	-0.00310898	0.804
2.68333	0.000356555	0.805		2.68333	-0.0027321	0.805		2.68333	0.00258499	0.805		2.68333	-0.00267577	0.805		2.68333	-0.00278997	0.805		2.68333	-0.0050621	0.805
2.68667	-0.00110829	0.806		2.68667	-0.00175554	0.806		2.68667	0.00307327	0.806		2.68667	-0.00316405	0.806		2.68667	-0.00327825	0.806		2.68667	-0.00603867	0.806
2.69	-0.00208485	0.807		2.69	0.000685871	0.807		2.69	0.00356156	0.807		2.69	-0.00365233	0.807		2.69	-0.00376654	0.807		2.69	-0.00603867	0.807
2.69333	-0.00208485	0.808		2.69333	0.00166243	0.808		2.69333	0.00356156	0.808		2.69333	-0.00365233	0.808		2.69333	-0.0047431	0.808		2.69333	-0.00603867	0.808
2.69667	-0.00110829	0.809		2.69667	0.00166243	0.809		2.69667	0.00307327	0.809		2.69667	-0.00365233	0.809		2.69667	-0.0047431	0.809		2.69667	-0.0050621	0.809
2.7	-0.000131726	0.81		2.7	0.00117415	0.81		2.7	0.00258499	0.81		2.7	-0.00365233	0.81		2.7	-0.0047431	0.81		2.7	-0.00408554	0.81
2.70333	-0.00110829	0.811		2.70333	0.00117415	0.811		2.70333	0.00160843	0.811		2.70333	-0.00365233	0.811		2.70333	-0.0047431	0.811		2.70333	-0.00408554	0.811
2.70667	-0.00306141	0.812		2.70667	0.00166243	0.812		2.70667	0.000631869	0.812		2.70667	-0.0046289	0.812		2.70667	-0.0047431	0.812		2.70667	-0.00408554	0.812
2.71	-0.00452626	0.813		2.71	0.002639	0.813		2.71	0.000631869	0.813		2.71	-0.0046289	0.813		2.71	-0.00376654	0.813		2.71	-0.00408554	0.813
2.71333	-0.0059911	0.814		2.71333	0.00312728	0.814		2.71333	-0.000344694	0.814		2.71333	-0.00365233	0.814		2.71333	-0.00181341	0.814		2.71333	-0.00408554	0.814
2.71667	-0.00550282	0.815		2.71667	0.00312728	0.815		2.71667	-0.00229782	0.815		2.71667	-0.00267577	0.815		2.71667	0.00111628	0.815		2.71667	-0.00408554	0.815
2.72	-0.00354969	0.816		2.72	0.002639	0.816		2.72	-0.00327438	0.816		2.72	-0.00218749	0.816		2.72	0.00209284	0.816		2.72	-0.00408554	0.816
2.72333	-0.00257313	0.817		2.72333	0.00166243	0.817		2.72333	-0.00327438	0.817		2.72333	-0.00169921	0.817		2.72333	0.00209284	0.817		2.72333	-0.00310898	0.817
2.72667	-0.00208485	0.818		2.72667	0.00117415	0.818		2.72667	-0.0027861	0.818		2.72667	-0.00169921	0.818		2.72667	0.00111628	0.818		2.72667	-0.00213242	0.818
2.73	-0.00208485	0.819		2.73	0.00117415	0.819		2.73	0.000143588	0.819		2.73	0.000253916	0.819		2.73	-0.000348568	0.819		2.73	-0.00115585	0.819
2.73333	-0.00208485	0.82		2.73333	0.000685871	0.82		2.73333	0.000631869	0.82		2.73333	-0.000722647	0.82		2.73333	-0.000836849	0.82		2.73333	-0.000179291	0.82
2.73667	-0.00208485	0.821		2.73667	0.000197589	0.821		2.73667	0.000143588	0.821		2.73667	-0.00169921	0.821		2.73667	-0.000836849	0.821		2.73667	-0.000667572	0.821
2.74	-0.00208485	0.822		2.74	0.000197589	0.822		2.74	-0.00132126	0.822		2.74	-0.00218749	0.822		2.74	-0.000836849	0.822		2.74	-0.00115585	0.822
2.74333	-0.00208485	0.823		2.74333	0.000197589	0.823		2.74333	-0.00327438	0.823		2.74333	-0.00267577	0.823		2.74333	0.000139713	0.823		2.74333	-0.00213242	0.823
2.74667	-0.00208485	0.824		2.74667	0.000197589	0.824		2.74667	-0.00425094	0.824		2.74667	-0.00365233	0.824		2.74667	0.00111628	0.824		2.74667	-0.0026207	0.824
2.75	-0.00110829	0.825		2.75	0.000197589	0.825		2.75	-0.00376266	0.825		2.75	-0.00267577	0.825		2.75	0.00160456	0.825		2.75	-0.00310898	0.825
2.75333	-0.000131726	0.826		2.75333	0.000197589	0.826		2.75333	-0.00327438	0.826		2.75333	-0.00218749	0.826		2.75333	0.00258112	0.826		2.75333	-0.00310898	0.826
2.75667	-0.000131726	0.827		2.75667	0.000197589	0.827		2.75667	-0.0027861	0.827		2.75667	-0.00169921	0.827		2.75667	0.0030694	0.827		2.75667	-0.00408554	0.827
2.76	0.000844836	0.828		2.76	-0.00175554	0.828		2.76	-0.00229782	0.828		2.76	-0.000722647	0.828		2.76	0.0030694	0.828		2.76	-0.00408554	0.828
2.76333	0.0018214	0.829		2.76333	-0.00175554	0.829		2.76333	-0.000344694	0.829		2.76333	-0.000722647	0.829		2.76333	0.00209284	0.829		2.76333	-0.00408554	0.829
2.76667	0.0018214	0.83		2.76667	-0.00175554	0.83		2.76667	0.000143588	0.83		2.76667	-0.00169921	0.83		2.76667	0.00160456	0.83		2.76667	-0.00359726	0.83
2.77	0.00133312	0.831		2.77	-0.000778973	0.831		2.77	0.00112015	0.831		2.77	-0.00267577	0.831		2.77	0.00111628	0.831		2.77	-0.00310898	0.831
2.77333	0.000844836	0.832		2.77333	0.000197589	0.832		2.77333	0.00160843	0.832		2.77333	-0.00365233	0.832		2.77333	0.000627995	0.832		2.77333	-0.00213242	0.832
2.77667	0.000844836	0.833		2.77667	-0.000778973	0.833		2.77667	0.00258499	0.833		2.77667	-0.00365233	0.833		2.77667	0.000139713	0.833		2.77667	-0.00213242	0.833
2.78	0.00133312	0.834		2.78	-0.00175554	0.834		2.78	0.00258499	0.834		2.78	-0.00267577	0.834		2.78	-0.000348568	0.834		2.78	-0.00213242	0.834
2.78333	0.0018214	0.835		2.78333	-0.00175554	0.835		2.78333	0.00209671	0.835		2.78333	-0.00218749	0.835		2.78333	-0.00181341	0.835		2.78333	-0.0026207	0.835
2.78667	0.0018214	0.836		2.78667	-0.00175554	0.836		2.78667	0.00112015	0.836		2.78667	-0.00169921	0.836		2.78667	-0.00327825	0.836		2.78667	-0.00359726	0.836
2.79	0.00230968	0.837		2.79	-0.00175554	0.837		2.79	0.000631869	0.837		2.79	-0.00218749	0.837		2.79	-0.00376654	0.837		2.79	-0.0050621	0.837
2.79333	0.0018214	0.838		2.79333	-0.00175554	0.838		2.79333	0.000631869	0.838		2.79333	-0.00267577	0.838		2.79333	-0.00327825	0.838		2.79333	-0.00701523	0.838
2.79667	0.00133312	0.839		2.79667	-0.00175554	0.839		2.79667	0.000143588	0.839		2.79667	-0.00218749	0.839		2.79667	-0.000836849	0.839		2.79667	-0.00701523	0.839
2.8	0.000844836	0.84		2.8	0.000197589	0.84		2.8	-0.000344694	0.84		2.8	-0.00169921	0.84		2.8	0.000139713	0.84		2.8	-0.00701523	0.84
2.80333	-0.000131726	0.841		2.80333	0.00166243	0.841		2.80333	-0.000344694	0.841		2.80333	-0.00169921	0.841		2.80333	0.000139713	0.841		2.80333	-0.00603867	0.841
2.80667	-0.000131726	0.842		2.80667	0.002639	0.842		2.80667	-0.00132126	0.842		2.80667	-0.00169921	0.842		2.80667	0.000139713	0.842		2.80667	-0.0050621	0.842
2.81	-0.000131726	0.843		2.81	0.00361556	0.843		2.81	-0.00229782	0.843		2.81	-0.00169921	0.843		2.81	-0.000348568	0.843		2.81	-0.00408554	0.843
2.81333	-0.000131726	0.844		2.81333	0.00312728	0.844		2.81333	-0.00229782	0.844		2.81333	0.000253916	0.844		2.81333	-0.000836849	0.844		2.81333	-0.00408554	0.844
2.81667	-0.000131726	0.845		2.81667	0.002639	0.845		2.81667	-0.00376266	0.845		2.81667	0.000253916	0.845		2.81667	-0.00181341	0.845		2.81667	-0.0050621	0.845
2.82	-0.000131726	0.846		2.82	0.00166243	0.846		2.82	-0.00473922	0.846		2.82	0.000253916	0.846		2.82	-0.00278997	0.846		2.82	-0.00603867	0.846
2.82333	0.000356555	0.847		2.82333	0.00117415	0.847		2.82333	-0.00522751	0.847		2.82333	0.000253916	0.847		2.82333	-0.00278997	0.847		2.82333	-0.00408554	0.847
2.82667	0.000844836	0.848		2.82667	0.00117415	0.848		2.82667	-0.00522751	0.848		2.82667	0.000742197	0.848		2.82667	-0.000836849	0.848		2.82667	-0.00310898	0.848
2.83	0.000844836	0.849		2.83	0.00117415	0.849		2.83	-0.00376266	0.849		2.83	0.00123048	0.849		2.83	-0.000836849	0.849		2.83	-0.00213242	0.849
2.83333	0.000844836	0.85		2.83333	0.00117415	0.85		2.83333	-0.00132126	0.85		2.83333	0.00220704	0.85		2.83333	-0.000836849	0.85		2.83333	-0.00115585	0.85
2.83667	0.000844836	0.851		2.83667	0.00117415	0.851		2.83667	0.000143588	0.851		2.83667	0.0031836	0.851		2.83667	-0.000836849	0.851		2.83667	-0.00115585	0.851
2.84	0.000356555	0.852		2.84	0.00117415	0.852		2.84	0.000143588	0.852		2.84	0.00416017	0.852		2.84	0.000139713	0.852		2.84	-0.00213242	0.852
2.84333	-0.000131726	0.853		2.84333	0.00117415	0.853		2.84333	-0.00132126	0.853		2.84333	0.00513673	0.853		2.84333	0.000139713	0.853		2.84333	-0.00213242	0.853
2.84667	-0.000131726	0.854		2.84667	0.00215071	0.854		2.84667	-0.0027861	0.854		2.84667	0.00611329	0.854		2.84667	0.000139713	0.854		2.84667	-0.0026207	0.854
2.85	-0.000131726	0.855		2.85	0.002639	0.855		2.85	-0.00327438	0.855		2.85	0.00708985	0.855		2.85	0.000139713	0.855		2.85	-0.00213242	0.855
2.85333	-0.000131726	0.856		2.85333	0.00312728	0.856		2.85333	-0.00229782	0.856		2.85333	0.00708985	0.856		2.85333	0.000139713	0.856		2.85333	-0.00213242	0.856
2.85667	-0.00208485	0.857		2.85667	0.00312728	0.857		2.85667	-0.00132126	0.857		2.85667	0.00708985	0.857		2.85667	-0.000836849	0.857		2.85667	-0.00213242	0.857
2.86	-0.00306141	0.858		2.86	0.00312728	0.858		2.86	-0.000344694	0.858		2.86	0.00660157	0.858		2.86	-0.00278997	0.858		2.86	-0.0026207	0.858
2.86333	-0.00403798	0.859		2.86333	0.00312728	0.859		2.86333	-0.000344694	0.859		2.86333	0.00562501	0.859		2.86333	-0.00278997	0.859		2.86333	-0.00359726	0.859
2.86667	-0.00501454	0.86		2.86667	0.00215071	0.86		2.86667	-0.00132126	0.86		2.86667	0.00416017	0.86		2.86667	-0.00278997	0.86		2.86667	-0.0050621	0.86
2.87	-0.00452626	0.861		2.87	0.00166243	0.861		2.87	-0.00229782	0.861		2.87	0.0031836	0.861		2.87	-0.00278997	0.861		2.87	-0.00603867	0.861
2.87333	-0.00306141	0.862		2.87333	0.00117415	0.862		2.87333	-0.00132126	0.862		2.87333	0.00367189	0.862		2.87333	-0.000836849	0.862		2.87333	-0.00603867	0.862
2.87667	-0.00110829	0.863		2.87667	0.00166243	0.863		2.87667	-0.000344694	0.863		2.87667	0.00464845	0.863		2.87667	0.000139713	0.863		2.87667	-0.00408554	0.863
2.88	0.00133312	0.864		2.88	0.00215071	0.864		2.88	0.000143588	0.864		2.88	0.00562501	0.864		2.88	0.000139713	0.864		2.88	-0.00359726	0.864
2.88333	0.00230968	0.865		2.88333	0.00312728	0.865		2.88333	0.000631869	0.865		2.88333	0.00660157	0.865		2.88333	0.000139713	0.865		2.88333	-0.0026207	0.865
2.88667	0.00279796	0.866		2.88667	0.00410384	0.866		2.88667	0.000631869	0.866		2.88667	0.00708985	0.866		2.88667	-0.000836849	0.866		2.88667	-0.00164413	0.866
2.89	0.0018214	0.867		2.89	0.00410384	0.867		2.89	0.000631869	0.867		2.89	0.00806642	0.867		2.89	-0.000348568	0.867		2.89	-0.000179291	0.867
2.89333	0.000844836	0.868		2.89333	0.00410384	0.868		2.89333	0.000631869	0.868		2.89333	0.00904298	0.868		2.89333	0.000139713	0.868		2.89333	0.000797272	0.868
2.89667	-0.000131726	0.869		2.89667	0.00410384	0.869		2.89667	0.000631869	0.869		2.89667	0.00953126	0.869		2.89667	0.000627995	0.869		2.89667	0.00128555	0.869
2.9	0.000356555	0.87		2.9	0.00410384	0.87		2.9	0.00160843	0.87		2.9	0.0100195	0.87		2.9	0.00111628	0.87		2.9	0.00128555	0.87
2.90333	0.000844836	0.871		2.90333	0.00410384	0.871		2.90333	0.00160843	0.871		2.90333	0.0100195	0.871		2.90333	0.00111628	0.871		2.90333	0.000797272	0.871
2.90667	0.0018214	0.872		2.90667	0.00459212	0.872		2.90667	0.00258499	0.872		2.90667	0.00904298	0.872		2.90667	0.00111628	0.872		2.90667	0.000797272	0.872
2.91	0.00230968	0.873		2.91	0.0050804	0.873		2.91	0.00258499	0.873		2.91	0.00904298	0.873		2.91	0.00111628	0.873		2.91	0.000797272	0.873
2.91333	0.00279796	0.874		2.91333	0.0050804	0.874		2.91333	0.00160843	0.874		2.91333	0.0100195	0.874		2.91333	0.00111628	0.874		2.91333	-0.000667572	0.874
2.91667	0.0018214	0.875		2.91667	0.00459212	0.875		2.91667	0.00160843	0.875		2.91667	0.0109961	0.875		2.91667	0.00111628	0.875		2.91667	-0.00164413	0.875
2.92	0.0018214	0.876		2.92	0.00361556	0.876		2.92	0.00160843	0.876		2.92	0.0119727	0.876		2.92	0.00160456	0.876		2.92	-0.00310898	0.876
2.92333	0.00133312	0.877		2.92333	0.00312728	0.877		2.92333	0.00160843	0.877		2.92333	0.0119727	0.877		2.92333	0.0030694	0.877		2.92333	-0.00359726	0.877
2.92667	0.000844836	0.878		2.92667	0.00215071	0.878		2.92667	0.00160843	0.878		2.92667	0.0114844	0.878		2.92667	0.0030694	0.878		2.92667	-0.00408554	0.878
2.93	0.000844836	0.879		2.93	0.00215071	0.879		2.93	0.00160843	0.879		2.93	0.0109961	0.879		2.93	0.0030694	0.879		2.93	-0.00310898	0.879
2.93333	-0.000131726	0.88		2.93333	0.00215071	0.88		2.93333	0.00160843	0.88		2.93333	0.0109961	0.88		2.93333	0.0030694	0.88		2.93333	-0.0026207	0.88
2.93667	0.000844836	0.881		2.93667	0.00312728	0.881		2.93667	0.00258499	0.881		2.93667	0.0109961	0.881		2.93667	0.00209284	0.881		2.93667	-0.00213242	0.881
2.94	0.00230968	0.882		2.94	0.00361556	0.882		2.94	0.00356156	0.882		2.94	0.0109961	0.882		2.94	0.00209284	0.882		2.94	-0.00213242	0.882
2.94333	0.00377452	0.883		2.94333	0.00410384	0.883		2.94333	0.00356156	0.883		2.94333	0.0109961	0.883		2.94333	0.0030694	0.883		2.94333	-0.00213242	0.883
2.94667	0.00475109	0.884		2.94667	0.00410384	0.884		2.94667	0.00356156	0.884		2.94667	0.0109961	0.884		2.94667	0.00355768	0.884		2.94667	-0.00213242	0.884
2.95	0.00572765	0.885		2.95	0.00410384	0.885		2.95	0.00258499	0.885		2.95	0.0109961	0.885		2.95	0.00404596	0.885		2.95	-0.00213242	0.885
2.95333	0.00572765	0.886		2.95333	0.00410384	0.886		2.95333	0.00307327	0.886		2.95333	0.0114844	0.886		2.95333	0.00502253	0.886		2.95333	-0.00115585	0.886
2.95667	0.00475109	0.887		2.95667	0.00410384	0.887		2.95667	0.00404984	0.887		2.95667	0.0119727	0.887		2.95667	0.00502253	0.887		2.95667	-0.000179291	0.887
2.96	0.0042628	0.888		2.96	0.00361556	0.888		2.96	0.0050264	0.888		2.96	0.012461	0.888		2.96	0.00502253	0.888		2.96	-0.000179291	0.888
2.96333	0.00377452	0.889		2.96333	0.00312728	0.889		2.96333	0.00551468	0.889		2.96333	0.0129492	0.889		2.96333	0.00502253	0.889		2.96333	0.00030899	0.889
2.96667	0.00279796	0.89		2.96667	0.00312728	0.89		2.96667	0.00453812	0.89		2.96667	0.0129492	0.89		2.96667	0.00551081	0.89		2.96667	0.00128555	0.89
2.97	0.0018214	0.891		2.97	0.00312728	0.891		2.97	0.00453812	0.891		2.97	0.0129492	0.891		2.97	0.00648737	0.891		2.97	0.00226211	0.891
2.97333	0.000844836	0.892		2.97333	0.00361556	0.892		2.97333	0.00453812	0.892		2.97333	0.0129492	0.892		2.97333	0.00795221	0.892		2.97333	0.00421524	0.892
2.97667	0.000844836	0.893		2.97667	0.00410384	0.893		2.97667	0.00453812	0.893		2.97667	0.0129492	0.893		2.97667	0.00941706	0.893		2.97667	0.00470352	0.893
2.98	0.00133312	0.894		2.98	0.00410384	0.894		2.98	0.00453812	0.894		2.98	0.0129492	0.894		2.98	0.00990534	0.894		2.98	0.0051918	0.894
2.98333	0.00230968	0.895		2.98333	0.00410384	0.895		2.98333	0.00404984	0.895		2.98333	0.0129492	0.895		2.98333	0.00892878	0.895		2.98333	0.00470352	0.895
2.98667	0.00328624	0.896		2.98667	0.00410384	0.896		2.98667	0.00307327	0.896		2.98667	0.0139258	0.896		2.98667	0.00746393	0.896		2.98667	0.00372696	0.896
2.99	0.00377452	0.897		2.99	0.00312728	0.897		2.99	0.00258499	0.897		2.99	0.0153906	0.897		2.99	0.00648737	0.897		2.99	0.0027504	0.897
2.99333	0.00377452	0.898		2.99333	0.00312728	0.898		2.99333	0.00258499	0.898		2.99333	0.0173438	0.898		2.99333	0.00599909	0.898		2.99333	0.00177383	0.898
2.99667	0.00377452	0.899		2.99667	0.00361556	0.899		2.99667	0.00258499	0.899		2.99667	0.0192969	0.899		2.99667	0.00648737	0.899		2.99667	0.00177383	0.899
3	0.0042628	0.9		3	0.00459212	0.9		3	0.00258499	0.9		3	0.0202734	0.9		3	0.00697565	0.9		3	0.00177383	0.9
3.00333	0.00475109	0.901		3.00333	0.00556868	0.901		3.00333	0.00258499	0.901		3.00333	0.0207617	0.901		3.00333	0.00697565	0.901		3.00333	0.00177383	0.901
3.00667	0.00572765	0.902		3.00667	0.00605696	0.902		3.00667	0.00160843	0.902		3.00667	0.0207617	0.902		3.00667	0.00551081	0.902		3.00667	0.00177383	0.902
3.01	0.00621593	0.903		3.01	0.00556868	0.903		3.01	0.00160843	0.903		3.01	0.0207617	0.903		3.01	0.00355768	0.903		3.01	0.00226211	0.903
3.01333	0.00670421	0.904		3.01333	0.00410384	0.904		3.01333	0.00160843	0.904		3.01333	0.02125	0.904		3.01333	0.00258112	0.904		3.01333	0.0027504	0.904
3.01667	0.00670421	0.905		3.01667	0.00410384	0.905		3.01667	0.00160843	0.905		3.01667	0.0217383	0.905		3.01667	0.00258112	0.905		3.01667	0.0027504	0.905
3.02	0.00670421	0.906		3.02	0.00410384	0.906		3.02	0.00160843	0.906		3.02	0.0222266	0.906		3.02	0.00355768	0.906		3.02	0.0027504	0.906
3.02333	0.00670421	0.907		3.02333	0.0050804	0.907		3.02333	0.00160843	0.907		3.02333	0.0217383	0.907		3.02333	0.00502253	0.907		3.02333	0.0027504	0.907
3.02667	0.00768077	0.908		3.02667	0.00556868	0.908		3.02667	0.00307327	0.908		3.02667	0.0217383	0.908		3.02667	0.00599909	0.908		3.02667	0.0027504	0.908
3.03	0.00816905	0.909		3.03	0.00556868	0.909		3.03	0.0050264	0.909		3.03	0.0217383	0.909		3.03	0.00648737	0.909		3.03	0.0027504	0.909
3.03333	0.00865734	0.91		3.03333	0.0050804	0.91		3.03333	0.00697953	0.91		3.03333	0.0227149	0.91		3.03333	0.00697565	0.91		3.03333	0.00177383	0.91
3.03667	0.00865734	0.911		3.03667	0.0050804	0.911		3.03667	0.00746781	0.911		3.03667	0.0241797	0.911		3.03667	0.00746393	0.911		3.03667	0.00128555	0.911
3.04	0.00865734	0.912		3.04	0.0050804	0.912		3.04	0.00697953	0.912		3.04	0.0256445	0.912		3.04	0.00697565	0.912		3.04	0.00177383	0.912
3.04333	0.00914562	0.913		3.04333	0.0050804	0.913		3.04333	0.0050264	0.913		3.04333	0.0261328	0.913		3.04333	0.00648737	0.913		3.04333	0.0027504	0.913
3.04667	0.0096339	0.914		3.04667	0.0050804	0.914		3.04667	0.00453812	0.914		3.04667	0.0261328	0.914		3.04667	0.00551081	0.914		3.04667	0.0027504	0.914
3.05	0.0096339	0.915		3.05	0.00410384	0.915		3.05	0.0050264	0.915		3.05	0.0251563	0.915		3.05	0.00502253	0.915		3.05	0.0027504	0.915
3.05333	0.0106105	0.916		3.05333	0.00410384	0.916		3.05333	0.00697953	0.916		3.05333	0.0236914	0.916		3.05333	0.00551081	0.916		3.05333	0.00226211	0.916
3.05667	0.0106105	0.917		3.05667	0.00459212	0.917		3.05667	0.00844437	0.917		3.05667	0.0236914	0.917		3.05667	0.00697565	0.917		3.05667	0.0027504	0.917
3.06	0.0106105	0.918		3.06	0.0050804	0.918		3.06	0.00893265	0.918		3.06	0.024668	0.918		3.06	0.00844049	0.918		3.06	0.00372696	0.918
3.06333	0.011587	0.919		3.06333	0.00605696	0.919		3.06333	0.00844437	0.919		3.06333	0.0261328	0.919		3.06333	0.00844049	0.919		3.06333	0.00421524	0.919
3.06667	0.0120753	0.92		3.06667	0.00703353	0.92		3.06667	0.00746781	0.92		3.06667	0.0280859	0.92		3.06667	0.00746393	0.92		3.06667	0.00421524	0.92
3.07	0.0130519	0.921		3.07	0.00801009	0.921		3.07	0.00649124	0.921		3.07	0.0300391	0.921		3.07	0.00599909	0.921		3.07	0.00372696	0.921
3.07333	0.0135402	0.922		3.07333	0.00801009	0.922		3.07333	0.00649124	0.922		3.07333	0.0310156	0.922		3.07333	0.00551081	0.922		3.07333	0.00372696	0.922
3.07667	0.0145167	0.923		3.07667	0.00703353	0.923		3.07667	0.00649124	0.923		3.07667	0.0329688	0.923		3.07667	0.00648737	0.923		3.07667	0.00372696	0.923
3.08	0.015005	0.924		3.08	0.00703353	0.924		3.08	0.00649124	0.924		3.08	0.0344336	0.924		3.08	0.00746393	0.924		3.08	0.00421524	0.924
3.08333	0.0159816	0.925		3.08333	0.00605696	0.925		3.08333	0.00649124	0.925		3.08333	0.0344336	0.925		3.08333	0.00844049	0.925		3.08333	0.0051918	0.925
3.08667	0.0169581	0.926		3.08667	0.00605696	0.926		3.08667	0.00600296	0.926		3.08667	0.033457	0.926		3.08667	0.00795221	0.926		3.08667	0.00568008	0.926
3.09	0.0179347	0.927		3.09	0.00605696	0.927		3.09	0.00551468	0.927		3.09	0.0324805	0.927		3.09	0.00746393	0.927		3.09	0.00714493	0.927
3.09333	0.0193995	0.928		3.09333	0.0050804	0.928		3.09333	0.00551468	0.928		3.09333	0.0319922	0.928		3.09333	0.00697565	0.928		3.09333	0.00812149	0.928
3.09667	0.0208644	0.929		3.09667	0.0050804	0.929		3.09667	0.00600296	0.929		3.09667	0.0329688	0.929		3.09667	0.00697565	0.929		3.09667	0.00909805	0.929
3.1	0.0223292	0.93		3.1	0.0050804	0.93		3.1	0.00697953	0.93		3.1	0.0358984	0.93		3.1	0.00746393	0.93		3.1	0.00958633	0.93
3.10333	0.0223292	0.931		3.10333	0.00556868	0.931		3.10333	0.00795609	0.931		3.10333	0.0378516	0.931		3.10333	0.00844049	0.931		3.10333	0.00909805	0.931
3.10667	0.0228175	0.932		3.10667	0.00605696	0.932		3.10667	0.00844437	0.932		3.10667	0.0393164	0.932		3.10667	0.00892878	0.932		3.10667	0.00860977	0.932
3.11	0.0233058	0.933		3.11	0.00605696	0.933		3.11	0.00893265	0.933		3.11	0.0398047	0.933		3.11	0.00892878	0.933		3.11	0.00763321	0.933
3.11333	0.0237941	0.934		3.11333	0.00605696	0.934		3.11333	0.00990921	0.934		3.11333	0.040293	0.934		3.11333	0.00892878	0.934		3.11333	0.00665665	0.934
3.11667	0.0242823	0.935		3.11667	0.00703353	0.935		3.11667	0.0108858	0.935		3.11667	0.0412695	0.935		3.11667	0.00892878	0.935		3.11667	0.00665665	0.935
3.12	0.0252589	0.936		3.12	0.00849837	0.936		3.12	0.0113741	0.936		3.12	0.0427344	0.936		3.12	0.0108819	0.936		3.12	0.00714493	0.936
3.12333	0.0262355	0.937		3.12333	0.0104515	0.937		3.12333	0.0108858	0.937		3.12333	0.0437109	0.937		3.12333	0.0133233	0.937		3.12333	0.00812149	0.937
3.12667	0.027212	0.938		3.12667	0.0109398	0.938		3.12667	0.0103975	0.938		3.12667	0.0441992	0.938		3.12667	0.0152764	0.938		3.12667	0.00909805	0.938
3.13	0.027212	0.939		3.13	0.0119163	0.939		3.13	0.0103975	0.939		3.13	0.0451758	0.939		3.13	0.0167413	0.939		3.13	0.0105629	0.939
3.13333	0.0262355	0.94		3.13333	0.0109398	0.94		3.13333	0.0103975	0.94		3.13333	0.0461524	0.94		3.13333	0.0157647	0.94		3.13333	0.0100746	0.94
3.13667	0.0252589	0.941		3.13667	0.00996321	0.941		3.13667	0.0113741	0.941		3.13667	0.0466406	0.941		3.13667	0.0142999	0.941		3.13667	0.00909805	0.941
3.14	0.0252589	0.942		3.14	0.00898665	0.942		3.14	0.0113741	0.942		3.14	0.0476172	0.942		3.14	0.0138116	0.942		3.14	0.00714493	0.942
3.14333	0.0267237	0.943		3.14333	0.00801009	0.943		3.14333	0.0108858	0.943		3.14333	0.0481055	0.943		3.14333	0.012835	0.943		3.14333	0.00616837	0.943
3.14667	0.0277003	0.944		3.14667	0.00801009	0.944		3.14667	0.0108858	0.944		3.14667	0.0481055	0.944		3.14667	0.012835	0.944		3.14667	0.00665665	0.944
3.15	0.0291652	0.945		3.15	0.00801009	0.945		3.15	0.0113741	0.945		3.15	0.049082	0.945		3.15	0.0118585	0.945		3.15	0.00763321	0.945
3.15333	0.0291652	0.946		3.15333	0.00898665	0.946		3.15333	0.0113741	0.946		3.15333	0.0505469	0.946		3.15333	0.0103936	0.946		3.15333	0.00860977	0.946
3.15667	0.0291652	0.947		3.15667	0.00947493	0.947		3.15667	0.0108858	0.947		3.15667	0.0525	0.947		3.15667	0.00990534	0.947		3.15667	0.00860977	0.947
3.16	0.0301417	0.948		3.16	0.0104515	0.948		3.16	0.00990921	0.948		3.16	0.0539649	0.948		3.16	0.00990534	0.948		3.16	0.00714493	0.948
3.16333	0.0301417	0.949		3.16333	0.0109398	0.949		3.16333	0.00893265	0.949		3.16333	0.0544531	0.949		3.16333	0.0103936	0.949		3.16333	0.00616837	0.949
3.16667	0.0301417	0.95		3.16667	0.0109398	0.95		3.16667	0.00844437	0.95		3.16667	0.0549414	0.95		3.16667	0.0113702	0.95		3.16667	0.00568008	0.95
3.17	0.0311183	0.951		3.17	0.0109398	0.951		3.17	0.00942093	0.951		3.17	0.0539649	0.951		3.17	0.0118585	0.951		3.17	0.00665665	0.951
3.17333	0.0316065	0.952		3.17333	0.00996321	0.952		3.17333	0.0103975	0.952		3.17333	0.0539649	0.952		3.17333	0.0118585	0.952		3.17333	0.00665665	0.952
3.17667	0.0325831	0.953		3.17667	0.00898665	0.953		3.17667	0.0113741	0.953		3.17667	0.0539649	0.953		3.17667	0.0108819	0.953		3.17667	0.00763321	0.953
3.18	0.0335597	0.954		3.18	0.00801009	0.954		3.18	0.0108858	0.954		3.18	0.0539649	0.954		3.18	0.00990534	0.954		3.18	0.00763321	0.954
3.18333	0.0355128	0.955		3.18333	0.00703353	0.955		3.18333	0.00942093	0.955		3.18333	0.0549414	0.955		3.18333	0.00892878	0.955		3.18333	0.00763321	0.955
3.18667	0.0364894	0.956		3.18667	0.00703353	0.956		3.18667	0.00844437	0.956		3.18667	0.0554297	0.956		3.18667	0.00892878	0.956		3.18667	0.00714493	0.956
3.19	0.0374659	0.957		3.19	0.00703353	0.957		3.19	0.00746781	0.957		3.19	0.055918	0.957		3.19	0.00892878	0.957		3.19	0.00616837	0.957
3.19333	0.0379542	0.958		3.19333	0.00703353	0.958		3.19333	0.00844437	0.958		3.19333	0.0568945	0.958		3.19333	0.00990534	0.958		3.19333	0.0051918	0.958
3.19667	0.0379542	0.959		3.19667	0.00703353	0.959		3.19667	0.00942093	0.959		3.19667	0.0583594	0.959		3.19667	0.0113702	0.959		3.19667	0.0051918	0.959
3.2	0.0379542	0.96		3.2	0.00801009	0.96		3.2	0.0108858	0.96		3.2	0.0593359	0.96		3.2	0.0123467	0.96		3.2	0.00616837	0.96
3.20333	0.0379542	0.961		3.20333	0.00849837	0.961		3.20333	0.0128389	0.961		3.20333	0.0612891	0.961		3.20333	0.0133233	0.961		3.20333	0.00763321	0.961
3.20667	0.0379542	0.962		3.20667	0.00898665	0.962		3.20667	0.0143037	0.962		3.20667	0.0632422	0.962		3.20667	0.0138116	0.962		3.20667	0.00860977	0.962
3.21	0.0379542	0.963		3.21	0.00898665	0.963		3.21	0.0143037	0.963		3.21	0.0651953	0.963		3.21	0.0138116	0.963		3.21	0.00860977	0.963
3.21333	0.0389308	0.964		3.21333	0.00947493	0.964		3.21333	0.0143037	0.964		3.21333	0.0671484	0.964		3.21333	0.0147881	0.964		3.21333	0.00958633	0.964
3.21667	0.0389308	0.965		3.21667	0.00996321	0.965		3.21667	0.0143037	0.965		3.21667	0.0691016	0.965		3.21667	0.0147881	0.965		3.21667	0.00958633	0.965
3.22	0.039419	0.966		3.22	0.00996321	0.966		3.22	0.0138155	0.966		3.22	0.0700781	0.966		3.22	0.0152764	0.966		3.22	0.00860977	0.966
3.22333	0.0399073	0.967		3.22333	0.0104515	0.967		3.22333	0.0133272	0.967		3.22333	0.071543	0.967		3.22333	0.0157647	0.967		3.22333	0.00860977	0.967
3.22667	0.0418605	0.968		3.22667	0.0109398	0.968		3.22667	0.0128389	0.968		3.22667	0.0725195	0.968		3.22667	0.0157647	0.968		3.22667	0.00763321	0.968
3.23	0.042837	0.969		3.23	0.0114281	0.969		3.23	0.0123506	0.969		3.23	0.0725195	0.969		3.23	0.0152764	0.969		3.23	0.00763321	0.969
3.23333	0.042837	0.97		3.23333	0.0119163	0.97		3.23333	0.0128389	0.97		3.23333	0.0725195	0.97		3.23333	0.0147881	0.97		3.23333	0.00763321	0.97
3.23667	0.0438136	0.971		3.23667	0.0119163	0.971		3.23667	0.0133272	0.971		3.23667	0.0734961	0.971		3.23667	0.0138116	0.971		3.23667	0.00860977	0.971
3.24	0.0443019	0.972		3.24	0.0124046	0.972		3.24	0.0133272	0.972		3.24	0.0749609	0.972		3.24	0.012835	0.972		3.24	0.00909805	0.972
3.24333	0.0457667	0.973		3.24333	0.0138695	0.973		3.24333	0.0123506	0.973		3.24333	0.0764258	0.973		3.24333	0.012835	0.973		3.24333	0.0100746	0.973
3.24667	0.0472315	0.974		3.24667	0.014846	0.974		3.24667	0.0108858	0.974		3.24667	0.0774023	0.974		3.24667	0.0138116	0.974		3.24667	0.0110512	0.974
3.25	0.0482081	0.975		3.25	0.0143578	0.975		3.25	0.00893265	0.975		3.25	0.0783789	0.975		3.25	0.0147881	0.975		3.25	0.0120277	0.975
3.25333	0.049673	0.976		3.25333	0.0133812	0.976		3.25333	0.00844437	0.976		3.25333	0.0783789	0.976		3.25333	0.0157647	0.976		3.25333	0.012516	0.976
3.25667	0.0501612	0.977		3.25667	0.0119163	0.977		3.25667	0.00893265	0.977		3.25667	0.0788672	0.977		3.25667	0.0157647	0.977		3.25667	0.0120277	0.977
3.26	0.0506495	0.978		3.26	0.0109398	0.978		3.26	0.0103975	0.978		3.26	0.0808203	0.978		3.26	0.0157647	0.978		3.26	0.0115395	0.978
3.26333	0.0516261	0.979		3.26333	0.0109398	0.979		3.26333	0.0113741	0.979		3.26333	0.0847266	0.979		3.26333	0.0157647	0.979		3.26333	0.0115395	0.979
3.26667	0.0526027	0.98		3.26667	0.0109398	0.98		3.26667	0.0123506	0.98		3.26667	0.0876563	0.98		3.26667	0.0167413	0.98		3.26667	0.0105629	0.98
3.27	0.0535792	0.981		3.27	0.0119163	0.981		3.27	0.0113741	0.981		3.27	0.0886328	0.981		3.27	0.0172296	0.981		3.27	0.0105629	0.981
3.27333	0.0535792	0.982		3.27333	0.0133812	0.982		3.27333	0.0113741	0.982		3.27333	0.0881445	0.982		3.27333	0.0177178	0.982		3.27333	0.0105629	0.982
3.27667	0.0535792	0.983		3.27667	0.0143578	0.983		3.27667	0.0113741	0.983		3.27667	0.0876563	0.983		3.27667	0.0177178	0.983		3.27667	0.0105629	0.983
3.28	0.0535792	0.984		3.28	0.014846	0.984		3.28	0.0113741	0.984		3.28	0.087168	0.984		3.28	0.0177178	0.984		3.28	0.0105629	0.984
3.28333	0.0540675	0.985		3.28333	0.014846	0.985		3.28333	0.0118623	0.985		3.28333	0.087168	0.985		3.28333	0.0177178	0.985		3.28333	0.0105629	0.985
3.28667	0.055044	0.986		3.28667	0.0143578	0.986		3.28667	0.0123506	0.986		3.28667	0.0881445	0.986		3.28667	0.0167413	0.986		3.28667	0.0105629	0.986
3.29	0.0560206	0.987		3.29	0.0133812	0.987		3.29	0.0128389	0.987		3.29	0.0881445	0.987		3.29	0.0167413	0.987		3.29	0.0105629	0.987
3.29333	0.0565089	0.988		3.29333	0.0128929	0.988		3.29333	0.0143037	0.988		3.29333	0.0891211	0.988		3.29333	0.0172296	0.988		3.29333	0.0105629	0.988
3.29667	0.0555323	0.989		3.29667	0.0119163	0.989		3.29667	0.0157686	0.989		3.29667	0.0905859	0.989		3.29667	0.0191827	0.989		3.29667	0.0110512	0.989
3.3	0.0555323	0.99		3.3	0.0119163	0.99		3.3	0.0167452	0.99		3.3	0.0925391	0.99		3.3	0.0201592	0.99		3.3	0.0115395	0.99
3.30333	0.0565089	0.991		3.30333	0.0119163	0.991		3.30333	0.0167452	0.991		3.30333	0.0944922	0.991		3.30333	0.0216241	0.991		3.30333	0.012516	0.991
3.30667	0.0574855	0.992		3.30667	0.0128929	0.992		3.30667	0.0162569	0.992		3.30667	0.095957	0.992		3.30667	0.0216241	0.992		3.30667	0.012516	0.992
3.31	0.058462	0.993		3.31	0.0133812	0.993		3.31	0.0162569	0.993		3.31	0.0974219	0.993		3.31	0.0216241	0.993		3.31	0.0120277	0.993
3.31333	0.058462	0.994		3.31333	0.0143578	0.994		3.31333	0.0162569	0.994		3.31333	0.0983984	0.994		3.31333	0.0221124	0.994		3.31333	0.0115395	0.994
3.31667	0.0599269	0.995		3.31667	0.0153343	0.995		3.31667	0.0162569	0.995		3.31667	0.0998633	0.995		3.31667	0.0235772	0.995		3.31667	0.0115395	0.995
3.32	0.0609034	0.996		3.32	0.0163109	0.996		3.32	0.0162569	0.996		3.32	0.101328	0.996		3.32	0.0245538	0.996		3.32	0.0115395	0.996
3.32333	0.0628565	0.997		3.32333	0.0167991	0.997		3.32333	0.0152803	0.997		3.32333	0.102305	0.997		3.32333	0.0255303	0.997		3.32333	0.0115395	0.997
3.32667	0.0643214	0.998		3.32667	0.0172874	0.998		3.32667	0.0162569	0.998		3.32667	0.102793	0.998		3.32667	0.0250421	0.998		3.32667	0.0115395	0.998
3.33	0.0643214	0.999		3.33	0.0177757	0.999		3.33	0.0172334	0.999		3.33	0.10377	0.999		3.33	0.0245538	0.999		3.33	0.0115395	0.999
3.33333	0.0643214	1		3.33333	0.0177757	1		3.33333	0.0186983	1		3.33333	0.10377	1		3.33333	0.0235772	1		3.33333	0.012516	1
3.33667	0.0638331	1.001		3.33667	0.0167991	1.001		3.33667	0.0191866	1.001		3.33667	0.104746	1.001		3.33667	0.0235772	1.001		3.33667	0.0130043	1.001
3.34	0.0633448	1.002		3.34	0.0158226	1.002		3.34	0.0186983	1.002		3.34	0.105234	1.002		3.34	0.0240655	1.002		3.34	0.0134926	1.002
3.34333	0.0628565	1.003		3.34333	0.0158226	1.003		3.34333	0.01821	1.003		3.34333	0.107188	1.003		3.34333	0.0255303	1.003		3.34333	0.0134926	1.003
3.34667	0.0638331	1.004		3.34667	0.0158226	1.004		3.34667	0.0172334	1.004		3.34667	0.109141	1.004		3.34667	0.0250421	1.004		3.34667	0.0134926	1.004
3.35	0.0648097	1.005		3.35	0.0167991	1.005		3.35	0.0177217	1.005		3.35	0.111094	1.005		3.35	0.0240655	1.005		3.35	0.0144692	1.005
3.35333	0.0662745	1.006		3.35333	0.0177757	1.006		3.35333	0.01821	1.006		3.35333	0.114023	1.006		3.35333	0.0230889	1.006		3.35333	0.0149574	1.006
3.35667	0.0677394	1.007		3.35667	0.0177757	1.007		3.35667	0.01821	1.007		3.35667	0.115977	1.007		3.35667	0.0226006	1.007		3.35667	0.015934	1.007
3.36	0.0696925	1.008		3.36	0.0177757	1.008		3.36	0.0172334	1.008		3.36	0.11793	1.008		3.36	0.0240655	1.008		3.36	0.0169105	1.008
3.36333	0.0716456	1.009		3.36333	0.0177757	1.009		3.36333	0.0172334	1.009		3.36333	0.118418	1.009		3.36333	0.0260186	1.009		3.36333	0.0178871	1.009
3.36667	0.0735987	1.01		3.36667	0.0172874	1.01		3.36667	0.0172334	1.01		3.36667	0.118906	1.01		3.36667	0.0289483	1.01		3.36667	0.0183754	1.01
3.37	0.0755519	1.011		3.37	0.0177757	1.011		3.37	0.0172334	1.011		3.37	0.119883	1.011		3.37	0.0309014	1.011		3.37	0.0178871	1.011
3.37333	0.0765284	1.012		3.37333	0.0187523	1.012		3.37333	0.0167452	1.012		3.37333	0.121836	1.012		3.37333	0.031878	1.012		3.37333	0.0169105	1.012
3.37667	0.0770167	1.013		3.37667	0.0197288	1.013		3.37667	0.0157686	1.013		3.37667	0.125742	1.013		3.37667	0.0323663	1.013		3.37667	0.015934	1.013
3.38	0.0779933	1.014		3.38	0.0197288	1.014		3.38	0.014792	1.014		3.38	0.127207	1.014		3.38	0.031878	1.014		3.38	0.0154457	1.014
3.38333	0.0779933	1.015		3.38333	0.0192406	1.015		3.38333	0.0143037	1.015		3.38333	0.128184	1.015		3.38333	0.0304131	1.015		3.38333	0.0154457	1.015
3.38667	0.0779933	1.016		3.38667	0.0177757	1.016		3.38667	0.0143037	1.016		3.38667	0.12916	1.016		3.38667	0.0289483	1.016		3.38667	0.0164223	1.016
3.39	0.0779933	1.017		3.39	0.0167991	1.017		3.39	0.0143037	1.017		3.39	0.130625	1.017		3.39	0.02846	1.017		3.39	0.0164223	1.017
3.39333	0.0784815	1.018		3.39333	0.0167991	1.018		3.39333	0.014792	1.018		3.39333	0.133555	1.018		3.39333	0.02846	1.018		3.39333	0.0164223	1.018
3.39667	0.0789698	1.019		3.39667	0.018264	1.019		3.39667	0.0152803	1.019		3.39667	0.135508	1.019		3.39667	0.0289483	1.019		3.39667	0.0169105	1.019
3.4	0.0799464	1.02		3.4	0.0202171	1.02		3.4	0.0167452	1.02		3.4	0.136973	1.02		3.4	0.0294366	1.02		3.4	0.0178871	1.02
3.40333	0.0799464	1.021		3.40333	0.021682	1.021		3.40333	0.01821	1.021		3.40333	0.137461	1.021		3.40333	0.0299249	1.021		3.40333	0.0183754	1.021
3.40667	0.0799464	1.022		3.40667	0.021682	1.022		3.40667	0.0191866	1.022		3.40667	0.138437	1.022		3.40667	0.0309014	1.022		3.40667	0.0183754	1.022
3.41	0.0799464	1.023		3.41	0.0207054	1.023		3.41	0.0191866	1.023		3.41	0.139414	1.023		3.41	0.0323663	1.023		3.41	0.019352	1.023
3.41333	0.0818995	1.024		3.41333	0.0202171	1.024		3.41333	0.0191866	1.024		3.41333	0.140879	1.024		3.41333	0.0328546	1.024		3.41333	0.0203285	1.024
3.41667	0.0833644	1.025		3.41667	0.0202171	1.025		3.41667	0.0191866	1.025		3.41667	0.141855	1.025		3.41667	0.0328546	1.025		3.41667	0.0222817	1.025
3.42	0.0853175	1.026		3.42	0.0211937	1.026		3.42	0.0191866	1.026		3.42	0.142832	1.026		3.42	0.0323663	1.026		3.42	0.024723	1.026
3.42333	0.0872706	1.027		3.42333	0.021682	1.027		3.42333	0.0201631	1.027		3.42333	0.143809	1.027		3.42333	0.0313897	1.027		3.42333	0.0252113	1.027
3.42667	0.0882472	1.028		3.42667	0.021682	1.028		3.42667	0.0201631	1.028		3.42667	0.144297	1.028		3.42667	0.0309014	1.028		3.42667	0.024723	1.028
3.43	0.0887355	1.029		3.43	0.0207054	1.029		3.43	0.0206514	1.029		3.43	0.144785	1.029		3.43	0.0304131	1.029		3.43	0.0237465	1.029
3.43333	0.0887355	1.03		3.43333	0.0197288	1.03		3.43333	0.0211397	1.03		3.43333	0.145273	1.03		3.43333	0.0304131	1.03		3.43333	0.0222817	1.03
3.43667	0.0887355	1.031		3.43667	0.0197288	1.031		3.43667	0.0211397	1.031		3.43667	0.14625	1.031		3.43667	0.0304131	1.031		3.43667	0.0222817	1.031
3.44	0.0902003	1.032		3.44	0.0197288	1.032		3.44	0.0211397	1.032		3.44	0.147227	1.032		3.44	0.0304131	1.032		3.44	0.0227699	1.032
3.44333	0.0911769	1.033		3.44333	0.0202171	1.033		3.44333	0.0206514	1.033		3.44333	0.148203	1.033		3.44333	0.0313897	1.033		3.44333	0.0232582	1.033
3.44667	0.0926417	1.034		3.44667	0.0207054	1.034		3.44667	0.0196748	1.034		3.44667	0.150156	1.034		3.44667	0.031878	1.034		3.44667	0.0222817	1.034
3.45	0.0936183	1.035		3.45	0.021682	1.035		3.45	0.0186983	1.035		3.45	0.152109	1.035		3.45	0.0333428	1.035		3.45	0.0222817	1.035
3.45333	0.0950831	1.036		3.45333	0.0226585	1.036		3.45333	0.01821	1.036		3.45333	0.153086	1.036		3.45333	0.0343194	1.036		3.45333	0.0222817	1.036
3.45667	0.0960597	1.037		3.45667	0.0226585	1.037		3.45667	0.0191866	1.037		3.45667	0.155039	1.037		3.45667	0.0343194	1.037		3.45667	0.0222817	1.037
3.46	0.0975245	1.038		3.46	0.0226585	1.038		3.46	0.0211397	1.038		3.46	0.156992	1.038		3.46	0.0328546	1.038		3.46	0.0222817	1.038
3.46333	0.0980128	1.039		3.46333	0.021682	1.039		3.46333	0.0235811	1.039		3.46333	0.158945	1.039		3.46333	0.0313897	1.039		3.46333	0.0222817	1.039
3.46667	0.0989894	1.04		3.46667	0.0207054	1.04		3.46667	0.0255342	1.04		3.46667	0.161875	1.04		3.46667	0.0299249	1.04		3.46667	0.0222817	1.04
3.47	0.0994777	1.041		3.47	0.0207054	1.041		3.47	0.0265108	1.041		3.47	0.164805	1.041		3.47	0.0299249	1.041		3.47	0.0222817	1.041
3.47333	0.0994777	1.042		3.47333	0.0211937	1.042		3.47333	0.0269991	1.042		3.47333	0.167734	1.042		3.47333	0.0309014	1.042		3.47333	0.0222817	1.042
3.47667	0.0994777	1.043		3.47667	0.0226585	1.043		3.47667	0.0260225	1.043		3.47667	0.169687	1.043		3.47667	0.0323663	1.043		3.47667	0.0222817	1.043
3.48	0.0999659	1.044		3.48	0.0236351	1.044		3.48	0.0250459	1.044		3.48	0.170176	1.044		3.48	0.0333428	1.044		3.48	0.0222817	1.044
3.48333	0.100943	1.045		3.48333	0.0236351	1.045		3.48333	0.0250459	1.045		3.48333	0.170664	1.045		3.48333	0.0333428	1.045		3.48333	0.0222817	1.045
3.48667	0.102896	1.046		3.48667	0.0236351	1.046		3.48667	0.0255342	1.046		3.48667	0.171152	1.046		3.48667	0.0338311	1.046		3.48667	0.0227699	1.046
3.49	0.10436	1.047		3.49	0.0221702	1.047		3.49	0.0260225	1.047		3.49	0.170176	1.047		3.49	0.0343194	1.047		3.49	0.0222817	1.047
3.49333	0.105825	1.048		3.49333	0.0211937	1.048		3.49333	0.0260225	1.048		3.49333	0.170176	1.048		3.49333	0.035296	1.048		3.49333	0.0222817	1.048
3.49667	0.106802	1.049		3.49667	0.0207054	1.049		3.49667	0.0255342	1.049		3.49667	0.170176	1.049		3.49667	0.035296	1.049		3.49667	0.0222817	1.049
3.5	0.107778	1.05		3.5	0.0211937	1.05		3.5	0.0245577	1.05		3.5	0.170176	1.05		3.5	0.035296	1.05		3.5	0.0227699	1.05
3.50333	0.108267	1.051		3.50333	0.0221702	1.051		3.50333	0.0240694	1.051		3.50333	0.170664	1.051		3.50333	0.0348077	1.051		3.50333	0.0232582	1.051
3.50667	0.108267	1.052		3.50667	0.0226585	1.052		3.50667	0.0240694	1.052		3.50667	0.171641	1.052		3.50667	0.0348077	1.052		3.50667	0.0242348	1.052
3.51	0.108755	1.053		3.51	0.0236351	1.053		3.51	0.0235811	1.053		3.51	0.172129	1.053		3.51	0.035296	1.053		3.51	0.0242348	1.053
3.51333	0.109243	1.054		3.51333	0.0236351	1.054		3.51333	0.0235811	1.054		3.51333	0.173105	1.054		3.51333	0.035296	1.054		3.51333	0.0232582	1.054
3.51667	0.109732	1.055		3.51667	0.0236351	1.055		3.51667	0.0240694	1.055		3.51667	0.17457	1.055		3.51667	0.035296	1.055		3.51667	0.0242348	1.055
3.52	0.11022	1.056		3.52	0.0236351	1.056		3.52	0.0245577	1.056		3.52	0.176523	1.056		3.52	0.035296	1.056		3.52	0.0242348	1.056
3.52333	0.111196	1.057		3.52333	0.0236351	1.057		3.52333	0.0250459	1.057		3.52333	0.179453	1.057		3.52333	0.0362725	1.057		3.52333	0.0237465	1.057
3.52667	0.111685	1.058		3.52667	0.0236351	1.058		3.52667	0.0245577	1.058		3.52667	0.181406	1.058		3.52667	0.0372491	1.058		3.52667	0.0232582	1.058
3.53	0.11315	1.059		3.53	0.0246116	1.059		3.53	0.0226045	1.059		3.53	0.182871	1.059		3.53	0.0377374	1.059		3.53	0.0232582	1.059
3.53333	0.114614	1.06		3.53333	0.0255882	1.06		3.53333	0.0206514	1.06		3.53333	0.183848	1.06		3.53333	0.0382256	1.06		3.53333	0.0237465	1.06
3.53667	0.115591	1.061		3.53667	0.0265648	1.061		3.53667	0.0201631	1.061		3.53667	0.183848	1.061		3.53667	0.0382256	1.061		3.53667	0.024723	1.061
3.54	0.116568	1.062		3.54	0.0265648	1.062		3.54	0.0201631	1.062		3.54	0.184824	1.062		3.54	0.0392022	1.062		3.54	0.0256996	1.062
3.54333	0.117056	1.063		3.54333	0.0265648	1.063		3.54333	0.0221162	1.063		3.54333	0.185312	1.063		3.54333	0.0392022	1.063		3.54333	0.0261879	1.063
3.54667	0.117544	1.064		3.54667	0.0255882	1.064		3.54667	0.0250459	1.064		3.54667	0.186777	1.064		3.54667	0.0392022	1.064		3.54667	0.0261879	1.064
3.55	0.118032	1.065		3.55	0.0255882	1.065		3.55	0.0274873	1.065		3.55	0.188242	1.065		3.55	0.0392022	1.065		3.55	0.0256996	1.065
3.55333	0.119009	1.066		3.55333	0.0260765	1.066		3.55333	0.0294405	1.066		3.55333	0.190195	1.066		3.55333	0.0382256	1.066		3.55333	0.0252113	1.066
3.55667	0.119985	1.067		3.55667	0.0265648	1.067		3.55667	0.0299287	1.067		3.55667	0.192148	1.067		3.55667	0.0377374	1.067		3.55667	0.0242348	1.067
3.56	0.120962	1.068		3.56	0.0275413	1.068		3.56	0.0299287	1.068		3.56	0.194102	1.068		3.56	0.0367608	1.068		3.56	0.0242348	1.068
3.56333	0.121939	1.069		3.56333	0.0280296	1.069		3.56333	0.0289522	1.069		3.56333	0.195078	1.069		3.56333	0.0362725	1.069		3.56333	0.0242348	1.069
3.56667	0.122427	1.07		3.56667	0.0285179	1.07		3.56667	0.0289522	1.07		3.56667	0.196055	1.07		3.56667	0.0362725	1.07		3.56667	0.0242348	1.07
3.57	0.122915	1.071		3.57	0.0280296	1.071		3.57	0.0284639	1.071		3.57	0.196543	1.071		3.57	0.0372491	1.071		3.57	0.0242348	1.071
3.57333	0.124868	1.072		3.57333	0.0275413	1.072		3.57333	0.0274873	1.072		3.57333	0.197031	1.072		3.57333	0.0372491	1.072		3.57333	0.0242348	1.072
3.57667	0.125845	1.073		3.57667	0.0275413	1.073		3.57667	0.0265108	1.073		3.57667	0.197519	1.073		3.57667	0.0382256	1.073		3.57667	0.0237465	1.073
3.58	0.126333	1.074		3.58	0.0280296	1.074		3.58	0.0250459	1.074		3.58	0.198496	1.074		3.58	0.0387139	1.074		3.58	0.0227699	1.074
3.58333	0.128286	1.075		3.58333	0.0285179	1.075		3.58333	0.0240694	1.075		3.58333	0.199961	1.075		3.58333	0.0401788	1.075		3.58333	0.0222817	1.075
3.58667	0.130239	1.076		3.58667	0.0294945	1.076		3.58667	0.0240694	1.076		3.58667	0.201914	1.076		3.58667	0.0411553	1.076		3.58667	0.0217934	1.076
3.59	0.132192	1.077		3.59	0.0285179	1.077		3.59	0.0240694	1.077		3.59	0.203379	1.077		3.59	0.0421319	1.077		3.59	0.0213051	1.077
3.59333	0.134146	1.078		3.59333	0.0285179	1.078		3.59333	0.0240694	1.078		3.59333	0.203867	1.078		3.59333	0.0421319	1.078		3.59333	0.0213051	1.078
3.59667	0.13561	1.079		3.59667	0.0285179	1.079		3.59667	0.0240694	1.079		3.59667	0.204355	1.079		3.59667	0.0421319	1.079		3.59667	0.0222817	1.079
3.6	0.13561	1.08		3.6	0.0285179	1.08		3.6	0.0240694	1.08		3.6	0.20582	1.08		3.6	0.0431085	1.08		3.6	0.0222817	1.08
3.60333	0.13561	1.081		3.60333	0.0285179	1.081		3.60333	0.0240694	1.081		3.60333	0.207285	1.081		3.60333	0.0431085	1.081		3.60333	0.0222817	1.081
3.60667	0.134634	1.082		3.60667	0.0285179	1.082		3.60667	0.0240694	1.082		3.60667	0.209238	1.082		3.60667	0.0431085	1.082		3.60667	0.0232582	1.082
3.61	0.134634	1.083		3.61	0.0285179	1.083		3.61	0.0235811	1.083		3.61	0.209727	1.083		3.61	0.0431085	1.083		3.61	0.0237465	1.083
3.61333	0.134634	1.084		3.61333	0.0294945	1.084		3.61333	0.0226045	1.084		3.61333	0.209727	1.084		3.61333	0.0431085	1.084		3.61333	0.0242348	1.084
3.61667	0.134146	1.085		3.61667	0.0294945	1.085		3.61667	0.0221162	1.085		3.61667	0.209238	1.085		3.61667	0.0431085	1.085		3.61667	0.0252113	1.085
3.62	0.133657	1.086		3.62	0.0294945	1.086		3.62	0.0230928	1.086		3.62	0.209727	1.086		3.62	0.0445733	1.086		3.62	0.0252113	1.086
3.62333	0.134634	1.087		3.62333	0.0290062	1.087		3.62333	0.0245577	1.087		3.62333	0.210703	1.087		3.62333	0.0455499	1.087		3.62333	0.024723	1.087
3.62667	0.13561	1.088		3.62667	0.0280296	1.088		3.62667	0.0260225	1.088		3.62667	0.212656	1.088		3.62667	0.0465264	1.088		3.62667	0.0237465	1.088
3.63	0.136587	1.089		3.63	0.0280296	1.089		3.63	0.0255342	1.089		3.63	0.215586	1.089		3.63	0.0465264	1.089		3.63	0.0227699	1.089
3.63333	0.137564	1.09		3.63333	0.0290062	1.09		3.63333	0.0250459	1.09		3.63333	0.217539	1.09		3.63333	0.0460381	1.09		3.63333	0.0217934	1.09
3.63667	0.13854	1.091		3.63667	0.030471	1.091		3.63667	0.0250459	1.091		3.63667	0.219492	1.091		3.63667	0.0450616	1.091		3.63667	0.0222817	1.091
3.64	0.139028	1.092		3.64	0.0319359	1.092		3.64	0.0250459	1.092		3.64	0.221445	1.092		3.64	0.0445733	1.092		3.64	0.0232582	1.092
3.64333	0.139517	1.093		3.64333	0.0324241	1.093		3.64333	0.0260225	1.093		3.64333	0.222422	1.093		3.64333	0.044085	1.093		3.64333	0.024723	1.093
3.64667	0.139028	1.094		3.64667	0.0334007	1.094		3.64667	0.0274873	1.094		3.64667	0.22291	1.094		3.64667	0.0431085	1.094		3.64667	0.0252113	1.094
3.65	0.13854	1.095		3.65	0.0334007	1.095		3.65	0.0284639	1.095		3.65	0.223887	1.095		3.65	0.0421319	1.095		3.65	0.024723	1.095
3.65333	0.139517	1.096		3.65333	0.0334007	1.096		3.65333	0.0289522	1.096		3.65333	0.224375	1.096		3.65333	0.0421319	1.096		3.65333	0.0242348	1.096
3.65667	0.140982	1.097		3.65667	0.0334007	1.097		3.65667	0.0289522	1.097		3.65667	0.224863	1.097		3.65667	0.0421319	1.097		3.65667	0.0242348	1.097
3.66	0.141958	1.098		3.66	0.0324241	1.098		3.66	0.0299287	1.098		3.66	0.225352	1.098		3.66	0.0426202	1.098		3.66	0.024723	1.098
3.66333	0.142446	1.099		3.66333	0.0319359	1.099		3.66333	0.0299287	1.099		3.66333	0.224863	1.099		3.66333	0.0431085	1.099		3.66333	0.0252113	1.099
3.66667	0.142935	1.1		3.66667	0.0314476	1.1		3.66667	0.0299287	1.1		3.66667	0.224375	1.1		3.66667	0.0431085	1.1		3.66667	0.0261879	1.1
3.67	0.143423	1.101		3.67	0.0314476	1.101		3.67	0.0294405	1.101		3.67	0.223887	1.101		3.67	0.0431085	1.101		3.67	0.0261879	1.101
3.67333	0.144399	1.102		3.67333	0.0314476	1.102		3.67333	0.0284639	1.102		3.67333	0.223887	1.102		3.67333	0.0435967	1.102		3.67333	0.0252113	1.102
3.67667	0.145376	1.103		3.67667	0.0314476	1.103		3.67667	0.0279756	1.103		3.67667	0.225352	1.103		3.67667	0.0445733	1.103		3.67667	0.024723	1.103
3.68	0.146353	1.104		3.68	0.0314476	1.104		3.68	0.0279756	1.104		3.68	0.227305	1.104		3.68	0.0460381	1.104		3.68	0.0242348	1.104
3.68333	0.147329	1.105		3.68333	0.0314476	1.105		3.68333	0.0269991	1.105		3.68333	0.230234	1.105		3.68333	0.0470147	1.105		3.68333	0.024723	1.105
3.68667	0.148306	1.106		3.68667	0.0314476	1.106		3.68667	0.0269991	1.106		3.68667	0.231211	1.106		3.68667	0.0460381	1.106		3.68667	0.0252113	1.106
3.69	0.149282	1.107		3.69	0.0314476	1.107		3.69	0.0260225	1.107		3.69	0.232187	1.107		3.69	0.0450616	1.107		3.69	0.0252113	1.107
3.69333	0.150259	1.108		3.69333	0.0314476	1.108		3.69333	0.0250459	1.108		3.69333	0.233652	1.108		3.69333	0.0445733	1.108		3.69333	0.0237465	1.108
3.69667	0.150259	1.109		3.69667	0.0314476	1.109		3.69667	0.0245577	1.109		3.69667	0.235117	1.109		3.69667	0.0450616	1.109		3.69667	0.0227699	1.109
3.7	0.150259	1.11		3.7	0.0314476	1.11		3.7	0.0240694	1.11		3.7	0.236582	1.11		3.7	0.0455499	1.11		3.7	0.0213051	1.11
3.70333	0.149282	1.111		3.70333	0.0314476	1.111		3.70333	0.0240694	1.111		3.70333	0.236582	1.111		3.70333	0.047503	1.111		3.70333	0.0217934	1.111
3.70667	0.150259	1.112		3.70667	0.0324241	1.112		3.70667	0.0250459	1.112		3.70667	0.236582	1.112		3.70667	0.0484796	1.112		3.70667	0.0227699	1.112
3.71	0.151235	1.113		3.71	0.0334007	1.113		3.71	0.0255342	1.113		3.71	0.236582	1.113		3.71	0.0489678	1.113		3.71	0.0232582	1.113
3.71333	0.1527	1.114		3.71333	0.0343773	1.114		3.71333	0.0260225	1.114		3.71333	0.23707	1.114		3.71333	0.0489678	1.114		3.71333	0.0232582	1.114
3.71667	0.153189	1.115		3.71667	0.0348656	1.115		3.71667	0.0269991	1.115		3.71667	0.239023	1.115		3.71667	0.0489678	1.115		3.71667	0.0222817	1.115
3.72	0.154165	1.116		3.72	0.0358421	1.116		3.72	0.0269991	1.116		3.72	0.240977	1.116		3.72	0.0479913	1.116		3.72	0.0222817	1.116
3.72333	0.154165	1.117		3.72333	0.0368187	1.117		3.72333	0.0274873	1.117		3.72333	0.242441	1.117		3.72333	0.0479913	1.117		3.72333	0.0222817	1.117
3.72667	0.154653	1.118		3.72667	0.0377953	1.118		3.72667	0.0279756	1.118		3.72667	0.243418	1.118		3.72667	0.0470147	1.118		3.72667	0.0222817	1.118
3.73	0.155142	1.119		3.73	0.0377953	1.119		3.73	0.0289522	1.119		3.73	0.243418	1.119		3.73	0.0470147	1.119		3.73	0.0222817	1.119
3.73333	0.154165	1.12		3.73333	0.037307	1.12		3.73333	0.0299287	1.12		3.73333	0.243906	1.12		3.73333	0.0470147	1.12		3.73333	0.0222817	1.12
3.73667	0.153677	1.121		3.73667	0.0363304	1.121		3.73667	0.0299287	1.121		3.73667	0.244883	1.121		3.73667	0.0470147	1.121		3.73667	0.0222817	1.121
3.74	0.153189	1.122		3.74	0.0358421	1.122		3.74	0.0289522	1.122		3.74	0.246836	1.122		3.74	0.047503	1.122		3.74	0.0222817	1.122
3.74333	0.154165	1.123		3.74333	0.0353538	1.123		3.74333	0.0284639	1.123		3.74333	0.249277	1.123		3.74333	0.0484796	1.123		3.74333	0.0227699	1.123
3.74667	0.155142	1.124		3.74667	0.0353538	1.124		3.74667	0.0279756	1.124		3.74667	0.251719	1.124		3.74667	0.0499444	1.124		3.74667	0.024723	1.124
3.75	0.15563	1.125		3.75	0.0353538	1.125		3.75	0.0274873	1.125		3.75	0.253184	1.125		3.75	0.0514092	1.125		3.75	0.0261879	1.125
3.75333	0.155142	1.126		3.75333	0.0358421	1.126		3.75333	0.0269991	1.126		3.75333	0.254648	1.126		3.75333	0.0523858	1.126		3.75333	0.0261879	1.126
3.75667	0.154653	1.127		3.75667	0.0363304	1.127		3.75667	0.0269991	1.127		3.75667	0.256113	1.127		3.75667	0.0528741	1.127		3.75667	0.024723	1.127
3.76	0.154165	1.128		3.76	0.0363304	1.128		3.76	0.0269991	1.128		3.76	0.25709	1.128		3.76	0.0528741	1.128		3.76	0.0237465	1.128
3.76333	0.154653	1.129		3.76333	0.0353538	1.129		3.76333	0.0279756	1.129		3.76333	0.258066	1.129		3.76333	0.0533624	1.129		3.76333	0.0237465	1.129
3.76667	0.15563	1.13		3.76667	0.0353538	1.13		3.76667	0.0284639	1.13		3.76667	0.258066	1.13		3.76667	0.0543389	1.13		3.76667	0.024723	1.13
3.77	0.156607	1.131		3.77	0.0343773	1.131		3.77	0.0289522	1.131		3.77	0.258555	1.131		3.77	0.0548272	1.131		3.77	0.0271645	1.131
3.77333	0.157095	1.132		3.77333	0.033889	1.132		3.77333	0.0284639	1.132		3.77333	0.259043	1.132		3.77333	0.0558038	1.132		3.77333	0.0296059	1.132
3.77667	0.157095	1.133		3.77667	0.0334007	1.133		3.77667	0.0279756	1.133		3.77667	0.259531	1.133		3.77667	0.0553155	1.133		3.77667	0.0300942	1.133
3.78	0.157095	1.134		3.78	0.0334007	1.134		3.78	0.0289522	1.134		3.78	0.260508	1.134		3.78	0.0548272	1.134		3.78	0.0296059	1.134
3.78333	0.157583	1.135		3.78333	0.0348656	1.135		3.78333	0.0299287	1.135		3.78333	0.262461	1.135		3.78333	0.0548272	1.135		3.78333	0.0276527	1.135
3.78667	0.15856	1.136		3.78667	0.0363304	1.136		3.78667	0.0309053	1.136		3.78667	0.264414	1.136		3.78667	0.0548272	1.136		3.78667	0.0256996	1.136
3.79	0.160513	1.137		3.79	0.0377953	1.137		3.79	0.0309053	1.137		3.79	0.265879	1.137		3.79	0.0553155	1.137		3.79	0.0242348	1.137
3.79333	0.162466	1.138		3.79333	0.0382835	1.138		3.79333	0.0299287	1.138		3.79333	0.266856	1.138		3.79333	0.0558038	1.138		3.79333	0.0232582	1.138
3.79667	0.163931	1.139		3.79667	0.0382835	1.139		3.79667	0.0299287	1.139		3.79667	0.267832	1.139		3.79667	0.0553155	1.139		3.79667	0.0232582	1.139
3.8	0.164907	1.14		3.8	0.0382835	1.14		3.8	0.030417	1.14		3.8	0.268809	1.14		3.8	0.0543389	1.14		3.8	0.0242348	1.14
3.80333	0.164907	1.141		3.80333	0.0382835	1.141		3.80333	0.0313936	1.141		3.80333	0.269785	1.141		3.80333	0.0533624	1.141		3.80333	0.0256996	1.141
3.80667	0.163442	1.142		3.80667	0.0387718	1.142		3.80667	0.0318819	1.142		3.80667	0.270273	1.142		3.80667	0.0528741	1.142		3.80667	0.0276527	1.142
3.81	0.162466	1.143		3.81	0.0392601	1.143		3.81	0.0318819	1.143		3.81	0.270762	1.143		3.81	0.0528741	1.143		3.81	0.0296059	1.143
3.81333	0.161001	1.144		3.81333	0.0392601	1.144		3.81333	0.0318819	1.144		3.81333	0.271738	1.144		3.81333	0.0528741	1.144		3.81333	0.0305824	1.144
3.81667	0.161001	1.145		3.81667	0.0392601	1.145		3.81667	0.0309053	1.145		3.81667	0.272227	1.145		3.81667	0.0528741	1.145		3.81667	0.0310707	1.145
3.82	0.161001	1.146		3.82	0.0377953	1.146		3.82	0.030417	1.146		3.82	0.27418	1.146		3.82	0.0533624	1.146		3.82	0.0300942	1.146
3.82333	0.161978	1.147		3.82333	0.0368187	1.147		3.82333	0.0294405	1.147		3.82333	0.276621	1.147		3.82333	0.0543389	1.147		3.82333	0.0296059	1.147
3.82667	0.161978	1.148		3.82667	0.0363304	1.148		3.82667	0.0289522	1.148		3.82667	0.279062	1.148		3.82667	0.0553155	1.148		3.82667	0.0291176	1.148
3.83	0.163442	1.149		3.83	0.0363304	1.149		3.83	0.0289522	1.149		3.83	0.280039	1.149		3.83	0.0558038	1.149		3.83	0.028141	1.149
3.83333	0.164419	1.15		3.83333	0.0368187	1.15		3.83333	0.0289522	1.15		3.83333	0.281016	1.15		3.83333	0.0548272	1.15		3.83333	0.0271645	1.15
3.83667	0.167349	1.151		3.83667	0.037307	1.151		3.83667	0.0289522	1.151		3.83667	0.281992	1.151		3.83667	0.0548272	1.151		3.83667	0.0271645	1.151
3.84	0.169302	1.152		3.84	0.0382835	1.152		3.84	0.0299287	1.152		3.84	0.282969	1.152		3.84	0.0553155	1.152		3.84	0.0271645	1.152
3.84333	0.170278	1.153		3.84333	0.0387718	1.153		3.84333	0.0299287	1.153		3.84333	0.284434	1.153		3.84333	0.0562921	1.153		3.84333	0.0271645	1.153
3.84667	0.170767	1.154		3.84667	0.0392601	1.154		3.84667	0.0299287	1.154		3.84667	0.285898	1.154		3.84667	0.0567803	1.154		3.84667	0.0271645	1.154
3.85	0.170278	1.155		3.85	0.0397484	1.155		3.85	0.0299287	1.155		3.85	0.286875	1.155		3.85	0.0577569	1.155		3.85	0.0271645	1.155
3.85333	0.16979	1.156		3.85333	0.0402366	1.156		3.85333	0.0309053	1.156		3.85333	0.287852	1.156		3.85333	0.0577569	1.156		3.85333	0.0271645	1.156
3.85667	0.169302	1.157		3.85667	0.0402366	1.157		3.85667	0.0318819	1.157		3.85667	0.28834	1.157		3.85667	0.0587335	1.157		3.85667	0.0271645	1.157
3.86	0.16979	1.158		3.86	0.0402366	1.158		3.86	0.0333467	1.158		3.86	0.28834	1.158		3.86	0.05971	1.158		3.86	0.0276527	1.158
3.86333	0.171255	1.159		3.86333	0.0402366	1.159		3.86333	0.0343233	1.159		3.86333	0.28834	1.159		3.86333	0.05971	1.159		3.86333	0.028141	1.159
3.86667	0.172232	1.16		3.86667	0.0402366	1.16		3.86667	0.0348116	1.16		3.86667	0.288828	1.16		3.86667	0.05971	1.16		3.86667	0.0291176	1.16
3.87	0.173696	1.161		3.87	0.0402366	1.161		3.87	0.0348116	1.161		3.87	0.29127	1.161		3.87	0.0592217	1.161		3.87	0.0296059	1.161
3.87333	0.173696	1.162		3.87333	0.0412132	1.162		3.87333	0.0348116	1.162		3.87333	0.293711	1.162		3.87333	0.0587335	1.162		3.87333	0.0300942	1.162
3.87667	0.173696	1.163		3.87667	0.0421898	1.163		3.87667	0.033835	1.163		3.87667	0.294687	1.163		3.87667	0.0587335	1.163		3.87667	0.0305824	1.163
3.88	0.173696	1.164		3.88	0.0421898	1.164		3.88	0.0343233	1.164		3.88	0.295176	1.164		3.88	0.0587335	1.164		3.88	0.0305824	1.164
3.88333	0.17272	1.165		3.88333	0.0412132	1.165		3.88333	0.0348116	1.165		3.88333	0.295176	1.165		3.88333	0.0587335	1.165		3.88333	0.0300942	1.165
3.88667	0.17272	1.166		3.88667	0.0402366	1.166		3.88667	0.0348116	1.166		3.88667	0.295176	1.166		3.88667	0.0587335	1.166		3.88667	0.0300942	1.166
3.89	0.173208	1.167		3.89	0.0402366	1.167		3.89	0.0343233	1.167		3.89	0.296152	1.167		3.89	0.0587335	1.167		3.89	0.0296059	1.167
3.89333	0.175161	1.168		3.89333	0.0402366	1.168		3.89333	0.0333467	1.168		3.89333	0.297617	1.168		3.89333	0.05971	1.168		3.89333	0.0300942	1.168
3.89667	0.176626	1.169		3.89667	0.0402366	1.169		3.89667	0.0328584	1.169		3.89667	0.298106	1.169		3.89667	0.0606866	1.169		3.89667	0.0300942	1.169
3.9	0.178091	1.17		3.9	0.0402366	1.17		3.9	0.0343233	1.17		3.9	0.299082	1.17		3.9	0.0606866	1.17		3.9	0.0305824	1.17
3.90333	0.179067	1.171		3.90333	0.0412132	1.171		3.90333	0.0352998	1.171		3.90333	0.299082	1.171		3.90333	0.0606866	1.171		3.90333	0.0310707	1.171
3.90667	0.179556	1.172		3.90667	0.0421898	1.172		3.90667	0.0357881	1.172		3.90667	0.299082	1.172		3.90667	0.0606866	1.172		3.90667	0.0320473	1.172
3.91	0.180532	1.173		3.91	0.0421898	1.173		3.91	0.0352998	1.173		3.91	0.300059	1.173		3.91	0.0606866	1.173		3.91	0.0335121	1.173
3.91333	0.180532	1.174		3.91333	0.0426781	1.174		3.91333	0.033835	1.174		3.91333	0.300059	1.174		3.91333	0.0606866	1.174		3.91333	0.0354652	1.174
3.91667	0.181021	1.175		3.91667	0.0431663	1.175		3.91667	0.0328584	1.175		3.91667	0.301523	1.175		3.91667	0.0606866	1.175		3.91667	0.0359535	1.175
3.92	0.181509	1.176		3.92	0.0431663	1.176		3.92	0.0328584	1.176		3.92	0.303477	1.176		3.92	0.0606866	1.176		3.92	0.0354652	1.176
3.92333	0.182485	1.177		3.92333	0.0431663	1.177		3.92333	0.0318819	1.177		3.92333	0.30543	1.177		3.92333	0.0606866	1.177		3.92333	0.0344887	1.177
3.92667	0.182974	1.178		3.92667	0.0436546	1.178		3.92667	0.0309053	1.178		3.92667	0.307383	1.178		3.92667	0.0606866	1.178		3.92667	0.0325356	1.178
3.93	0.183462	1.179		3.93	0.0441429	1.179		3.93	0.0309053	1.179		3.93	0.308359	1.179		3.93	0.0616631	1.179		3.93	0.0320473	1.179
3.93333	0.18395	1.18		3.93333	0.0451195	1.18		3.93333	0.0309053	1.18		3.93333	0.308848	1.18		3.93333	0.063128	1.18		3.93333	0.0325356	1.18
3.93667	0.184927	1.181		3.93667	0.0451195	1.181		3.93667	0.0309053	1.181		3.93667	0.308848	1.181		3.93667	0.0636163	1.181		3.93667	0.0335121	1.181
3.94	0.185903	1.182		3.94	0.0451195	1.182		3.94	0.0318819	1.182		3.94	0.308848	1.182		3.94	0.0636163	1.182		3.94	0.0344887	1.182
3.94333	0.18688	1.183		3.94333	0.0451195	1.183		3.94333	0.0318819	1.183		3.94333	0.308848	1.183		3.94333	0.0636163	1.183		3.94333	0.034977	1.183
3.94667	0.187368	1.184		3.94667	0.0451195	1.184		3.94667	0.0318819	1.184		3.94667	0.309336	1.184		3.94667	0.0636163	1.184		3.94667	0.034977	1.184
3.95	0.18688	1.185		3.95	0.0451195	1.185		3.95	0.0323702	1.185		3.95	0.311289	1.185		3.95	0.0645928	1.185		3.95	0.0344887	1.185
3.95333	0.185903	1.186		3.95333	0.046096	1.186		3.95333	0.0328584	1.186		3.95333	0.313242	1.186		3.95333	0.0645928	1.186		3.95333	0.0340004	1.186
3.95667	0.184927	1.187		3.95667	0.0465843	1.187		3.95667	0.033835	1.187		3.95667	0.314707	1.187		3.95667	0.0645928	1.187		3.95667	0.0340004	1.187
3.96	0.185415	1.188		3.96	0.0470726	1.188		3.96	0.0348116	1.188		3.96	0.314707	1.188		3.96	0.0645928	1.188		3.96	0.0335121	1.188
3.96333	0.18688	1.189		3.96333	0.0470726	1.189		3.96333	0.0348116	1.189		3.96333	0.315195	1.189		3.96333	0.0641046	1.189		3.96333	0.0325356	1.189
3.96667	0.18981	1.19		3.96667	0.0470726	1.19		3.96667	0.0357881	1.19		3.96667	0.317148	1.19		3.96667	0.0645928	1.19		3.96667	0.0320473	1.19
3.97	0.191763	1.191		3.97	0.0470726	1.191		3.97	0.0357881	1.191		3.97	0.319102	1.191		3.97	0.0655694	1.191		3.97	0.0310707	1.191
3.97333	0.193228	1.192		3.97333	0.046096	1.192		3.97333	0.0357881	1.192		3.97333	0.31959	1.192		3.97333	0.0655694	1.192		3.97333	0.0320473	1.192
3.97667	0.194204	1.193		3.97667	0.046096	1.193		3.97667	0.0357881	1.193		3.97667	0.31959	1.193		3.97667	0.0655694	1.193		3.97667	0.0325356	1.193
3.98	0.194692	1.194		3.98	0.0456078	1.194		3.98	0.0367647	1.194		3.98	0.320078	1.194		3.98	0.0645928	1.194		3.98	0.0335121	1.194
3.98333	0.195669	1.195		3.98333	0.046096	1.195		3.98333	0.0377412	1.195		3.98333	0.321055	1.195		3.98333	0.0645928	1.195		3.98333	0.034977	1.195
3.98667	0.197134	1.196		3.98667	0.0470726	1.196		3.98667	0.0377412	1.196		3.98667	0.322031	1.196		3.98667	0.0650811	1.196		3.98667	0.0359535	1.196
3.99	0.198599	1.197		3.99	0.0470726	1.197		3.99	0.037253	1.197		3.99	0.323984	1.197		3.99	0.0675225	1.197		3.99	0.0359535	1.197
3.99333	0.199087	1.198		3.99333	0.0465843	1.198		3.99333	0.0362764	1.198		3.99333	0.325937	1.198		3.99333	0.0699639	1.198		3.99333	0.0359535	1.198
3.99667	0.19811	1.199		3.99667	0.0456078	1.199		3.99667	0.0357881	1.199		3.99667	0.327402	1.199		3.99667	0.0709405	1.199		3.99667	0.034977	1.199
4	0.197134	1.2		4	0.0451195	1.2		4	0.0357881	1.2		4	0.328867	1.2		4	0.0704522	1.2		4	0.034977	1.2
4.00333	0.197134	1.201		4.00333	0.0456078	1.201		4.00333	0.0362764	1.201		4.00333	0.329844	1.201		4.00333	0.0694756	1.201		4.00333	0.034977	1.201
4.00667	0.197134	1.202		4.00667	0.0475609	1.202		4.00667	0.0367647	1.202		4.00667	0.330332	1.202		4.00667	0.0684991	1.202		4.00667	0.034977	1.202
4.01	0.197134	1.203		4.01	0.0490257	1.203		4.01	0.0367647	1.203		4.01	0.330332	1.203		4.01	0.0675225	1.203		4.01	0.034977	1.203
4.01333	0.19811	1.204		4.01333	0.0490257	1.204		4.01333	0.037253	1.204		4.01333	0.330332	1.204		4.01333	0.0680108	1.204		4.01333	0.034977	1.204
4.01667	0.198599	1.205		4.01667	0.0485374	1.205		4.01667	0.0377412	1.205		4.01667	0.33082	1.205		4.01667	0.0689874	1.205		4.01667	0.0340004	1.205
4.02	0.199575	1.206		4.02	0.0480491	1.206		4.02	0.0387178	1.206		4.02	0.33375	1.206		4.02	0.0699639	1.206		4.02	0.0340004	1.206
4.02333	0.20104	1.207		4.02333	0.0485374	1.207		4.02333	0.0392061	1.207		4.02333	0.336191	1.207		4.02333	0.0704522	1.207		4.02333	0.034977	1.207
4.02667	0.202505	1.208		4.02667	0.049514	1.208		4.02667	0.0396944	1.208		4.02667	0.338633	1.208		4.02667	0.0699639	1.208		4.02667	0.0359535	1.208
4.03	0.204458	1.209		4.03	0.0504906	1.209		4.03	0.0416475	1.209		4.03	0.340586	1.209		4.03	0.0694756	1.209		4.03	0.0383949	1.209
4.03333	0.205435	1.21		4.03333	0.0514671	1.21		4.03333	0.0416475	1.21		4.03333	0.341074	1.21		4.03333	0.0694756	1.21		4.03333	0.0398598	1.21
4.03667	0.206899	1.211		4.03667	0.0519554	1.211		4.03667	0.0396944	1.211		4.03667	0.340098	1.211		4.03667	0.0699639	1.211		4.03667	0.0398598	1.211
4.04	0.207876	1.212		4.04	0.0519554	1.212		4.04	0.0382295	1.212		4.04	0.338633	1.212		4.04	0.0704522	1.212		4.04	0.0388832	1.212
4.04333	0.206899	1.213		4.04333	0.0509788	1.213		4.04333	0.037253	1.213		4.04333	0.337656	1.213		4.04333	0.0704522	1.213		4.04333	0.0379067	1.213
4.04667	0.205435	1.214		4.04667	0.0504906	1.214		4.04667	0.0367647	1.214		4.04667	0.337168	1.214		4.04667	0.0699639	1.214		4.04667	0.0354652	1.214
4.05	0.204458	1.215		4.05	0.0500023	1.215		4.05	0.0362764	1.215		4.05	0.337656	1.215		4.05	0.0694756	1.215		4.05	0.034977	1.215
4.05333	0.20397	1.216		4.05333	0.0504906	1.216		4.05333	0.0357881	1.216		4.05333	0.339121	1.216		4.05333	0.0694756	1.216		4.05333	0.0340004	1.216
4.05667	0.204946	1.217		4.05667	0.0519554	1.217		4.05667	0.0357881	1.217		4.05667	0.340586	1.217		4.05667	0.0694756	1.217		4.05667	0.0340004	1.217
4.06	0.205923	1.218		4.06	0.052932	1.218		4.06	0.0362764	1.218		4.06	0.341562	1.218		4.06	0.0699639	1.218		4.06	0.0340004	1.218
4.06333	0.208364	1.219		4.06333	0.052932	1.219		4.06333	0.0382295	1.219		4.06333	0.342539	1.219		4.06333	0.0709405	1.219		4.06333	0.0340004	1.219
4.06667	0.209341	1.22		4.06667	0.0524437	1.22		4.06667	0.0406709	1.22		4.06667	0.343516	1.22		4.06667	0.0719171	1.22		4.06667	0.0344887	1.22
4.07	0.210806	1.221		4.07	0.0509788	1.221		4.07	0.0421358	1.221		4.07	0.344981	1.221		4.07	0.0738702	1.221		4.07	0.0354652	1.221
4.07333	0.211782	1.222		4.07333	0.049514	1.222		4.07333	0.0416475	1.222		4.07333	0.347422	1.222		4.07333	0.0743585	1.222		4.07333	0.0359535	1.222
4.07667	0.211782	1.223		4.07667	0.0480491	1.223		4.07667	0.0396944	1.223		4.07667	0.349375	1.223		4.07667	0.0743585	1.223		4.07667	0.0379067	1.223
4.08	0.211294	1.224		4.08	0.0470726	1.224		4.08	0.0396944	1.224		4.08	0.351328	1.224		4.08	0.0743585	1.224		4.08	0.0359535	1.224
4.08333	0.210806	1.225		4.08333	0.0470726	1.225		4.08333	0.0392061	1.225		4.08333	0.351816	1.225		4.08333	0.0738702	1.225		4.08333	0.0354652	1.225
4.08667	0.210806	1.226		4.08667	0.0470726	1.226		4.08667	0.0396944	1.226		4.08667	0.35084	1.226		4.08667	0.0733819	1.226		4.08667	0.0344887	1.226
4.09	0.210806	1.227		4.09	0.0475609	1.227		4.09	0.0396944	1.227		4.09	0.349863	1.227		4.09	0.0733819	1.227		4.09	0.0340004	1.227
4.09333	0.212271	1.228		4.09333	0.0480491	1.228		4.09333	0.0396944	1.228		4.09333	0.348887	1.228		4.09333	0.0738702	1.228		4.09333	0.0340004	1.228
4.09667	0.214224	1.229		4.09667	0.0490257	1.229		4.09667	0.0396944	1.229		4.09667	0.348887	1.229		4.09667	0.0743585	1.229		4.09667	0.0340004	1.229
4.1	0.216177	1.23		4.1	0.049514	1.23		4.1	0.0396944	1.23		4.1	0.348887	1.23		4.1	0.0758233	1.23		4.1	0.0330238	1.23
4.10333	0.21813	1.231		4.10333	0.0504906	1.231		4.10333	0.0396944	1.231		4.10333	0.349375	1.231		4.10333	0.0763116	1.231		4.10333	0.0330238	1.231
4.10667	0.218618	1.232		4.10667	0.0514671	1.232		4.10667	0.0416475	1.232		4.10667	0.350352	1.232		4.10667	0.0763116	1.232		4.10667	0.0340004	1.232
4.11	0.219595	1.233		4.11	0.052932	1.233		4.11	0.0416475	1.233		4.11	0.351816	1.233		4.11	0.0758233	1.233		4.11	0.0340004	1.233
4.11333	0.22106	1.234		4.11333	0.0539085	1.234		4.11333	0.0416475	1.234		4.11333	0.353281	1.234		4.11333	0.0743585	1.234		4.11333	0.0340004	1.234
4.11667	0.222036	1.235		4.11667	0.0534203	1.235		4.11667	0.0396944	1.235		4.11667	0.354746	1.235		4.11667	0.0743585	1.235		4.11667	0.0340004	1.235
4.12	0.223989	1.236		4.12	0.052932	1.236		4.12	0.0387178	1.236		4.12	0.354746	1.236		4.12	0.0748467	1.236		4.12	0.0340004	1.236
4.12333	0.225942	1.237		4.12333	0.052932	1.237		4.12333	0.0377412	1.237		4.12333	0.354746	1.237		4.12333	0.075335	1.237		4.12333	0.034977	1.237
4.12667	0.226919	1.238		4.12667	0.0539085	1.238		4.12667	0.0377412	1.238		4.12667	0.35377	1.238		4.12667	0.0763116	1.238		4.12667	0.0359535	1.238
4.13	0.226919	1.239		4.13	0.0539085	1.239		4.13	0.0377412	1.239		4.13	0.35377	1.239		4.13	0.0763116	1.239		4.13	0.0379067	1.239
4.13333	0.225942	1.24		4.13333	0.0539085	1.24		4.13333	0.0377412	1.24		4.13333	0.355234	1.24		4.13333	0.0767999	1.24		4.13333	0.0383949	1.24
4.13667	0.223989	1.241		4.13667	0.0539085	1.241		4.13667	0.0377412	1.241		4.13667	0.357187	1.241		4.13667	0.0777764	1.241		4.13667	0.0388832	1.241
4.14	0.223501	1.242		4.14	0.052932	1.242		4.14	0.0377412	1.242		4.14	0.358652	1.242		4.14	0.0782647	1.242		4.14	0.0388832	1.242
4.14333	0.223989	1.243		4.14333	0.0524437	1.243		4.14333	0.0377412	1.243		4.14333	0.360117	1.243		4.14333	0.0772881	1.243		4.14333	0.0383949	1.243
4.14667	0.225454	1.244		4.14667	0.0519554	1.244		4.14667	0.0367647	1.244		4.14667	0.360606	1.244		4.14667	0.0763116	1.244		4.14667	0.0359535	1.244
4.15	0.226431	1.245		4.15	0.0519554	1.245		4.15	0.0362764	1.245		4.15	0.360606	1.245		4.15	0.075335	1.245		4.15	0.0354652	1.245
4.15333	0.226919	1.246		4.15333	0.0519554	1.246		4.15333	0.0357881	1.246		4.15333	0.360606	1.246		4.15333	0.075335	1.246		4.15333	0.0359535	1.246
4.15667	0.227407	1.247		4.15667	0.0534203	1.247		4.15667	0.0352998	1.247		4.15667	0.360606	1.247		4.15667	0.0758233	1.247		4.15667	0.0379067	1.247
4.16	0.228384	1.248		4.16	0.0543968	1.248		4.16	0.0348116	1.248		4.16	0.360606	1.248		4.16	0.0758233	1.248		4.16	0.0393715	1.248
4.16333	0.229849	1.249		4.16333	0.0548851	1.249		4.16333	0.0352998	1.249		4.16333	0.361094	1.249		4.16333	0.075335	1.249		4.16333	0.0408363	1.249
4.16667	0.230825	1.25		4.16667	0.0543968	1.25		4.16667	0.0357881	1.25		4.16667	0.36207	1.25		4.16667	0.0758233	1.25		4.16667	0.0418129	1.25
4.17	0.231314	1.251		4.17	0.0539085	1.251		4.17	0.0367647	1.251		4.17	0.364023	1.251		4.17	0.0767999	1.251		4.17	0.0418129	1.251
4.17333	0.230337	1.252		4.17333	0.0543968	1.252		4.17333	0.0367647	1.252		4.17333	0.365	1.252		4.17333	0.078753	1.252		4.17333	0.0408363	1.252
4.17667	0.230337	1.253		4.17667	0.0553734	1.253		4.17667	0.0377412	1.253		4.17667	0.366465	1.253		4.17667	0.0811944	1.253		4.17667	0.0393715	1.253
4.18	0.231802	1.254		4.18	0.0573265	1.254		4.18	0.0377412	1.254		4.18	0.366465	1.254		4.18	0.082171	1.254		4.18	0.0383949	1.254
4.18333	0.233755	1.255		4.18333	0.0587913	1.255		4.18333	0.0367647	1.255		4.18333	0.365977	1.255		4.18333	0.0802178	1.255		4.18333	0.0379067	1.255
4.18667	0.23522	1.256		4.18667	0.0597679	1.256		4.18667	0.0362764	1.256		4.18667	0.365	1.256		4.18667	0.0792413	1.256		4.18667	0.0388832	1.256
4.19	0.236196	1.257		4.19	0.0597679	1.257		4.19	0.0357881	1.257		4.19	0.365	1.257		4.19	0.0792413	1.257		4.19	0.0393715	1.257
4.19333	0.237173	1.258		4.19333	0.0583031	1.258		4.19333	0.0357881	1.258		4.19333	0.365977	1.258		4.19333	0.0792413	1.258		4.19333	0.0403481	1.258
4.19667	0.238149	1.259		4.19667	0.0558616	1.259		4.19667	0.0367647	1.259		4.19667	0.368906	1.259		4.19667	0.0792413	1.259		4.19667	0.0408363	1.259
4.2	0.238638	1.26		4.2	0.0534203	1.26		4.2	0.0367647	1.26		4.2	0.369883	1.26		4.2	0.0792413	1.26		4.2	0.0403481	1.26
4.20333	0.239126	1.261		4.20333	0.0524437	1.261		4.20333	0.0367647	1.261		4.20333	0.371348	1.261		4.20333	0.0792413	1.261		4.20333	0.0398598	1.261
4.20667	0.238149	1.262		4.20667	0.052932	1.262		4.20667	0.0367647	1.262		4.20667	0.371348	1.262		4.20667	0.0792413	1.262		4.20667	0.0398598	1.262
4.21	0.238149	1.263		4.21	0.0543968	1.263		4.21	0.0367647	1.263		4.21	0.371348	1.263		4.21	0.0792413	1.263		4.21	0.0398598	1.263
4.21333	0.237173	1.264		4.21333	0.0563499	1.264		4.21333	0.0377412	1.264		4.21333	0.370371	1.264		4.21333	0.0797296	1.264		4.21333	0.0398598	1.264
4.21667	0.237173	1.265		4.21667	0.0578148	1.265		4.21667	0.0387178	1.265		4.21667	0.371348	1.265		4.21667	0.0811944	1.265		4.21667	0.0398598	1.265
4.22	0.237661	1.266		4.22	0.0583031	1.266		4.22	0.0396944	1.266		4.22	0.371348	1.266		4.22	0.0826592	1.266		4.22	0.0393715	1.266
4.22333	0.239614	1.267		4.22333	0.0587913	1.267		4.22333	0.0396944	1.267		4.22333	0.372324	1.267		4.22333	0.0831475	1.267		4.22333	0.0388832	1.267
4.22667	0.241567	1.268		4.22667	0.0597679	1.268		4.22667	0.0396944	1.268		4.22667	0.372324	1.268		4.22667	0.0826592	1.268		4.22667	0.0383949	1.268
4.23	0.243521	1.269		4.23	0.0602562	1.269		4.23	0.0396944	1.269		4.23	0.372324	1.269		4.23	0.082171	1.269		4.23	0.0379067	1.269
4.23333	0.244497	1.27		4.23333	0.0597679	1.27		4.23333	0.0416475	1.27		4.23333	0.372324	1.27		4.23333	0.082171	1.27		4.23333	0.0383949	1.27
4.23667	0.245962	1.271		4.23667	0.0597679	1.271		4.23667	0.0416475	1.271		4.23667	0.374277	1.271		4.23667	0.082171	1.271		4.23667	0.0388832	1.271
4.24	0.24645	1.272		4.24	0.0607445	1.272		4.24	0.0396944	1.272		4.24	0.376719	1.272		4.24	0.0802178	1.272		4.24	0.0388832	1.272
4.24333	0.24645	1.273		4.24333	0.0622093	1.273		4.24333	0.0396944	1.273		4.24333	0.378184	1.273		4.24333	0.0792413	1.273		4.24333	0.0388832	1.273
4.24667	0.245474	1.274		4.24667	0.0631859	1.274		4.24667	0.0396944	1.274		4.24667	0.378184	1.274		4.24667	0.0792413	1.274		4.24667	0.0388832	1.274
4.25	0.244985	1.275		4.25	0.0636741	1.275		4.25	0.0416475	1.275		4.25	0.376719	1.275		4.25	0.0797296	1.275		4.25	0.0388832	1.275
4.25333	0.244497	1.276		4.25333	0.0622093	1.276		4.25333	0.0416475	1.276		4.25333	0.375742	1.276		4.25333	0.0811944	1.276		4.25333	0.0388832	1.276
4.25667	0.245474	1.277		4.25667	0.0612328	1.277		4.25667	0.0426241	1.277		4.25667	0.375742	1.277		4.25667	0.082171	1.277		4.25667	0.0388832	1.277
4.26	0.247427	1.278		4.26	0.0607445	1.278		4.26	0.0426241	1.278		4.26	0.376719	1.278		4.26	0.082171	1.278		4.26	0.0388832	1.278
4.26333	0.248892	1.279		4.26333	0.0607445	1.279		4.26333	0.0426241	1.279		4.26333	0.378672	1.279		4.26333	0.082171	1.279		4.26333	0.0379067	1.279
4.26667	0.250845	1.28		4.26667	0.061721	1.28		4.26667	0.0426241	1.28		4.26667	0.380625	1.28		4.26667	0.0826592	1.28		4.26667	0.0359535	1.28
4.27	0.251821	1.281		4.27	0.061721	1.281		4.27	0.0426241	1.281		4.27	0.38209	1.281		4.27	0.0836358	1.281		4.27	0.034977	1.281
4.27333	0.25231	1.282		4.27333	0.061721	1.282		4.27333	0.0426241	1.282		4.27333	0.38209	1.282		4.27333	0.0841241	1.282		4.27333	0.034977	1.282
4.27667	0.252798	1.283		4.27667	0.0622093	1.283		4.27667	0.0426241	1.283		4.27667	0.381602	1.283		4.27667	0.0841241	1.283		4.27667	0.034977	1.283
4.28	0.25231	1.284		4.28	0.0631859	1.284		4.28	0.0416475	1.284		4.28	0.381113	1.284		4.28	0.0841241	1.284		4.28	0.0354652	1.284
4.28333	0.251333	1.285		4.28333	0.0641624	1.285		4.28333	0.0406709	1.285		4.28333	0.381113	1.285		4.28333	0.0841241	1.285		4.28333	0.0369301	1.285
4.28667	0.250845	1.286		4.28667	0.0646507	1.286		4.28667	0.0396944	1.286		4.28667	0.381602	1.286		4.28667	0.0836358	1.286		4.28667	0.0383949	1.286
4.29	0.251333	1.287		4.29	0.0646507	1.287		4.29	0.0387178	1.287		4.29	0.382578	1.287		4.29	0.0831475	1.287		4.29	0.0393715	1.287
4.29333	0.25231	1.288		4.29333	0.065139	1.288		4.29333	0.0377412	1.288		4.29333	0.384043	1.288		4.29333	0.0831475	1.288		4.29333	0.0398598	1.288
4.29667	0.254263	1.289		4.29667	0.0656273	1.289		4.29667	0.0377412	1.289		4.29667	0.38502	1.289		4.29667	0.0831475	1.289		4.29667	0.0398598	1.289
4.3	0.256216	1.29		4.3	0.0670921	1.29		4.3	0.0377412	1.29		4.3	0.385996	1.29		4.3	0.0831475	1.29		4.3	0.0398598	1.29
4.30333	0.257681	1.291		4.30333	0.0675804	1.291		4.30333	0.0377412	1.291		4.30333	0.385996	1.291		4.30333	0.0831475	1.291		4.30333	0.0398598	1.291
4.30667	0.257681	1.292		4.30667	0.0675804	1.292		4.30667	0.0382295	1.292		4.30667	0.385996	1.292		4.30667	0.0836358	1.292		4.30667	0.0388832	1.292
4.31	0.257681	1.293		4.31	0.0661156	1.293		4.31	0.0387178	1.293		4.31	0.38502	1.293		4.31	0.0846124	1.293		4.31	0.0369301	1.293
4.31333	0.257681	1.294		4.31333	0.065139	1.294		4.31333	0.0396944	1.294		4.31333	0.38502	1.294		4.31333	0.0851006	1.294		4.31333	0.0344887	1.294
4.31667	0.257681	1.295		4.31667	0.0641624	1.295		4.31667	0.0396944	1.295		4.31667	0.386484	1.295		4.31667	0.0851006	1.295		4.31667	0.0340004	1.295
4.32	0.257681	1.296		4.32	0.0636741	1.296		4.32	0.0416475	1.296		4.32	0.387461	1.296		4.32	0.0865655	1.296		4.32	0.0344887	1.296
4.32333	0.257681	1.297		4.32333	0.0626976	1.297		4.32333	0.0416475	1.297		4.32333	0.388926	1.297		4.32333	0.0875421	1.297		4.32333	0.0359535	1.297
4.32667	0.258657	1.298		4.32667	0.0626976	1.298		4.32667	0.0426241	1.298		4.32667	0.388926	1.298		4.32667	0.0894952	1.298		4.32667	0.0379067	1.298
4.33	0.258657	1.299		4.33	0.0626976	1.299		4.33	0.0426241	1.299		4.33	0.387949	1.299		4.33	0.0899835	1.299		4.33	0.0383949	1.299
4.33333	0.259634	1.3		4.33333	0.0626976	1.3		4.33333	0.0426241	1.3		4.33333	0.386973	1.3		4.33333	0.0899835	1.3		4.33333	0.0388832	1.3
4.33667	0.260122	1.301		4.33667	0.0631859	1.301		4.33667	0.0426241	1.301		4.33667	0.387461	1.301		4.33667	0.0890069	1.301		4.33667	0.0388832	1.301
4.34	0.261099	1.302		4.34	0.0641624	1.302		4.34	0.0426241	1.302		4.34	0.387949	1.302		4.34	0.0880303	1.302		4.34	0.0393715	1.302
4.34333	0.262564	1.303		4.34333	0.0656273	1.303		4.34333	0.0426241	1.303		4.34333	0.388926	1.303		4.34333	0.0870538	1.303		4.34333	0.0403481	1.303
4.34667	0.26354	1.304		4.34667	0.0670921	1.304		4.34667	0.0421358	1.304		4.34667	0.388926	1.304		4.34667	0.0860772	1.304		4.34667	0.0413246	1.304
4.35	0.264028	1.305		4.35	0.0675804	1.305		4.35	0.0416475	1.305		4.35	0.388926	1.305		4.35	0.0860772	1.305		4.35	0.0418129	1.305
4.35333	0.264517	1.306		4.35333	0.0675804	1.306		4.35333	0.0396944	1.306		4.35333	0.389414	1.306		4.35333	0.0865655	1.306		4.35333	0.0408363	1.306
4.35667	0.265005	1.307		4.35667	0.0675804	1.307		4.35667	0.0382295	1.307		4.35667	0.391367	1.307		4.35667	0.0875421	1.307		4.35667	0.0408363	1.307
4.36	0.265493	1.308		4.36	0.0675804	1.308		4.36	0.0377412	1.308		4.36	0.39332	1.308		4.36	0.0885186	1.308		4.36	0.0408363	1.308
4.36333	0.26647	1.309		4.36333	0.0670921	1.309		4.36333	0.0377412	1.309		4.36333	0.395273	1.309		4.36333	0.0890069	1.309		4.36333	0.0408363	1.309
4.36667	0.26647	1.31		4.36667	0.0666038	1.31		4.36667	0.0377412	1.31		4.36667	0.395762	1.31		4.36667	0.0880303	1.31		4.36667	0.0408363	1.31
4.37	0.26647	1.311		4.37	0.0661156	1.311		4.37	0.0377412	1.311		4.37	0.395273	1.311		4.37	0.0880303	1.311		4.37	0.0398598	1.311
4.37333	0.26647	1.312		4.37333	0.0656273	1.312		4.37333	0.0377412	1.312		4.37333	0.394297	1.312		4.37333	0.0880303	1.312		4.37333	0.0398598	1.312
4.37667	0.26647	1.313		4.37667	0.0656273	1.313		4.37667	0.0382295	1.313		4.37667	0.392832	1.313		4.37667	0.0880303	1.313		4.37667	0.0393715	1.313
4.38	0.267446	1.314		4.38	0.0656273	1.314		4.38	0.0387178	1.314		4.38	0.391856	1.314		4.38	0.0890069	1.314		4.38	0.0398598	1.314
4.38333	0.267935	1.315		4.38333	0.0661156	1.315		4.38333	0.0387178	1.315		4.38333	0.392832	1.315		4.38333	0.0894952	1.315		4.38333	0.0408363	1.315
4.38667	0.268911	1.316		4.38667	0.0666038	1.316		4.38667	0.0387178	1.316		4.38667	0.39332	1.316		4.38667	0.09096	1.316		4.38667	0.0408363	1.316
4.39	0.270864	1.317		4.39	0.0670921	1.317		4.39	0.0387178	1.317		4.39	0.394297	1.317		4.39	0.0914483	1.317		4.39	0.0408363	1.317
4.39333	0.273306	1.318		4.39333	0.0675804	1.318		4.39333	0.0392061	1.318		4.39333	0.394785	1.318		4.39333	0.0919366	1.318		4.39333	0.0408363	1.318
4.39667	0.275747	1.319		4.39667	0.0680687	1.319		4.39667	0.0406709	1.319		4.39667	0.39625	1.319		4.39667	0.0919366	1.319		4.39667	0.0418129	1.319
4.4	0.277212	1.32		4.4	0.0695335	1.32		4.4	0.0426241	1.32		4.4	0.397227	1.32		4.4	0.0919366	1.32		4.4	0.0418129	1.32
4.40333	0.277212	1.321		4.40333	0.0700218	1.321		4.40333	0.0440889	1.321		4.40333	0.398691	1.321		4.40333	0.0919366	1.321		4.40333	0.0413246	1.321
4.40667	0.277212	1.322		4.40667	0.0705101	1.322		4.40667	0.0445772	1.322		4.40667	0.398691	1.322		4.40667	0.0919366	1.322		4.40667	0.0403481	1.322
4.41	0.2777	1.323		4.41	0.0705101	1.323		4.41	0.0445772	1.323		4.41	0.397715	1.323		4.41	0.0919366	1.323		4.41	0.0388832	1.323
4.41333	0.278189	1.324		4.41333	0.0695335	1.324		4.41333	0.0440889	1.324		4.41333	0.396738	1.324		4.41333	0.0924249	1.324		4.41333	0.0379067	1.324
4.41667	0.278189	1.325		4.41667	0.0690453	1.325		4.41667	0.0431123	1.325		4.41667	0.395762	1.325		4.41667	0.0929131	1.325		4.41667	0.0379067	1.325
4.42	0.279165	1.326		4.42	0.0680687	1.326		4.42	0.0426241	1.326		4.42	0.39625	1.326		4.42	0.0919366	1.326		4.42	0.0383949	1.326
4.42333	0.279165	1.327		4.42333	0.0675804	1.327		4.42333	0.0426241	1.327		4.42333	0.397227	1.327		4.42333	0.0914483	1.327		4.42333	0.0403481	1.327
4.42667	0.278677	1.328		4.42667	0.0675804	1.328		4.42667	0.0426241	1.328		4.42667	0.398691	1.328		4.42667	0.09096	1.328		4.42667	0.0423012	1.328
4.43	0.278189	1.329		4.43	0.0690453	1.329		4.43	0.0426241	1.329		4.43	0.400156	1.329		4.43	0.0904717	1.329		4.43	0.0432777	1.329
4.43333	0.279165	1.33		4.43333	0.0700218	1.33		4.43333	0.0426241	1.33		4.43333	0.402109	1.33		4.43333	0.0899835	1.33		4.43333	0.043766	1.33
4.43667	0.280142	1.331		4.43667	0.0714866	1.331		4.43667	0.0416475	1.331		4.43667	0.403574	1.331		4.43667	0.0899835	1.331		4.43667	0.0432777	1.331
4.44	0.281607	1.332		4.44	0.0714866	1.332		4.44	0.0406709	1.332		4.44	0.404551	1.332		4.44	0.0899835	1.332		4.44	0.0413246	1.332
4.44333	0.282583	1.333		4.44333	0.0709984	1.333		4.44333	0.0396944	1.333		4.44333	0.404551	1.333		4.44333	0.0914483	1.333		4.44333	0.0403481	1.333
4.44667	0.28356	1.334		4.44667	0.0700218	1.334		4.44667	0.0387178	1.334		4.44667	0.404062	1.334		4.44667	0.0929131	1.334		4.44667	0.0398598	1.334
4.45	0.284536	1.335		4.45	0.068557	1.335		4.45	0.0387178	1.335		4.45	0.403086	1.335		4.45	0.0938897	1.335		4.45	0.0403481	1.335
4.45333	0.285513	1.336		4.45333	0.0675804	1.336		4.45333	0.0387178	1.336		4.45333	0.401133	1.336		4.45333	0.0934014	1.336		4.45333	0.0408363	1.336
4.45667	0.286001	1.337		4.45667	0.0680687	1.337		4.45667	0.0396944	1.337		4.45667	0.400156	1.337		4.45667	0.0929131	1.337		4.45667	0.0418129	1.337
4.46	0.286489	1.338		4.46	0.0690453	1.338		4.46	0.0406709	1.338		4.46	0.400645	1.338		4.46	0.0929131	1.338		4.46	0.0418129	1.338
4.46333	0.286978	1.339		4.46333	0.0700218	1.339		4.46333	0.0421358	1.339		4.46333	0.402109	1.339		4.46333	0.094378	1.339		4.46333	0.0427895	1.339
4.46667	0.288442	1.34		4.46667	0.0709984	1.34		4.46667	0.0431123	1.34		4.46667	0.403574	1.34		4.46667	0.0953546	1.34		4.46667	0.0427895	1.34
4.47	0.290884	1.341		4.47	0.0719749	1.341		4.47	0.0440889	1.341		4.47	0.403574	1.341		4.47	0.0958428	1.341		4.47	0.0427895	1.341
4.47333	0.292837	1.342		4.47333	0.0729515	1.342		4.47333	0.0450655	1.342		4.47333	0.403574	1.342		4.47333	0.0948663	1.342		4.47333	0.0427895	1.342
4.47667	0.293814	1.343		4.47667	0.0734398	1.343		4.47667	0.0455537	1.343		4.47667	0.403574	1.343		4.47667	0.0934014	1.343		4.47667	0.0418129	1.343
4.48	0.294302	1.344		4.48	0.0744163	1.344		4.48	0.0455537	1.344		4.48	0.405039	1.344		4.48	0.0929131	1.344		4.48	0.0408363	1.344
4.48333	0.29479	1.345		4.48333	0.0739281	1.345		4.48333	0.0445772	1.345		4.48333	0.406992	1.345		4.48333	0.0938897	1.345		4.48333	0.0408363	1.345
4.48667	0.296255	1.346		4.48667	0.0734398	1.346		4.48667	0.0440889	1.346		4.48667	0.408945	1.346		4.48667	0.0953546	1.346		4.48667	0.0418129	1.346
4.49	0.297232	1.347		4.49	0.0734398	1.347		4.49	0.0431123	1.347		4.49	0.409922	1.347		4.49	0.0963311	1.347		4.49	0.0427895	1.347
4.49333	0.298208	1.348		4.49333	0.0749046	1.348		4.49333	0.0426241	1.348		4.49333	0.41041	1.348		4.49333	0.0968194	1.348		4.49333	0.043766	1.348
4.49667	0.299185	1.349		4.49667	0.077346	1.349		4.49667	0.0426241	1.349		4.49667	0.409922	1.349		4.49667	0.0968194	1.349		4.49667	0.0447426	1.349
4.5	0.30065	1.35		4.5	0.0797874	1.35		4.5	0.0436006	1.35		4.5	0.409434	1.35		4.5	0.0963311	1.35		4.5	0.0447426	1.35
4.50333	0.30065	1.351		4.50333	0.080764	1.351		4.50333	0.0440889	1.351		4.50333	0.409434	1.351		4.50333	0.0963311	1.351		4.50333	0.0442543	1.351
4.50667	0.300161	1.352		4.50667	0.0797874	1.352		4.50667	0.0445772	1.352		4.50667	0.410898	1.352		4.50667	0.0968194	1.352		4.50667	0.043766	1.352
4.51	0.299673	1.353		4.51	0.0788109	1.353		4.51	0.0445772	1.353		4.51	0.413828	1.353		4.51	0.0973077	1.353		4.51	0.0427895	1.353
4.51333	0.301138	1.354		4.51333	0.0768578	1.354		4.51333	0.0455537	1.354		4.51333	0.41627	1.354		4.51333	0.0982842	1.354		4.51333	0.0427895	1.354
4.51667	0.303579	1.355		4.51667	0.0758812	1.355		4.51667	0.046042	1.355		4.51667	0.418223	1.355		4.51667	0.0997491	1.355		4.51667	0.0432777	1.355
4.52	0.306021	1.356		4.52	0.0753929	1.356		4.52	0.0470186	1.356		4.52	0.419199	1.356		4.52	0.101214	1.356		4.52	0.043766	1.356
4.52333	0.306997	1.357		4.52333	0.0758812	1.357		4.52333	0.0475069	1.357		4.52333	0.420176	1.357		4.52333	0.101702	1.357		4.52333	0.0442543	1.357
4.52667	0.305532	1.358		4.52667	0.0763695	1.358		4.52667	0.0475069	1.358		4.52667	0.420664	1.358		4.52667	0.101214	1.358		4.52667	0.0447426	1.358
4.53	0.303091	1.359		4.53	0.077346	1.359		4.53	0.0475069	1.359		4.53	0.421152	1.359		4.53	0.0997491	1.359		4.53	0.0457192	1.359
4.53333	0.301138	1.36		4.53333	0.077346	1.36		4.53333	0.0475069	1.36		4.53333	0.422129	1.36		4.53333	0.0987725	1.36		4.53333	0.0466957	1.36
4.53667	0.301626	1.361		4.53667	0.0783226	1.361		4.53667	0.0475069	1.361		4.53667	0.422129	1.361		4.53667	0.0987725	1.361		4.53667	0.0466957	1.361
4.54	0.303579	1.362		4.54	0.0788109	1.362		4.54	0.0479952	1.362		4.54	0.422129	1.362		4.54	0.100237	1.362		4.54	0.0462074	1.362
4.54333	0.306509	1.363		4.54333	0.0792991	1.363		4.54333	0.0489717	1.363		4.54333	0.423106	1.363		4.54333	0.102191	1.363		4.54333	0.0442543	1.363
4.54667	0.30895	1.364		4.54667	0.0792991	1.364		4.54667	0.0499483	1.364		4.54667	0.424082	1.364		4.54667	0.104144	1.364		4.54667	0.0432777	1.364
4.55	0.309927	1.365		4.55	0.0802757	1.365		4.55	0.0509248	1.365		4.55	0.425547	1.365		4.55	0.104632	1.365		4.55	0.0418129	1.365
4.55333	0.309439	1.366		4.55333	0.0802757	1.366		4.55333	0.0509248	1.366		4.55333	0.426523	1.366		4.55333	0.104632	1.366		4.55333	0.0427895	1.366
4.55667	0.307974	1.367		4.55667	0.080764	1.367		4.55667	0.0499483	1.367		4.55667	0.427988	1.367		4.55667	0.104632	1.367		4.55667	0.0442543	1.367
4.56	0.306997	1.368		4.56	0.0812523	1.368		4.56	0.04946	1.368		4.56	0.429453	1.368		4.56	0.104632	1.368		4.56	0.0462074	1.368
4.56333	0.306997	1.369		4.56333	0.0812523	1.369		4.56333	0.0509248	1.369		4.56333	0.429941	1.369		4.56333	0.104632	1.369		4.56333	0.047184	1.369
4.56667	0.30895	1.37		4.56667	0.0832054	1.37		4.56667	0.0519014	1.37		4.56667	0.430918	1.37		4.56667	0.105608	1.37		4.56667	0.0476723	1.37
4.57	0.310903	1.371		4.57	0.0832054	1.371		4.57	0.0538545	1.371		4.57	0.431406	1.371		4.57	0.106585	1.371		4.57	0.0486488	1.371
4.57333	0.312857	1.372		4.57333	0.084182	1.372		4.57333	0.0553194	1.372		4.57333	0.431895	1.372		4.57333	0.106585	1.372		4.57333	0.0491371	1.372
4.57667	0.314321	1.373		4.57667	0.0851585	1.373		4.57667	0.0562959	1.373		4.57667	0.432871	1.373		4.57667	0.106585	1.373		4.57667	0.0496254	1.373
4.58	0.315786	1.374		4.58	0.0866234	1.374		4.58	0.0562959	1.374		4.58	0.432871	1.374		4.58	0.106585	1.374		4.58	0.0496254	1.374
4.58333	0.316275	1.375		4.58333	0.0871116	1.375		4.58333	0.0562959	1.375		4.58333	0.433848	1.375		4.58333	0.107562	1.375		4.58333	0.0486488	1.375
4.58667	0.316275	1.376		4.58667	0.0880882	1.376		4.58667	0.0558077	1.376		4.58667	0.434336	1.376		4.58667	0.109026	1.376		4.58667	0.0486488	1.376
4.59	0.316275	1.377		4.59	0.0880882	1.377		4.59	0.0548311	1.377		4.59	0.436289	1.377		4.59	0.110003	1.377		4.59	0.0476723	1.377
4.59333	0.317251	1.378		4.59333	0.0880882	1.378		4.59333	0.052878	1.378		4.59333	0.438242	1.378		4.59333	0.111956	1.378		4.59333	0.0486488	1.378
4.59667	0.318716	1.379		4.59667	0.0880882	1.379		4.59667	0.0519014	1.379		4.59667	0.440684	1.379		4.59667	0.112933	1.379		4.59667	0.0486488	1.379
4.6	0.320669	1.38		4.6	0.0880882	1.38		4.6	0.0504366	1.38		4.6	0.443125	1.38		4.6	0.113421	1.38		4.6	0.0491371	1.38
4.60333	0.321157	1.381		4.60333	0.0885765	1.381		4.60333	0.0504366	1.381		4.60333	0.44459	1.381		4.60333	0.114397	1.381		4.60333	0.0501137	1.381
4.60667	0.320669	1.382		4.60667	0.0895531	1.382		4.60667	0.0504366	1.382		4.60667	0.445566	1.382		4.60667	0.114886	1.382		4.60667	0.0510902	1.382
4.61	0.319204	1.383		4.61	0.0915062	1.383		4.61	0.0509248	1.383		4.61	0.445566	1.383		4.61	0.115374	1.383		4.61	0.0525551	1.383
4.61333	0.319204	1.384		4.61333	0.0924828	1.384		4.61333	0.052878	1.384		4.61333	0.445566	1.384		4.61333	0.115374	1.384		4.61333	0.0530434	1.384
4.61667	0.320669	1.385		4.61667	0.092971	1.385		4.61667	0.0548311	1.385		4.61667	0.446055	1.385		4.61667	0.116351	1.385		4.61667	0.0535317	1.385
4.62	0.324087	1.386		4.62	0.0939476	1.386		4.62	0.0577608	1.386		4.62	0.44752	1.386		4.62	0.117816	1.386		4.62	0.0545082	1.386
4.62333	0.326528	1.387		4.62333	0.0949241	1.387		4.62333	0.0592256	1.387		4.62333	0.449961	1.387		4.62333	0.119769	1.387		4.62333	0.0545082	1.387
4.62667	0.328482	1.388		4.62667	0.0949241	1.388		4.62667	0.0602022	1.388		4.62667	0.451914	1.388		4.62667	0.120745	1.388		4.62667	0.0545082	1.388
4.63	0.32897	1.389		4.63	0.0959007	1.389		4.63	0.0597139	1.389		4.63	0.453867	1.389		4.63	0.121722	1.389		4.63	0.0545082	1.389
4.63333	0.327993	1.39		4.63333	0.0959007	1.39		4.63333	0.0592256	1.39		4.63333	0.45582	1.39		4.63333	0.12221	1.39		4.63333	0.0545082	1.39
4.63667	0.327993	1.391		4.63667	0.0949241	1.391		4.63667	0.0582491	1.391		4.63667	0.458262	1.391		4.63667	0.12221	1.391		4.63667	0.0559731	1.391
4.64	0.327993	1.392		4.64	0.0954124	1.392		4.64	0.0577608	1.392		4.64	0.459238	1.392		4.64	0.12221	1.392		4.64	0.0569496	1.392
4.64333	0.32897	1.393		4.64333	0.0959007	1.393		4.64333	0.0572725	1.393		4.64333	0.459727	1.393		4.64333	0.123187	1.393		4.64333	0.0589027	1.393
4.64667	0.329946	1.394		4.64667	0.096389	1.394		4.64667	0.0572725	1.394		4.64667	0.461191	1.394		4.64667	0.124163	1.394		4.64667	0.059391	1.394
4.65	0.330923	1.395		4.65	0.0968773	1.395		4.65	0.0577608	1.395		4.65	0.462168	1.395		4.65	0.12514	1.395		4.65	0.0598793	1.395
4.65333	0.333364	1.396		4.65333	0.0978538	1.396		4.65333	0.0587373	1.396		4.65333	0.463145	1.396		4.65333	0.126116	1.396		4.65333	0.0603676	1.396
4.65667	0.334341	1.397		4.65667	0.0978538	1.397		4.65667	0.0606905	1.397		4.65667	0.463145	1.397		4.65667	0.127093	1.397		4.65667	0.0603676	1.397
4.66	0.334829	1.398		4.66	0.0978538	1.398		4.66	0.061667	1.398		4.66	0.462168	1.398		4.66	0.128069	1.398		4.66	0.0608559	1.398
4.66333	0.335806	1.399		4.66333	0.0978538	1.399		4.66333	0.0621553	1.399		4.66333	0.461191	1.399		4.66333	0.128558	1.399		4.66333	0.0618324	1.399
4.66667	0.336294	1.4		4.66667	0.0988304	1.4		4.66667	0.0631319	1.4		4.66667	0.462168	1.4		4.66667	0.129046	1.4		4.66667	0.0623207	1.4
4.67	0.338247	1.401		4.67	0.100295	1.401		4.67	0.0636202	1.401		4.67	0.463633	1.401		4.67	0.129046	1.401		4.67	0.0623207	1.401
4.67333	0.341665	1.402		4.67333	0.102248	1.402		4.67333	0.0641084	1.402		4.67333	0.466562	1.402		4.67333	0.129534	1.402		4.67333	0.0623207	1.402
4.67667	0.344595	1.403		4.67667	0.102737	1.403		4.67667	0.065085	1.403		4.67667	0.469492	1.403		4.67667	0.130511	1.403		4.67667	0.0623207	1.403
4.68	0.347525	1.404		4.68	0.102248	1.404		4.68	0.0660616	1.404		4.68	0.471445	1.404		4.68	0.131976	1.404		4.68	0.0623207	1.404
4.68333	0.348989	1.405		4.68333	0.10176	1.405		4.68333	0.0660616	1.405		4.68333	0.47291	1.405		4.68333	0.132952	1.405		4.68333	0.0623207	1.405
4.68667	0.349966	1.406		4.68667	0.10176	1.406		4.68667	0.0660616	1.406		4.68667	0.473398	1.406		4.68667	0.132952	1.406		4.68667	0.0623207	1.406
4.69	0.350942	1.407		4.69	0.102248	1.407		4.69	0.0660616	1.407		4.69	0.473887	1.407		4.69	0.133929	1.407		4.69	0.0623207	1.407
4.69333	0.352407	1.408		4.69333	0.103225	1.408		4.69333	0.0670381	1.408		4.69333	0.474375	1.408		4.69333	0.133929	1.408		4.69333	0.0623207	1.408
4.69667	0.353384	1.409		4.69667	0.103713	1.409		4.69667	0.068503	1.409		4.69667	0.476328	1.409		4.69667	0.133929	1.409		4.69667	0.062809	1.409
4.7	0.353384	1.41		4.7	0.104202	1.41		4.7	0.0689912	1.41		4.7	0.478281	1.41		4.7	0.133929	1.41		4.7	0.0637855	1.41
4.70333	0.353384	1.411		4.70333	0.105178	1.411		4.70333	0.068503	1.411		4.70333	0.480234	1.411		4.70333	0.132952	1.411		4.70333	0.0657387	1.411
4.70667	0.353384	1.412		4.70667	0.107131	1.412		4.70667	0.0675264	1.412		4.70667	0.481211	1.412		4.70667	0.132952	1.412		4.70667	0.0672035	1.412
4.71	0.354849	1.413		4.71	0.108108	1.413		4.71	0.0665498	1.413		4.71	0.481211	1.413		4.71	0.132952	1.413		4.71	0.0681801	1.413
4.71333	0.356802	1.414		4.71333	0.109573	1.414		4.71333	0.0660616	1.414		4.71333	0.480723	1.414		4.71333	0.132952	1.414		4.71333	0.0676918	1.414
4.71667	0.359732	1.415		4.71667	0.110549	1.415		4.71667	0.0660616	1.415		4.71667	0.480723	1.415		4.71667	0.134417	1.415		4.71667	0.0667152	1.415
4.72	0.361685	1.416		4.72	0.110549	1.416		4.72	0.0675264	1.416		4.72	0.481211	1.416		4.72	0.13637	1.416		4.72	0.066227	1.416
4.72333	0.363638	1.417		4.72333	0.110549	1.417		4.72333	0.0694795	1.417		4.72333	0.482187	1.417		4.72333	0.136858	1.417		4.72333	0.066227	1.417
4.72667	0.364614	1.418		4.72667	0.110549	1.418		4.72667	0.0714327	1.418		4.72667	0.485117	1.418		4.72667	0.137347	1.418		4.72667	0.0672035	1.418
4.73	0.366079	1.419		4.73	0.110549	1.419		4.73	0.0728975	1.419		4.73	0.48707	1.419		4.73	0.136858	1.419		4.73	0.0672035	1.419
4.73333	0.366079	1.42		4.73333	0.112014	1.42		4.73333	0.0738741	1.42		4.73333	0.489023	1.42		4.73333	0.13637	1.42		4.73333	0.0667152	1.42
4.73667	0.366079	1.421		4.73667	0.112502	1.421		4.73667	0.0738741	1.421		4.73667	0.489512	1.421		4.73667	0.136858	1.421		4.73667	0.066227	1.421
4.74	0.367544	1.422		4.74	0.113479	1.422		4.74	0.0738741	1.422		4.74	0.489512	1.422		4.74	0.138323	1.422		4.74	0.066227	1.422
4.74333	0.369986	1.423		4.74333	0.114455	1.423		4.74333	0.0738741	1.423		4.74333	0.488535	1.423		4.74333	0.140765	1.423		4.74333	0.0672035	1.423
4.74667	0.37438	1.424		4.74667	0.114455	1.424		4.74667	0.0743623	1.424		4.74667	0.487559	1.424		4.74667	0.143206	1.424		4.74667	0.0681801	1.424
4.75	0.377798	1.425		4.75	0.114455	1.425		4.75	0.0753389	1.425		4.75	0.487559	1.425		4.75	0.145648	1.425		4.75	0.0691567	1.425
4.75333	0.379751	1.426		4.75333	0.114455	1.426		4.75333	0.077292	1.426		4.75333	0.487559	1.426		4.75333	0.146624	1.426		4.75333	0.0691567	1.426
4.75667	0.379751	1.427		4.75667	0.114944	1.427		4.75667	0.0787569	1.427		4.75667	0.488047	1.427		4.75667	0.146136	1.427		4.75667	0.0691567	1.427
4.76	0.379751	1.428		4.76	0.115432	1.428		4.76	0.0802217	1.428		4.76	0.49	1.428		4.76	0.145159	1.428		4.76	0.0691567	1.428
4.76333	0.381216	1.429		4.76333	0.116408	1.429		4.76333	0.0826631	1.429		4.76333	0.491953	1.429		4.76333	0.144671	1.429		4.76333	0.0696449	1.429
4.76667	0.383657	1.43		4.76667	0.117385	1.43		4.76667	0.0836397	1.43		4.76667	0.493906	1.43		4.76667	0.145648	1.43		4.76667	0.0711098	1.43
4.77	0.387564	1.431		4.77	0.117385	1.431		4.77	0.0836397	1.431		4.77	0.495371	1.431		4.77	0.147112	1.431		4.77	0.0725746	1.431
4.77333	0.390493	1.432		4.77333	0.117385	1.432		4.77333	0.0836397	1.432		4.77333	0.495371	1.432		4.77333	0.148089	1.432		4.77333	0.0735512	1.432
4.77667	0.392935	1.433		4.77667	0.116897	1.433		4.77667	0.0836397	1.433		4.77667	0.494883	1.433		4.77667	0.148577	1.433		4.77667	0.0740395	1.433
4.78	0.394888	1.434		4.78	0.117385	1.434		4.78	0.0836397	1.434		4.78	0.494395	1.434		4.78	0.148577	1.434		4.78	0.0740395	1.434
4.78333	0.396353	1.435		4.78333	0.11885	1.435		4.78333	0.0836397	1.435		4.78333	0.494395	1.435		4.78333	0.148577	1.435		4.78333	0.0740395	1.435
4.78667	0.397329	1.436		4.78667	0.120315	1.436		4.78667	0.0826631	1.436		4.78667	0.495859	1.436		4.78667	0.148577	1.436		4.78667	0.0755043	1.436
4.79	0.398794	1.437		4.79	0.12178	1.437		4.79	0.08071	1.437		4.79	0.496836	1.437		4.79	0.148577	1.437		4.79	0.0764809	1.437
4.79333	0.400747	1.438		4.79333	0.122268	1.438		4.79333	0.08071	1.438		4.79333	0.498301	1.438		4.79333	0.149554	1.438		4.79333	0.0789223	1.438
4.79667	0.404165	1.439		4.79667	0.122268	1.439		4.79667	0.08071	1.439		4.79667	0.500254	1.439		4.79667	0.150042	1.439		4.79667	0.0789223	1.439
4.8	0.408071	1.44		4.8	0.122268	1.44		4.8	0.0826631	1.44		4.8	0.501231	1.44		4.8	0.151019	1.44		4.8	0.0764809	1.44
4.80333	0.411001	1.441		4.80333	0.123245	1.441		4.80333	0.0826631	1.441		4.80333	0.501231	1.441		4.80333	0.152483	1.441		4.80333	0.0745277	1.441
4.80667	0.412954	1.442		4.80667	0.125686	1.442		4.80667	0.0826631	1.442		4.80667	0.501231	1.442		4.80667	0.15346	1.442		4.80667	0.0730629	1.442
4.81	0.414419	1.443		4.81	0.127639	1.443		4.81	0.0826631	1.443		4.81	0.501719	1.443		4.81	0.15346	1.443		4.81	0.0735512	1.443
4.81333	0.415884	1.444		4.81333	0.128616	1.444		4.81333	0.0831514	1.444		4.81333	0.502695	1.444		4.81333	0.15346	1.444		4.81333	0.0745277	1.444
4.81667	0.418325	1.445		4.81667	0.128127	1.445		4.81667	0.0846162	1.445		4.81667	0.504648	1.445		4.81667	0.15346	1.445		4.81667	0.0759926	1.445
4.82	0.420278	1.446		4.82	0.126662	1.446		4.82	0.0860811	1.446		4.82	0.506602	1.446		4.82	0.154437	1.446		4.82	0.0759926	1.446
4.82333	0.422232	1.447		4.82333	0.125198	1.447		4.82333	0.0870577	1.447		4.82333	0.508066	1.447		4.82333	0.155413	1.447		4.82333	0.0759926	1.447
4.82667	0.424185	1.448		4.82667	0.123245	1.448		4.82667	0.0880342	1.448		4.82667	0.508066	1.448		4.82667	0.155901	1.448		4.82667	0.0769692	1.448
4.83	0.426626	1.449		4.83	0.123245	1.449		4.83	0.0885225	1.449		4.83	0.508555	1.449		4.83	0.15639	1.449		4.83	0.0794105	1.449
4.83333	0.429556	1.45		4.83333	0.124221	1.45		4.83333	0.0885225	1.45		4.83333	0.509043	1.45		4.83333	0.15639	1.45		4.83333	0.0813637	1.45
4.83667	0.432974	1.451		4.83667	0.125198	1.451		4.83667	0.0885225	1.451		4.83667	0.509043	1.451		4.83667	0.15639	1.451		4.83667	0.081852	1.451
4.84	0.434927	1.452		4.84	0.126662	1.452		4.84	0.0885225	1.452		4.84	0.508555	1.452		4.84	0.15639	1.452		4.84	0.0813637	1.452
4.84333	0.43688	1.453		4.84333	0.127639	1.453		4.84333	0.0885225	1.453		4.84333	0.507578	1.453		4.84333	0.15639	1.453		4.84333	0.0808754	1.453
4.84667	0.437857	1.454		4.84667	0.129104	1.454		4.84667	0.0885225	1.454		4.84667	0.50709	1.454		4.84667	0.15639	1.454		4.84667	0.0808754	1.454
4.85	0.440298	1.455		4.85	0.129592	1.455		4.85	0.0880342	1.455		4.85	0.507578	1.455		4.85	0.15639	1.455		4.85	0.0813637	1.455
4.85333	0.443716	1.456		4.85333	0.13008	1.456		4.85333	0.0870577	1.456		4.85333	0.508066	1.456		4.85333	0.15639	1.456		4.85333	0.0828285	1.456
4.85667	0.447134	1.457		4.85667	0.131057	1.457		4.85667	0.0865694	1.457		4.85667	0.509043	1.457		4.85667	0.15639	1.457		4.85667	0.0828285	1.457
4.86	0.449575	1.458		4.86	0.132033	1.458		4.86	0.0865694	1.458		4.86	0.510019	1.458		4.86	0.155901	1.458		4.86	0.081852	1.458
4.86333	0.45104	1.459		4.86333	0.13301	1.459		4.86333	0.0880342	1.459		4.86333	0.510508	1.459		4.86333	0.155413	1.459		4.86333	0.0808754	1.459
4.86667	0.45104	1.46		4.86667	0.13301	1.46		4.86667	0.0894991	1.46		4.86667	0.511973	1.46		4.86667	0.154437	1.46		4.86667	0.0798988	1.46
4.87	0.452017	1.461		4.87	0.13301	1.461		4.87	0.0904756	1.461		4.87	0.512949	1.461		4.87	0.153948	1.461		4.87	0.0798988	1.461
4.87333	0.452993	1.462		4.87333	0.13301	1.462		4.87333	0.0914522	1.462		4.87333	0.512949	1.462		4.87333	0.153948	1.462		4.87333	0.0798988	1.462
4.87667	0.453482	1.463		4.87667	0.133987	1.463		4.87667	0.0909639	1.463		4.87667	0.512949	1.463		4.87667	0.154925	1.463		4.87667	0.0794105	1.463
4.88	0.454946	1.464		4.88	0.134475	1.464		4.88	0.0899873	1.464		4.88	0.512949	1.464		4.88	0.15639	1.464		4.88	0.0789223	1.464
4.88333	0.4569	1.465		4.88333	0.134963	1.465		4.88333	0.0890108	1.465		4.88333	0.514414	1.465		4.88333	0.157366	1.465		4.88333	0.0789223	1.465
4.88667	0.458853	1.466		4.88667	0.133987	1.466		4.88667	0.0885225	1.466		4.88667	0.515391	1.466		4.88667	0.157366	1.466		4.88667	0.0789223	1.466
4.89	0.460317	1.467		4.89	0.132522	1.467		4.89	0.0890108	1.467		4.89	0.516856	1.467		4.89	0.157366	1.467		4.89	0.0803871	1.467
4.89333	0.462271	1.468		4.89333	0.131545	1.468		4.89333	0.0909639	1.468		4.89333	0.517832	1.468		4.89333	0.157366	1.468		4.89333	0.081852	1.468
4.89667	0.464224	1.469		4.89667	0.131057	1.469		4.89667	0.0919405	1.469		4.89667	0.51832	1.469		4.89667	0.158343	1.469		4.89667	0.0828285	1.469
4.9	0.4652	1.47		4.9	0.131057	1.47		4.9	0.0924287	1.47		4.9	0.519297	1.47		4.9	0.159319	1.47		4.9	0.0813637	1.47
4.90333	0.467153	1.471		4.90333	0.132033	1.471		4.90333	0.0914522	1.471		4.90333	0.52125	1.471		4.90333	0.159808	1.471		4.90333	0.0803871	1.471
4.90667	0.468618	1.472		4.90667	0.132522	1.472		4.90667	0.0914522	1.472		4.90667	0.522715	1.472		4.90667	0.159319	1.472		4.90667	0.0789223	1.472
4.91	0.469107	1.473		4.91	0.133498	1.473		4.91	0.0919405	1.473		4.91	0.523691	1.473		4.91	0.159808	1.473		4.91	0.0789223	1.473
4.91333	0.470083	1.474		4.91333	0.134475	1.474		4.91333	0.092917	1.474		4.91333	0.523691	1.474		4.91333	0.160784	1.474		4.91333	0.0794105	1.474
4.91667	0.471548	1.475		4.91667	0.134963	1.475		4.91667	0.0938936	1.475		4.91667	0.522715	1.475		4.91667	0.161761	1.475		4.91667	0.0803871	1.475
4.92	0.474478	1.476		4.92	0.13594	1.476		4.92	0.0948702	1.476		4.92	0.522715	1.476		4.92	0.163226	1.476		4.92	0.0813637	1.476
4.92333	0.477896	1.477		4.92333	0.13594	1.477		4.92333	0.0958467	1.477		4.92333	0.524668	1.477		4.92333	0.163226	1.477		4.92333	0.081852	1.477
4.92667	0.480825	1.478		4.92667	0.136916	1.478		4.92667	0.096335	1.478		4.92667	0.527598	1.478		4.92667	0.161273	1.478		4.92667	0.081852	1.478
4.93	0.482778	1.479		4.93	0.137893	1.479		4.93	0.096335	1.479		4.93	0.531016	1.479		4.93	0.158831	1.479		4.93	0.0828285	1.479
4.93333	0.484243	1.48		4.93333	0.13887	1.48		4.93333	0.0958467	1.48		4.93333	0.532969	1.48		4.93333	0.157855	1.48		4.93333	0.0847817	1.48
4.93667	0.484243	1.481		4.93667	0.139358	1.481		4.93667	0.0953584	1.481		4.93667	0.534922	1.481		4.93667	0.158343	1.481		4.93667	0.0877113	1.481
4.94	0.484243	1.482		4.94	0.139358	1.482		4.94	0.0953584	1.482		4.94	0.53541	1.482		4.94	0.159808	1.482		4.94	0.0901527	1.482
4.94333	0.48522	1.483		4.94333	0.139358	1.483		4.94333	0.0953584	1.483		4.94333	0.53541	1.483		4.94333	0.161273	1.483		4.94333	0.090641	1.483
4.94667	0.486685	1.484		4.94667	0.139846	1.484		4.94667	0.096335	1.484		4.94667	0.53541	1.484		4.94667	0.161761	1.484		4.94667	0.090641	1.484
4.95	0.487661	1.485		4.95	0.141311	1.485		4.95	0.0977998	1.485		4.95	0.536387	1.485		4.95	0.162737	1.485		4.95	0.0896645	1.485
4.95333	0.488638	1.486		4.95333	0.142287	1.486		4.95333	0.0992647	1.486		4.95333	0.536875	1.486		4.95333	0.163226	1.486		4.95333	0.0891762	1.486
4.95667	0.489614	1.487		4.95667	0.142776	1.487		4.95667	0.100729	1.487		4.95667	0.53834	1.487		4.95667	0.163226	1.487		4.95667	0.0886879	1.487
4.96	0.490591	1.488		4.96	0.141799	1.488		4.96	0.101218	1.488		4.96	0.540781	1.488		4.96	0.162737	1.488		4.96	0.0886879	1.488
4.96333	0.492056	1.489		4.96333	0.140823	1.489		4.96333	0.102194	1.489		4.96333	0.543711	1.489		4.96333	0.162249	1.489		4.96333	0.0886879	1.489
4.96667	0.493521	1.49		4.96667	0.139846	1.49		4.96667	0.102194	1.49		4.96667	0.545664	1.49		4.96667	0.162249	1.49		4.96667	0.0886879	1.49
4.97	0.495474	1.491		4.97	0.140334	1.491		4.97	0.102194	1.491		4.97	0.546641	1.491		4.97	0.163226	1.491		4.97	0.0886879	1.491
4.97333	0.496939	1.492		4.97333	0.142287	1.492		4.97333	0.102194	1.492		4.97333	0.547617	1.492		4.97333	0.163226	1.492		4.97333	0.0886879	1.492
4.97667	0.497915	1.493		4.97667	0.142776	1.493		4.97667	0.102194	1.493		4.97667	0.548594	1.493		4.97667	0.163714	1.493		4.97667	0.0891762	1.493
4.98	0.496939	1.494		4.98	0.142776	1.494		4.98	0.102194	1.494		4.98	0.550547	1.494		4.98	0.164202	1.494		4.98	0.0896645	1.494
4.98333	0.496939	1.495		4.98333	0.142287	1.495		4.98333	0.103171	1.495		4.98333	0.551523	1.495		4.98333	0.164202	1.495		4.98333	0.090641	1.495
4.98667	0.496939	1.496		4.98667	0.141311	1.496		4.98667	0.103659	1.496		4.98667	0.552988	1.496		4.98667	0.166155	1.496		4.98667	0.0916176	1.496
4.99	0.500357	1.497		4.99	0.140823	1.497		4.99	0.106101	1.497		4.99	0.553477	1.497		4.99	0.166155	1.497		4.99	0.0925942	1.497
4.99333	0.50231	1.498		4.99333	0.141799	1.498		4.99333	0.108054	1.498		4.99333	0.554941	1.498		4.99333	0.166155	1.498		4.99333	0.0925942	1.498
4.99667	0.504263	1.499		4.99667	0.142287	1.499		4.99667	0.10903	1.499		4.99667	0.556406	1.499		4.99667	0.166155	1.499		4.99667	0.0921059	1.499
5	0.505239	1.5		5	0.142776	1.5		5	0.110007	1.5		5	0.558359	1.5		5	0.166155	1.5		5	0.0901527	1.5
5.00333	0.505728	1.501		5.00333	0.142776	1.501		5.00333	0.110007	1.501		5.00333	0.561289	1.501		5.00333	0.167132	1.501		5.00333	0.0891762	1.501
5.00667	0.504751	1.502		5.00667	0.142776	1.502		5.00667	0.110983	1.502		5.00667	0.563242	1.502		5.00667	0.168108	1.502		5.00667	0.0891762	1.502
5.01	0.503775	1.503		5.01	0.142776	1.503		5.01	0.110983	1.503		5.01	0.564219	1.503		5.01	0.169085	1.503		5.01	0.090641	1.503
5.01333	0.50231	1.504		5.01333	0.142776	1.504		5.01333	0.110007	1.504		5.01333	0.564707	1.504		5.01333	0.169085	1.504		5.01333	0.0930824	1.504
5.01667	0.501821	1.505		5.01667	0.141799	1.505		5.01667	0.110007	1.505		5.01667	0.564707	1.505		5.01667	0.168108	1.505		5.01667	0.0945473	1.505
5.02	0.501821	1.506		5.02	0.141799	1.506		5.02	0.110495	1.506		5.02	0.566172	1.506		5.02	0.168108	1.506		5.02	0.0960121	1.506
5.02333	0.50231	1.507		5.02333	0.142287	1.507		5.02333	0.111472	1.507		5.02333	0.568613	1.507		5.02333	0.168597	1.507		5.02333	0.0969887	1.507
5.02667	0.503286	1.508		5.02667	0.142776	1.508		5.02667	0.113425	1.508		5.02667	0.571543	1.508		5.02667	0.169085	1.508		5.02667	0.0984535	1.508
5.03	0.503775	1.509		5.03	0.143752	1.509		5.03	0.11489	1.509		5.03	0.573984	1.509		5.03	0.169085	1.509		5.03	0.0989418	1.509
5.03333	0.503775	1.51		5.03333	0.143752	1.51		5.03333	0.11489	1.51		5.03333	0.576914	1.51		5.03333	0.169085	1.51		5.03333	0.0994301	1.51
5.03667	0.503775	1.511		5.03667	0.144241	1.511		5.03667	0.11489	1.511		5.03667	0.578867	1.511		5.03667	0.168108	1.511		5.03667	0.0994301	1.511
5.04	0.502798	1.512		5.04	0.143752	1.512		5.04	0.114401	1.512		5.04	0.579844	1.512		5.04	0.167132	1.512		5.04	0.100407	1.512
5.04333	0.502798	1.513		5.04333	0.143752	1.513		5.04333	0.115378	1.513		5.04333	0.580332	1.513		5.04333	0.166155	1.513		5.04333	0.101383	1.513
5.04667	0.503286	1.514		5.04667	0.142776	1.514		5.04667	0.116354	1.514		5.04667	0.580332	1.514		5.04667	0.166155	1.514		5.04667	0.101383	1.514
5.05	0.505239	1.515		5.05	0.142776	1.515		5.05	0.117819	1.515		5.05	0.58082	1.515		5.05	0.166155	1.515		5.05	0.100895	1.515
5.05333	0.507193	1.516		5.05333	0.142776	1.516		5.05333	0.118796	1.516		5.05333	0.584238	1.516		5.05333	0.164202	1.516		5.05333	0.0999184	1.516
5.05667	0.507681	1.517		5.05667	0.144241	1.517		5.05667	0.118796	1.517		5.05667	0.587168	1.517		5.05667	0.163714	1.517		5.05667	0.0984535	1.517
5.06	0.507681	1.518		5.06	0.146194	1.518		5.06	0.118796	1.518		5.06	0.590098	1.518		5.06	0.163226	1.518		5.06	0.0989418	1.518
5.06333	0.505728	1.519		5.06333	0.147658	1.519		5.06333	0.119284	1.519		5.06333	0.592539	1.519		5.06333	0.163226	1.519		5.06333	0.100895	1.519
5.06667	0.503286	1.52		5.06667	0.147658	1.52		5.06667	0.118796	1.52		5.06667	0.594004	1.52		5.06667	0.162249	1.52		5.06667	0.102848	1.52
5.07	0.501821	1.521		5.07	0.146682	1.521		5.07	0.119773	1.521		5.07	0.594004	1.521		5.07	0.161273	1.521		5.07	0.104801	1.521
5.07333	0.500845	1.522		5.07333	0.146194	1.522		5.07333	0.120261	1.522		5.07333	0.594004	1.522		5.07333	0.161273	1.522		5.07333	0.106754	1.522
5.07667	0.500845	1.523		5.07667	0.145217	1.523		5.07667	0.122214	1.523		5.07667	0.594492	1.523		5.07667	0.161761	1.523		5.07667	0.108707	1.523
5.08	0.500845	1.524		5.08	0.143264	1.524		5.08	0.123679	1.524		5.08	0.596445	1.524		5.08	0.162737	1.524		5.08	0.110172	1.524
5.08333	0.501821	1.525		5.08333	0.141311	1.525		5.08333	0.125632	1.525		5.08333	0.599863	1.525		5.08333	0.163226	1.525		5.08333	0.110172	1.525
5.08667	0.501821	1.526		5.08667	0.139846	1.526		5.08667	0.125632	1.526		5.08667	0.603281	1.526		5.08667	0.162249	1.526		5.08667	0.110172	1.526
5.09	0.503286	1.527		5.09	0.139846	1.527		5.09	0.12612	1.527		5.09	0.606211	1.527		5.09	0.161273	1.527		5.09	0.109196	1.527
5.09333	0.504263	1.528		5.09333	0.139846	1.528		5.09333	0.127097	1.528		5.09333	0.609629	1.528		5.09333	0.160784	1.528		5.09333	0.109196	1.528
5.09667	0.507193	1.529		5.09667	0.140823	1.529		5.09667	0.128073	1.529		5.09667	0.612559	1.529		5.09667	0.160784	1.529		5.09667	0.110661	1.529
5.1	0.508657	1.53		5.1	0.140823	1.53		5.1	0.130026	1.53		5.1	0.615488	1.53		5.1	0.161273	1.53		5.1	0.111637	1.53
5.10333	0.509634	1.531		5.10333	0.141311	1.531		5.10333	0.131979	1.531		5.10333	0.61793	1.531		5.10333	0.161273	1.531		5.10333	0.11359	1.531
5.10667	0.509146	1.532		5.10667	0.142287	1.532		5.10667	0.133444	1.532		5.10667	0.619883	1.532		5.10667	0.161761	1.532		5.10667	0.115543	1.532
5.11	0.508657	1.533		5.11	0.143264	1.533		5.11	0.134421	1.533		5.11	0.621836	1.533		5.11	0.162249	1.533		5.11	0.11652	1.533
5.11333	0.509146	1.534		5.11333	0.145217	1.534		5.11333	0.134909	1.534		5.11333	0.625742	1.534		5.11333	0.163714	1.534		5.11333	0.117008	1.534
5.11667	0.510122	1.535		5.11667	0.14717	1.535		5.11667	0.135398	1.535		5.11667	0.628184	1.535		5.11667	0.16762	1.535		5.11667	0.117008	1.535
5.12	0.513052	1.536		5.12	0.148147	1.536		5.12	0.136374	1.536		5.12	0.632578	1.536		5.12	0.169573	1.536		5.12	0.117008	1.536
5.12333	0.515982	1.537		5.12333	0.148635	1.537		5.12333	0.137839	1.537		5.12333	0.637949	1.537		5.12333	0.171038	1.537		5.12333	0.117985	1.537
5.12667	0.5194	1.538		5.12667	0.148147	1.538		5.12667	0.139792	1.538		5.12667	0.641856	1.538		5.12667	0.17055	1.538		5.12667	0.119938	1.538
5.13	0.523794	1.539		5.13	0.14717	1.539		5.13	0.141745	1.539		5.13	0.644297	1.539		5.13	0.168597	1.539		5.13	0.122379	1.539
5.13333	0.5277	1.54		5.13333	0.146194	1.54		5.13333	0.143698	1.54		5.13333	0.64625	1.54		5.13333	0.166644	1.54		5.13333	0.124332	1.54
5.13667	0.53063	1.541		5.13667	0.145217	1.541		5.13667	0.145651	1.541		5.13667	0.647227	1.541		5.13667	0.164202	1.541		5.13667	0.124821	1.541
5.14	0.532095	1.542		5.14	0.144729	1.542		5.14	0.147604	1.542		5.14	0.650644	1.542		5.14	0.164202	1.542		5.14	0.124332	1.542
5.14333	0.53356	1.543		5.14333	0.144729	1.543		5.14333	0.148581	1.543		5.14333	0.655039	1.543		5.14333	0.165179	1.543		5.14333	0.123356	1.543
5.14667	0.536001	1.544		5.14667	0.145705	1.544		5.14667	0.150046	1.544		5.14667	0.660898	1.544		5.14667	0.16762	1.544		5.14667	0.121891	1.544
5.15	0.54186	1.545		5.15	0.146194	1.545		5.15	0.150046	1.545		5.15	0.667246	1.545		5.15	0.169085	1.545		5.15	0.121891	1.545
5.15333	0.548696	1.546		5.15333	0.146682	1.546		5.15333	0.149558	1.546		5.15333	0.671152	1.546		5.15333	0.170062	1.546		5.15333	0.122379	1.546
5.15667	0.556021	1.547		5.15667	0.146682	1.547		5.15667	0.149069	1.547		5.15667	0.673106	1.547		5.15667	0.169085	1.547		5.15667	0.123844	1.547
5.16	0.563345	1.548		5.16	0.146682	1.548		5.16	0.149069	1.548		5.16	0.674082	1.548		5.16	0.168108	1.548		5.16	0.125309	1.548
5.16333	0.571157	1.549		5.16333	0.14717	1.549		5.16333	0.150534	1.549		5.16333	0.675547	1.549		5.16333	0.168108	1.549		5.16333	0.127262	1.549
5.16667	0.579946	1.55		5.16667	0.148147	1.55		5.16667	0.151999	1.55		5.16667	0.677988	1.55		5.16667	0.168597	1.55		5.16667	0.128727	1.55
5.17	0.589224	1.551		5.17	0.148635	1.551		5.17	0.154441	1.551		5.17	0.681894	1.551		5.17	0.17055	1.551		5.17	0.129215	1.551
5.17333	0.598989	1.552		5.17333	0.148635	1.552		5.17333	0.15737	1.552		5.17333	0.685801	1.552		5.17333	0.172015	1.552		5.17333	0.130192	1.552
5.17667	0.608755	1.553		5.17667	0.149612	1.553		5.17667	0.158347	1.553		5.17667	0.690195	1.553		5.17667	0.172015	1.553		5.17667	0.131168	1.553
5.18	0.619985	1.554		5.18	0.149612	1.554		5.18	0.158835	1.554		5.18	0.69459	1.554		5.18	0.172015	1.554		5.18	0.13361	1.554
5.18333	0.633169	1.555		5.18333	0.150588	1.555		5.18333	0.158347	1.555		5.18333	0.699473	1.555		5.18333	0.171038	1.555		5.18333	0.136051	1.555
5.18667	0.646841	1.556		5.18667	0.151565	1.556		5.18667	0.158835	1.556		5.18667	0.704844	1.556		5.18667	0.171038	1.556		5.18667	0.138004	1.556
5.19	0.662466	1.557		5.19	0.152541	1.557		5.19	0.1603	1.557		5.19	0.710215	1.557		5.19	0.171526	1.557		5.19	0.138981	1.557
5.19333	0.679068	1.558		5.19333	0.152053	1.558		5.19333	0.162741	1.558		5.19333	0.714121	1.558		5.19333	0.172015	1.558		5.19333	0.139957	1.558
5.19667	0.696646	1.559		5.19667	0.151565	1.559		5.19667	0.166159	1.559		5.19667	0.718516	1.559		5.19667	0.172991	1.559		5.19667	0.140934	1.559
5.2	0.715689	1.56		5.2	0.151565	1.56		5.2	0.169089	1.56		5.2	0.72291	1.56		5.2	0.17348	1.56		5.2	0.141911	1.56
5.20333	0.735708	1.561		5.20333	0.151565	1.561		5.20333	0.171042	1.561		5.20333	0.727305	1.561		5.20333	0.174456	1.561		5.20333	0.142887	1.561
5.20667	0.757193	1.562		5.20667	0.152053	1.562		5.20667	0.172507	1.562		5.20667	0.732187	1.562		5.20667	0.174944	1.562		5.20667	0.143864	1.562
5.21	0.779165	1.563		5.21	0.15303	1.563		5.21	0.173972	1.563		5.21	0.738047	1.563		5.21	0.175921	1.563		5.21	0.14484	1.563
5.21333	0.804068	1.564		5.21333	0.154495	1.564		5.21333	0.175925	1.564		5.21333	0.743906	1.564		5.21333	0.175433	1.564		5.21333	0.146305	1.564
5.21667	0.831411	1.565		5.21667	0.155471	1.565		5.21667	0.17739	1.565		5.21667	0.749766	1.565		5.21667	0.174944	1.565		5.21667	0.147282	1.565
5.22	0.862173	1.566		5.22	0.156448	1.566		5.22	0.178854	1.566		5.22	0.753672	1.566		5.22	0.174944	1.566		5.22	0.146793	1.566
5.22333	0.895376	1.567		5.22333	0.156448	1.567		5.22333	0.180808	1.567		5.22333	0.756602	1.567		5.22333	0.173968	1.567		5.22333	0.146305	1.567
5.22667	0.931997	1.568		5.22667	0.155471	1.568		5.22667	0.182761	1.568		5.22667	0.760019	1.568		5.22667	0.172503	1.568		5.22667	0.146305	1.568
5.23	0.971548	1.569		5.23	0.154495	1.569		5.23	0.183737	1.569		5.23	0.763926	1.569		5.23	0.172015	1.569		5.23	0.14777	1.569
5.23333	1.01208	1.57		5.23333	0.154006	1.57		5.23333	0.184226	1.57		5.23333	0.76832	1.57		5.23333	0.172015	1.57		5.23333	0.149723	1.57
5.23667	1.05456	1.571		5.23667	0.153518	1.571		5.23667	0.184226	1.571		5.23667	0.773691	1.571		5.23667	0.172015	1.571		5.23667	0.151188	1.571
5.24	1.09997	1.572		5.24	0.153518	1.572		5.24	0.184714	1.572		5.24	0.778086	1.572		5.24	0.172015	1.572		5.24	0.152165	1.572
5.24333	1.14782	1.573		5.24333	0.153518	1.573		5.24333	0.185691	1.573		5.24333	0.782969	1.573		5.24333	0.171526	1.573		5.24333	0.152165	1.573
5.24667	1.19909	1.574		5.24667	0.153518	1.574		5.24667	0.188132	1.574		5.24667	0.787852	1.574		5.24667	0.17055	1.574		5.24667	0.152165	1.574
5.25	1.25329	1.575		5.25	0.154495	1.575		5.25	0.190573	1.575		5.25	0.795176	1.575		5.25	0.170062	1.575		5.25	0.152653	1.575
5.25333	1.31139	1.576		5.25333	0.155471	1.576		5.25333	0.19155	1.576		5.25333	0.801523	1.576		5.25333	0.170062	1.576		5.25333	0.153629	1.576
5.25667	1.37194	1.577		5.25667	0.156448	1.577		5.25667	0.192526	1.577		5.25667	0.806894	1.577		5.25667	0.170062	1.577		5.25667	0.155094	1.577
5.26	1.43444	1.578		5.26	0.156448	1.578		5.26	0.193015	1.578		5.26	0.810801	1.578		5.26	0.169573	1.578		5.26	0.156559	1.578
5.26333	1.49889	1.579		5.26333	0.155471	1.579		5.26333	0.193991	1.579		5.26333	0.815684	1.579		5.26333	0.168597	1.579		5.26333	0.159489	1.579
5.26667	1.56676	1.58		5.26667	0.155471	1.58		5.26667	0.195456	1.58		5.26667	0.821055	1.58		5.26667	0.167132	1.58		5.26667	0.161442	1.58
5.27	1.63561	1.581		5.27	0.154495	1.581		5.27	0.197409	1.581		5.27	0.826914	1.581		5.27	0.167132	1.581		5.27	0.163395	1.581
5.27333	1.70641	1.582		5.27333	0.154495	1.582		5.27333	0.199362	1.582		5.27333	0.833262	1.582		5.27333	0.16762	1.582		5.27333	0.16486	1.582
5.27667	1.77965	1.583		5.27667	0.153518	1.583		5.27667	0.200827	1.583		5.27667	0.841074	1.583		5.27667	0.168597	1.583		5.27667	0.165836	1.583
5.28	1.8529	1.584		5.28	0.153518	1.584		5.28	0.201804	1.584		5.28	0.848887	1.584		5.28	0.17055	1.584		5.28	0.165836	1.584
5.28333	1.92614	1.585		5.28333	0.152541	1.585		5.28333	0.202292	1.585		5.28333	0.858164	1.585		5.28333	0.171038	1.585		5.28333	0.16486	1.585
5.28667	1.99987	1.586		5.28667	0.152541	1.586		5.28667	0.203269	1.586		5.28667	0.866953	1.586		5.28667	0.172015	1.586		5.28667	0.16486	1.586
5.29	2.07262	1.587		5.29	0.152541	1.587		5.29	0.204245	1.587		5.29	0.877695	1.587		5.29	0.172015	1.587		5.29	0.16486	1.587
5.29333	2.14342	1.588		5.29333	0.152541	1.588		5.29333	0.205222	1.588		5.29333	0.886484	1.588		5.29333	0.172991	1.588		5.29333	0.16486	1.588
5.29667	2.21325	1.589		5.29667	0.152541	1.589		5.29667	0.208151	1.589		5.29667	0.894785	1.589		5.29667	0.174456	1.589		5.29667	0.16486	1.589
5.3	2.28112	1.59		5.3	0.152541	1.59		5.3	0.209128	1.59		5.3	0.903086	1.59		5.3	0.174944	1.59		5.3	0.16486	1.59
5.30333	2.34459	1.591		5.30333	0.152541	1.591		5.30333	0.210593	1.591		5.30333	0.911875	1.591		5.30333	0.173968	1.591		5.30333	0.16486	1.591
5.30667	2.40612	1.592		5.30667	0.151565	1.592		5.30667	0.211569	1.592		5.30667	0.923106	1.592		5.30667	0.172503	1.592		5.30667	0.165836	1.592
5.31	2.46325	1.593		5.31	0.151565	1.593		5.31	0.212546	1.593		5.31	0.934824	1.593		5.31	0.17055	1.593		5.31	0.167301	1.593
5.31333	2.51647	1.594		5.31333	0.151565	1.594		5.31333	0.213034	1.594		5.31333	0.947519	1.594		5.31333	0.168108	1.594		5.31333	0.169254	1.594
5.31667	2.56432	1.595		5.31667	0.151565	1.595		5.31667	0.213523	1.595		5.31667	0.961191	1.595		5.31667	0.166155	1.595		5.31667	0.170231	1.595
5.32	2.60778	1.596		5.32	0.151077	1.596		5.32	0.214011	1.596		5.32	0.973398	1.596		5.32	0.164202	1.596		5.32	0.170719	1.596
5.32333	2.64635	1.597		5.32333	0.1501	1.597		5.32333	0.215476	1.597		5.32333	0.98707	1.597		5.32333	0.163226	1.597		5.32333	0.171207	1.597
5.32667	2.67956	1.598		5.32667	0.149123	1.598		5.32667	0.217917	1.598		5.32667	1.00074	1.598		5.32667	0.163226	1.598		5.32667	0.171696	1.598
5.33	2.70788	1.599		5.33	0.148635	1.599		5.33	0.220358	1.599		5.33	1.01441	1.599		5.33	0.162249	1.599		5.33	0.172672	1.599
5.33333	2.73034	1.6		5.33333	0.148635	1.6		5.33333	0.223288	1.6		5.33333	1.02809	1.6		5.33333	0.161273	1.6		5.33333	0.173161	1.6
5.33667	2.74743	1.601		5.33667	0.148635	1.601		5.33667	0.225729	1.601		5.33667	1.04225	1.601		5.33667	0.159808	1.601		5.33667	0.174137	1.601
5.34	2.75963	1.602		5.34	0.147658	1.602		5.34	0.227683	1.602		5.34	1.05641	1.602		5.34	0.157855	1.602		5.34	0.174625	1.602
5.34333	2.76647	1.603		5.34333	0.146682	1.603		5.34333	0.228659	1.603		5.34333	1.07008	1.603		5.34333	0.156878	1.603		5.34333	0.174625	1.603
5.34667	2.76696	1.604		5.34667	0.14717	1.604		5.34667	0.228659	1.604		5.34667	1.08424	1.604		5.34667	0.15639	1.604		5.34667	0.174137	1.604
5.35	2.75963	1.605		5.35	0.148635	1.605		5.35	0.227683	1.605		5.35	1.09937	1.605		5.35	0.156878	1.605		5.35	0.173649	1.605
5.35333	2.74352	1.606		5.35333	0.149612	1.606		5.35333	0.227194	1.606		5.35333	1.11451	1.606		5.35333	0.157366	1.606		5.35333	0.173649	1.606
5.35667	2.72399	1.607		5.35667	0.149123	1.607		5.35667	0.227683	1.607		5.35667	1.1316	1.607		5.35667	0.157366	1.607		5.35667	0.175602	1.607
5.36	2.70202	1.608		5.36	0.14717	1.608		5.36	0.229636	1.608		5.36	1.14869	1.608		5.36	0.157366	1.608		5.36	0.178043	1.608
5.36333	2.67907	1.609		5.36333	0.146194	1.609		5.36333	0.231101	1.609		5.36333	1.16871	1.609		5.36333	0.157855	1.609		5.36333	0.179997	1.609
5.36667	2.65172	1.61		5.36667	0.145705	1.61		5.36667	0.232077	1.61		5.36667	1.18873	1.61		5.36667	0.158343	1.61		5.36667	0.180485	1.61
5.37	2.6195	1.611		5.37	0.145705	1.611		5.37	0.232077	1.611		5.37	1.20826	1.611		5.37	0.157366	1.611		5.37	0.179997	1.611
5.37333	2.58141	1.612		5.37333	0.144729	1.612		5.37333	0.231101	1.612		5.37333	1.22731	1.612		5.37333	0.155413	1.612		5.37333	0.17902	1.612
5.37667	2.5404	1.613		5.37667	0.143264	1.613		5.37667	0.232077	1.613		5.37667	1.24439	1.613		5.37667	0.152972	1.613		5.37667	0.178043	1.613
5.38	2.49889	1.614		5.38	0.141311	1.614		5.38	0.232566	1.614		5.38	1.261	1.614		5.38	0.151507	1.614		5.38	0.177555	1.614
5.38333	2.4569	1.615		5.38333	0.140334	1.615		5.38333	0.234519	1.615		5.38333	1.27662	1.615		5.38333	0.15053	1.615		5.38333	0.176578	1.615
5.38667	2.41442	1.616		5.38667	0.138381	1.616		5.38667	0.235983	1.616		5.38667	1.29225	1.616		5.38667	0.150042	1.616		5.38667	0.176578	1.616
5.39	2.37145	1.617		5.39	0.137893	1.617		5.39	0.237448	1.617		5.39	1.30641	1.617		5.39	0.149554	1.617		5.39	0.176578	1.617
5.39333	2.32702	1.618		5.39333	0.137405	1.618		5.39333	0.237937	1.618		5.39333	1.32008	1.618		5.39333	0.149065	1.618		5.39333	0.177555	1.618
5.39667	2.28112	1.619		5.39667	0.137893	1.619		5.39667	0.237448	1.619		5.39667	1.33375	1.619		5.39667	0.148577	1.619		5.39667	0.17902	1.619
5.4	2.23424	1.62		5.4	0.13887	1.62		5.4	0.23696	1.62		5.4	1.34693	1.62		5.4	0.148577	1.62		5.4	0.180485	1.62
5.40333	2.18639	1.621		5.40333	0.13887	1.621		5.40333	0.235983	1.621		5.40333	1.35865	1.621		5.40333	0.147601	1.621		5.40333	0.180485	1.621
5.40667	2.13854	1.622		5.40667	0.13887	1.622		5.40667	0.235983	1.622		5.40667	1.36988	1.622		5.40667	0.146136	1.622		5.40667	0.179997	1.622
5.41	2.0902	1.623		5.41	0.137893	1.623		5.41	0.235983	1.623		5.41	1.38111	1.623		5.41	0.143694	1.623		5.41	0.17902	1.623
5.41333	2.04284	1.624		5.41333	0.136428	1.624		5.41333	0.235495	1.624		5.41333	1.38893	1.624		5.41333	0.141253	1.624		5.41333	0.177555	1.624
5.41667	1.99694	1.625		5.41667	0.134475	1.625		5.41667	0.233542	1.625		5.41667	1.39478	1.625		5.41667	0.1393	1.625		5.41667	0.177067	1.625
5.42	1.9525	1.626		5.42	0.133498	1.626		5.42	0.231589	1.626		5.42	1.39869	1.626		5.42	0.137835	1.626		5.42	0.176578	1.626
5.42333	1.90905	1.627		5.42333	0.13301	1.627		5.42333	0.229636	1.627		5.42333	1.40064	1.627		5.42333	0.138812	1.627		5.42333	0.175602	1.627
5.42667	1.86706	1.628		5.42667	0.13301	1.628		5.42667	0.227683	1.628		5.42667	1.40016	1.628		5.42667	0.138812	1.628		5.42667	0.174137	1.628
5.43	1.82506	1.629		5.43	0.133987	1.629		5.43	0.225241	1.629		5.43	1.39674	1.629		5.43	0.138323	1.629		5.43	0.173161	1.629
5.43333	1.78307	1.63		5.43333	0.133987	1.63		5.43333	0.221823	1.63		5.43333	1.39088	1.63		5.43333	0.13637	1.63		5.43333	0.171207	1.63
5.43667	1.7401	1.631		5.43667	0.133498	1.631		5.43667	0.218894	1.631		5.43667	1.3816	1.631		5.43667	0.134417	1.631		5.43667	0.169743	1.631
5.44	1.69762	1.632		5.44	0.131545	1.632		5.44	0.216941	1.632		5.44	1.37037	1.632		5.44	0.132464	1.632		5.44	0.168278	1.632
5.44333	1.65612	1.633		5.44333	0.129592	1.633		5.44333	0.214987	1.633		5.44333	1.35865	1.633		5.44333	0.131976	1.633		5.44333	0.166813	1.633
5.44667	1.61559	1.634		5.44667	0.127151	1.634		5.44667	0.213034	1.634		5.44667	1.34498	1.634		5.44667	0.130511	1.634		5.44667	0.165836	1.634
5.45	1.57555	1.635		5.45	0.124221	1.635		5.45	0.210593	1.635		5.45	1.32887	1.635		5.45	0.129534	1.635		5.45	0.16486	1.635
5.45333	1.53551	1.636		5.45333	0.122756	1.636		5.45333	0.206687	1.636		5.45333	1.3108	1.636		5.45333	0.128558	1.636		5.45333	0.163395	1.636
5.45667	1.49547	1.637		5.45667	0.122268	1.637		5.45667	0.203269	1.637		5.45667	1.29176	1.637		5.45667	0.128069	1.637		5.45667	0.160465	1.637
5.46	1.4569	1.638		5.46	0.122268	1.638		5.46	0.201316	1.638		5.46	1.27027	1.638		5.46	0.128069	1.638		5.46	0.157536	1.638
5.46333	1.42028	1.639		5.46333	0.122268	1.639		5.46333	0.198874	1.639		5.46333	1.24781	1.639		5.46333	0.128069	1.639		5.46333	0.155582	1.639
5.46667	1.38561	1.64		5.46667	0.120803	1.64		5.46667	0.195944	1.64		5.46667	1.22242	1.64		5.46667	0.127581	1.64		5.46667	0.153629	1.64
5.47	1.34948	1.641		5.47	0.119827	1.641		5.47	0.193015	1.641		5.47	1.19459	1.641		5.47	0.126605	1.641		5.47	0.152653	1.641
5.47333	1.3109	1.642		5.47333	0.11885	1.642		5.47333	0.189108	1.642		5.47333	1.16676	1.642		5.47333	0.12514	1.642		5.47333	0.1507	1.642
5.47667	1.27184	1.643		5.47667	0.116897	1.643		5.47667	0.185202	1.643		5.47667	1.13893	1.643		5.47667	0.124163	1.643		5.47667	0.148747	1.643
5.48	1.23424	1.644		5.48	0.114944	1.644		5.48	0.180808	1.644		5.48	1.11061	1.644		5.48	0.121722	1.644		5.48	0.145817	1.644
5.48333	1.1986	1.645		5.48333	0.112502	1.645		5.48333	0.176413	1.645		5.48333	1.08131	1.645		5.48333	0.120745	1.645		5.48333	0.142887	1.645
5.48667	1.16442	1.646		5.48667	0.109573	1.646		5.48667	0.172019	1.646		5.48667	1.05152	1.646		5.48667	0.120257	1.646		5.48667	0.140934	1.646
5.49	1.13073	1.647		5.49	0.108108	1.647		5.49	0.166648	1.647		5.49	1.02174	1.647		5.49	0.119769	1.647		5.49	0.138004	1.647
5.49333	1.09704	1.648		5.49333	0.106643	1.648		5.49333	0.161765	1.648		5.49333	0.99293	1.648		5.49333	0.118792	1.648		5.49333	0.135075	1.648
5.49667	1.06188	1.649		5.49667	0.106643	1.649		5.49667	0.158347	1.649		5.49667	0.964121	1.649		5.49667	0.117816	1.649		5.49667	0.132633	1.649
5.5	1.02624	1.65		5.5	0.105666	1.65		5.5	0.155417	1.65		5.5	0.935312	1.65		5.5	0.115862	1.65		5.5	0.131168	1.65
5.50333	0.991079	1.651		5.50333	0.105666	1.651		5.50333	0.152487	1.651		5.50333	0.903574	1.651		5.50333	0.114886	1.651		5.50333	0.129215	1.651
5.50667	0.958364	1.652		5.50667	0.105666	1.652		5.50667	0.149069	1.652		5.50667	0.870859	1.652		5.50667	0.113909	1.652		5.50667	0.127262	1.652
5.51	0.927603	1.653		5.51	0.104202	1.653		5.51	0.144675	1.653		5.51	0.837656	1.653		5.51	0.112933	1.653		5.51	0.125309	1.653
5.51333	0.896353	1.654		5.51333	0.102248	1.654		5.51333	0.139792	1.654		5.51333	0.806406	1.654		5.51333	0.111468	1.654		5.51333	0.122379	1.654
5.51667	0.863638	1.655		5.51667	0.100295	1.655		5.51667	0.135398	1.655		5.51667	0.777598	1.655		5.51667	0.110491	1.655		5.51667	0.117985	1.655
5.52	0.831411	1.656		5.52	0.0983421	1.656		5.52	0.131491	1.656		5.52	0.750254	1.656		5.52	0.110491	1.656		5.52	0.115055	1.656
5.52333	0.800161	1.657		5.52333	0.0978538	1.657		5.52333	0.12905	1.657		5.52333	0.724863	1.657		5.52333	0.110491	1.657		5.52333	0.111637	1.657
5.52667	0.770376	1.658		5.52667	0.0988304	1.658		5.52667	0.12612	1.658		5.52667	0.699961	1.658		5.52667	0.109515	1.658		5.52667	0.108707	1.658
5.53	0.741568	1.659		5.53	0.0978538	1.659		5.53	0.123679	1.659		5.53	0.676035	1.659		5.53	0.109026	1.659		5.53	0.105778	1.659
5.53333	0.714712	1.66		5.53333	0.0973656	1.66		5.53333	0.120261	1.66		5.53333	0.651621	1.66		5.53333	0.107562	1.66		5.53333	0.104801	1.66
5.53667	0.687368	1.661		5.53667	0.096389	1.661		5.53667	0.117819	1.661		5.53667	0.627695	1.661		5.53667	0.106585	1.661		5.53667	0.103336	1.661
5.54	0.660513	1.662		5.54	0.0944359	1.662		5.54	0.115378	1.662		5.54	0.603769	1.662		5.54	0.106585	1.662		5.54	0.101383	1.662
5.54333	0.634146	1.663		5.54333	0.0934593	1.663		5.54333	0.112448	1.663		5.54333	0.581309	1.663		5.54333	0.106097	1.663		5.54333	0.0989418	1.663
5.54667	0.607778	1.664		5.54667	0.0924828	1.664		5.54667	0.10903	1.664		5.54667	0.559824	1.664		5.54667	0.105608	1.664		5.54667	0.097477	1.664
5.55	0.583364	1.665		5.55	0.0915062	1.665		5.55	0.106101	1.665		5.55	0.541269	1.665		5.55	0.104632	1.665		5.55	0.0965004	1.665
5.55333	0.561392	1.666		5.55333	0.0895531	1.666		5.55333	0.102683	1.666		5.55333	0.523203	1.666		5.55333	0.104144	1.666		5.55333	0.0965004	1.666
5.55667	0.54186	1.667		5.55667	0.0875999	1.667		5.55667	0.100729	1.667		5.55667	0.50709	1.667		5.55667	0.103655	1.667		5.55667	0.0955238	1.667
5.56	0.523794	1.668		5.56	0.0861351	1.668		5.56	0.0992647	1.668		5.56	0.490488	1.668		5.56	0.103167	1.668		5.56	0.094059	1.668
5.56333	0.506216	1.669		5.56333	0.0861351	1.669		5.56333	0.0977998	1.669		5.56333	0.47584	1.669		5.56333	0.102679	1.669		5.56333	0.0921059	1.669
5.56667	0.486196	1.67		5.56667	0.0861351	1.67		5.56667	0.0968233	1.67		5.56667	0.462656	1.67		5.56667	0.102191	1.67		5.56667	0.0901527	1.67
5.57	0.467642	1.671		5.57	0.0861351	1.671		5.57	0.0958467	1.671		5.57	0.448984	1.671		5.57	0.101702	1.671		5.57	0.0891762	1.671
5.57333	0.448599	1.672		5.57333	0.0856468	1.672		5.57333	0.0948702	1.672		5.57333	0.436777	1.672		5.57333	0.101214	1.672		5.57333	0.0886879	1.672
5.57667	0.432486	1.673		5.57667	0.0846703	1.673		5.57667	0.0938936	1.673		5.57667	0.425547	1.673		5.57667	0.100726	1.673		5.57667	0.0886879	1.673
5.58	0.417837	1.674		5.58	0.0836937	1.674		5.58	0.0934053	1.674		5.58	0.414805	1.674		5.58	0.0992608	1.674		5.58	0.0886879	1.674
5.58333	0.404653	1.675		5.58333	0.0832054	1.675		5.58333	0.0934053	1.675		5.58333	0.404062	1.675		5.58333	0.0982842	1.675		5.58333	0.0886879	1.675
5.58667	0.392446	1.676		5.58667	0.0832054	1.676		5.58667	0.0934053	1.676		5.58667	0.394297	1.676		5.58667	0.0973077	1.676		5.58667	0.0886879	1.676
5.59	0.381216	1.677		5.59	0.0832054	1.677		5.59	0.0938936	1.677		5.59	0.385508	1.677		5.59	0.0968194	1.677		5.59	0.0891762	1.677
5.59333	0.369986	1.678		5.59333	0.0832054	1.678		5.59333	0.0934053	1.678		5.59333	0.378184	1.678		5.59333	0.0973077	1.678		5.59333	0.0901527	1.678
5.59667	0.359732	1.679		5.59667	0.0832054	1.679		5.59667	0.0934053	1.679		5.59667	0.370859	1.679		5.59667	0.097796	1.679		5.59667	0.0911293	1.679
5.6	0.350942	1.68		5.6	0.0832054	1.68		5.6	0.0943819	1.68		5.6	0.365977	1.68		5.6	0.0982842	1.68		5.6	0.0916176	1.68
5.60333	0.342642	1.681		5.60333	0.0836937	1.681		5.60333	0.0948702	1.681		5.60333	0.360117	1.681		5.60333	0.097796	1.681		5.60333	0.0925942	1.681
5.60667	0.334829	1.682		5.60667	0.084182	1.682		5.60667	0.0953584	1.682		5.60667	0.354258	1.682		5.60667	0.097796	1.682		5.60667	0.0925942	1.682
5.61	0.327017	1.683		5.61	0.084182	1.683		5.61	0.0953584	1.683		5.61	0.348398	1.683		5.61	0.097796	1.683		5.61	0.0935707	1.683
5.61333	0.319204	1.684		5.61333	0.084182	1.684		5.61333	0.0943819	1.684		5.61333	0.343516	1.684		5.61333	0.0982842	1.684		5.61333	0.0935707	1.684
5.61667	0.311392	1.685		5.61667	0.084182	1.685		5.61667	0.0934053	1.685		5.61667	0.339121	1.685		5.61667	0.0987725	1.685		5.61667	0.0945473	1.685
5.62	0.305044	1.686		5.62	0.084182	1.686		5.62	0.092917	1.686		5.62	0.335215	1.686		5.62	0.0982842	1.686		5.62	0.0955238	1.686
5.62333	0.299185	1.687		5.62333	0.084182	1.687		5.62333	0.0938936	1.687		5.62333	0.330332	1.687		5.62333	0.097796	1.687		5.62333	0.0965004	1.687
5.62667	0.293814	1.688		5.62667	0.084182	1.688		5.62667	0.096335	1.688		5.62667	0.326914	1.688		5.62667	0.0982842	1.688		5.62667	0.0969887	1.688
5.63	0.288931	1.689		5.63	0.084182	1.689		5.63	0.0987764	1.689		5.63	0.323984	1.689		5.63	0.0987725	1.689		5.63	0.0989418	1.689
5.63333	0.286489	1.69		5.63333	0.0846703	1.69		5.63333	0.100729	1.69		5.63333	0.321543	1.69		5.63333	0.0997491	1.69		5.63333	0.100895	1.69
5.63667	0.285513	1.691		5.63667	0.0856468	1.691		5.63667	0.101706	1.691		5.63667	0.319102	1.691		5.63667	0.0997491	1.691		5.63667	0.102848	1.691
5.64	0.285025	1.692		5.64	0.0861351	1.692		5.64	0.102194	1.692		5.64	0.317148	1.692		5.64	0.0997491	1.692		5.64	0.104801	1.692
5.64333	0.284536	1.693		5.64333	0.0861351	1.693		5.64333	0.103171	1.693		5.64333	0.316172	1.693		5.64333	0.0997491	1.693		5.64333	0.105289	1.693
5.64667	0.28356	1.694		5.64667	0.0861351	1.694		5.64667	0.104636	1.694		5.64667	0.314707	1.694		5.64667	0.0997491	1.694		5.64667	0.105289	1.694
5.65	0.283071	1.695		5.65	0.0866234	1.695		5.65	0.107077	1.695		5.65	0.312754	1.695		5.65	0.101214	1.695		5.65	0.106266	1.695
5.65333	0.282095	1.696		5.65333	0.0875999	1.696		5.65333	0.109519	1.696		5.65333	0.309824	1.696		5.65333	0.102679	1.696		5.65333	0.107731	1.696
5.65667	0.282095	1.697		5.65667	0.0890648	1.697		5.65667	0.111472	1.697		5.65667	0.306895	1.697		5.65667	0.103655	1.697		5.65667	0.109684	1.697
5.66	0.28063	1.698		5.66	0.0895531	1.698		5.66	0.113425	1.698		5.66	0.304453	1.698		5.66	0.103655	1.698		5.66	0.110661	1.698
5.66333	0.278189	1.699		5.66333	0.0895531	1.699		5.66333	0.114401	1.699		5.66333	0.301523	1.699		5.66333	0.103655	1.699		5.66333	0.111149	1.699
5.66667	0.275747	1.7		5.66667	0.0885765	1.7		5.66667	0.115378	1.7		5.66667	0.29957	1.7		5.66667	0.103655	1.7		5.66667	0.111149	1.7
5.67	0.273794	1.701		5.67	0.0880882	1.701		5.67	0.116354	1.701		5.67	0.297617	1.701		5.67	0.103167	1.701		5.67	0.111637	1.701
5.67333	0.272329	1.702		5.67333	0.0871116	1.702		5.67333	0.117331	1.702		5.67333	0.296152	1.702		5.67333	0.102679	1.702		5.67333	0.112614	1.702
5.67667	0.271353	1.703		5.67667	0.0875999	1.703		5.67667	0.117819	1.703		5.67667	0.294687	1.703		5.67667	0.102679	1.703		5.67667	0.115055	1.703
5.68	0.270376	1.704		5.68	0.0885765	1.704		5.68	0.117819	1.704		5.68	0.292734	1.704		5.68	0.101702	1.704		5.68	0.117497	1.704
5.68333	0.270864	1.705		5.68333	0.0905296	1.705		5.68333	0.117819	1.705		5.68333	0.289805	1.705		5.68333	0.101702	1.705		5.68333	0.121403	1.705
5.68667	0.271353	1.706		5.68667	0.0915062	1.706		5.68667	0.118796	1.706		5.68667	0.287852	1.706		5.68667	0.101702	1.706		5.68667	0.123356	1.706
5.69	0.272329	1.707		5.69	0.092971	1.707		5.69	0.119284	1.707		5.69	0.286387	1.707		5.69	0.102191	1.707		5.69	0.123844	1.707
5.69333	0.271841	1.708		5.69333	0.092971	1.708		5.69333	0.121237	1.708		5.69333	0.284922	1.708		5.69333	0.103167	1.708		5.69333	0.123844	1.708
5.69667	0.270864	1.709		5.69667	0.0934593	1.709		5.69667	0.122702	1.709		5.69667	0.283945	1.709		5.69667	0.10512	1.709		5.69667	0.123844	1.709
5.7	0.268911	1.71		5.7	0.0939476	1.71		5.7	0.124655	1.71		5.7	0.281016	1.71		5.7	0.107073	1.71		5.7	0.122868	1.71
5.70333	0.266958	1.711		5.70333	0.0949241	1.711		5.70333	0.124655	1.711		5.70333	0.278086	1.711		5.70333	0.10805	1.711		5.70333	0.123356	1.711
5.70667	0.265005	1.712		5.70667	0.0954124	1.712		5.70667	0.125144	1.712		5.70667	0.274668	1.712		5.70667	0.108538	1.712		5.70667	0.124332	1.712
5.71	0.26354	1.713		5.71	0.0959007	1.713		5.71	0.12612	1.713		5.71	0.271738	1.713		5.71	0.108538	1.713		5.71	0.126286	1.713
5.71333	0.263052	1.714		5.71333	0.0968773	1.714		5.71333	0.128073	1.714		5.71333	0.270273	1.714		5.71333	0.108538	1.714		5.71333	0.128239	1.714
5.71667	0.262075	1.715		5.71667	0.0968773	1.715		5.71667	0.130026	1.715		5.71667	0.269785	1.715		5.71667	0.109026	1.715		5.71667	0.129703	1.715
5.72	0.261099	1.716		5.72	0.0978538	1.716		5.72	0.131003	1.716		5.72	0.26832	1.716		5.72	0.111468	1.716		5.72	0.13068	1.716
5.72333	0.259634	1.717		5.72333	0.0983421	1.717		5.72333	0.131491	1.717		5.72333	0.266367	1.717		5.72333	0.113909	1.717		5.72333	0.13068	1.717
5.72667	0.258169	1.718		5.72667	0.0993187	1.718		5.72667	0.131979	1.718		5.72667	0.264414	1.718		5.72667	0.117327	1.718		5.72667	0.13068	1.718
5.73	0.256216	1.719		5.73	0.101272	1.719		5.73	0.133444	1.719		5.73	0.262461	1.719		5.73	0.119769	1.719		5.73	0.132145	1.719
5.73333	0.254263	1.72		5.73333	0.104202	1.72		5.73333	0.135886	1.72		5.73333	0.260508	1.72		5.73333	0.121722	1.72		5.73333	0.13361	1.72
5.73667	0.25231	1.721		5.73667	0.10762	1.721		5.73667	0.138816	1.721		5.73667	0.258555	1.721		5.73667	0.124651	1.721		5.73667	0.136051	1.721
5.74	0.24938	1.722		5.74	0.111037	1.722		5.74	0.141257	1.722		5.74	0.256602	1.722		5.74	0.125628	1.722		5.74	0.138004	1.722
5.74333	0.245962	1.723		5.74333	0.114455	1.723		5.74333	0.143698	1.723		5.74333	0.25416	1.723		5.74333	0.126605	1.723		5.74333	0.140446	1.723
5.74667	0.242544	1.724		5.74667	0.116897	1.724		5.74667	0.145651	1.724		5.74667	0.250742	1.724		5.74667	0.128558	1.724		5.74667	0.144352	1.724
5.75	0.240103	1.725		5.75	0.11885	1.725		5.75	0.148581	1.725		5.75	0.246836	1.725		5.75	0.131487	1.725		5.75	0.148258	1.725
5.75333	0.238149	1.726		5.75333	0.120803	1.726		5.75333	0.151023	1.726		5.75333	0.245371	1.726		5.75333	0.134905	1.726		5.75333	0.152165	1.726
5.75667	0.236685	1.727		5.75667	0.122268	1.727		5.75667	0.153464	1.727		5.75667	0.245371	1.727		5.75667	0.138812	1.727		5.75667	0.156071	1.727
5.76	0.235708	1.728		5.76	0.125686	1.728		5.76	0.156394	1.728		5.76	0.245859	1.728		5.76	0.141741	1.728		5.76	0.159977	1.728
5.76333	0.233267	1.729		5.76333	0.128127	1.729		5.76333	0.158835	1.729		5.76333	0.246836	1.729		5.76333	0.144183	1.729		5.76333	0.164372	1.729
5.76667	0.230337	1.73		5.76667	0.130569	1.73		5.76667	0.162741	1.73		5.76667	0.249277	1.73		5.76667	0.147112	1.73		5.76667	0.167301	1.73
5.77	0.227407	1.731		5.77	0.133498	1.731		5.77	0.167624	1.731		5.77	0.250742	1.731		5.77	0.150042	1.731		5.77	0.170231	1.731
5.77333	0.224966	1.732		5.77333	0.136428	1.732		5.77333	0.17153	1.732		5.77333	0.252695	1.732		5.77333	0.152972	1.732		5.77333	0.173161	1.732
5.77667	0.223013	1.733		5.77667	0.13887	1.733		5.77667	0.175437	1.733		5.77667	0.253672	1.733		5.77667	0.155901	1.733		5.77667	0.175602	1.733
5.78	0.22106	1.734		5.78	0.142287	1.734		5.78	0.179343	1.734		5.78	0.25416	1.734		5.78	0.158831	1.734		5.78	0.179997	1.734
5.78333	0.218618	1.735		5.78333	0.146682	1.735		5.78333	0.182273	1.735		5.78333	0.25416	1.735		5.78333	0.161761	1.735		5.78333	0.184879	1.735
5.78667	0.215689	1.736		5.78667	0.150588	1.736		5.78667	0.184714	1.736		5.78667	0.253184	1.736		5.78667	0.165179	1.736		5.78667	0.191227	1.736
5.79	0.212271	1.737		5.79	0.154495	1.737		5.79	0.186667	1.737		5.79	0.253672	1.737		5.79	0.169085	1.737		5.79	0.196598	1.737
5.79333	0.209341	1.738		5.79333	0.157912	1.738		5.79333	0.18862	1.738		5.79333	0.255625	1.738		5.79333	0.172015	1.738		5.79333	0.201969	1.738
5.79667	0.206899	1.739		5.79667	0.159866	1.739		5.79667	0.192038	1.739		5.79667	0.258555	1.739		5.79667	0.175921	1.739		5.79667	0.206852	1.739
5.8	0.205435	1.74		5.8	0.160354	1.74		5.8	0.196433	1.74		5.8	0.260508	1.74		5.8	0.178851	1.74		5.8	0.210758	1.74
5.80333	0.203482	1.741		5.80333	0.160842	1.741		5.80333	0.201316	1.741		5.80333	0.261973	1.741		5.80333	0.180315	1.741		5.80333	0.215641	1.741
5.80667	0.200552	1.742		5.80667	0.161819	1.742		5.80667	0.206198	1.742		5.80667	0.263437	1.742		5.80667	0.180804	1.742		5.80667	0.220036	1.742
5.81	0.197134	1.743		5.81	0.162307	1.743		5.81	0.210593	1.743		5.81	0.265391	1.743		5.81	0.18178	1.743		5.81	0.22443	1.743
5.81333	0.193228	1.744		5.81333	0.162307	1.744		5.81333	0.214011	1.744		5.81333	0.267832	1.744		5.81333	0.182757	1.744		5.81333	0.229313	1.744
5.81667	0.190786	1.745		5.81667	0.162307	1.745		5.81667	0.216941	1.745		5.81667	0.270273	1.745		5.81667	0.185198	1.745		5.81667	0.233707	1.745
5.82	0.188833	1.746		5.82	0.162795	1.746		5.82	0.21987	1.746		5.82	0.272227	1.746		5.82	0.188128	1.746		5.82	0.238102	1.746
5.82333	0.18688	1.747		5.82333	0.163772	1.747		5.82333	0.223776	1.747		5.82333	0.273203	1.747		5.82333	0.190081	1.747		5.82333	0.242008	1.747
5.82667	0.184927	1.748		5.82667	0.166213	1.748		5.82667	0.228171	1.748		5.82667	0.273691	1.748		5.82667	0.190569	1.748		5.82667	0.244938	1.748
5.83	0.18395	1.749		5.83	0.167678	1.749		5.83	0.231589	1.749		5.83	0.274668	1.749		5.83	0.190081	1.749		5.83	0.246891	1.749
5.83333	0.181997	1.75		5.83333	0.168166	1.75		5.83333	0.23403	1.75		5.83333	0.275156	1.75		5.83333	0.189105	1.75		5.83333	0.246891	1.75
5.83667	0.181509	1.751		5.83667	0.168166	1.751		5.83667	0.23403	1.751		5.83667	0.275645	1.751		5.83667	0.188616	1.751		5.83667	0.246891	1.751
5.84	0.181509	1.752		5.84	0.16719	1.752		5.84	0.232566	1.752		5.84	0.275156	1.752		5.84	0.190081	1.752		5.84	0.246891	1.752
5.84333	0.181509	1.753		5.84333	0.165237	1.753		5.84333	0.230612	1.753		5.84333	0.27418	1.753		5.84333	0.192034	1.753		5.84333	0.245915	1.753
5.84667	0.182485	1.754		5.84667	0.16426	1.754		5.84667	0.227683	1.754		5.84667	0.272227	1.754		5.84667	0.193499	1.754		5.84667	0.243473	1.754
5.85	0.182485	1.755		5.85	0.165237	1.755		5.85	0.225729	1.755		5.85	0.269297	1.755		5.85	0.193987	1.755		5.85	0.24152	1.755
5.85333	0.183462	1.756		5.85333	0.165237	1.756		5.85333	0.223776	1.756		5.85333	0.264902	1.756		5.85333	0.193011	1.756		5.85333	0.238102	1.756
5.85667	0.183462	1.757		5.85667	0.16719	1.757		5.85667	0.221335	1.757		5.85667	0.260508	1.757		5.85667	0.191058	1.757		5.85667	0.232731	1.757
5.86	0.183462	1.758		5.86	0.165237	1.758		5.86	0.218405	1.758		5.86	0.255137	1.758		5.86	0.188616	1.758		5.86	0.225407	1.758
5.86333	0.183462	1.759		5.86333	0.163772	1.759		5.86333	0.213034	1.759		5.86333	0.249766	1.759		5.86333	0.186175	1.759		5.86333	0.217594	1.759
5.86667	0.184439	1.76		5.86667	0.162795	1.76		5.86667	0.205222	1.76		5.86667	0.243906	1.76		5.86667	0.184222	1.76		5.86667	0.209782	1.76
5.87	0.185415	1.761		5.87	0.16133	1.761		5.87	0.196921	1.761		5.87	0.238047	1.761		5.87	0.18178	1.761		5.87	0.201969	1.761
5.87333	0.18688	1.762		5.87333	0.160354	1.762		5.87333	0.18862	1.762		5.87333	0.231211	1.762		5.87333	0.179339	1.762		5.87333	0.194157	1.762
5.87667	0.188833	1.763		5.87667	0.158889	1.763		5.87667	0.180319	1.763		5.87667	0.223887	1.763		5.87667	0.175921	1.763		5.87667	0.186344	1.763
5.88	0.189321	1.764		5.88	0.157424	1.764		5.88	0.172507	1.764		5.88	0.216074	1.764		5.88	0.172991	1.764		5.88	0.177067	1.764
5.88333	0.188345	1.765		5.88333	0.154495	1.765		5.88333	0.164206	1.765		5.88333	0.208262	1.765		5.88333	0.169085	1.765		5.88333	0.167301	1.765
5.88667	0.18688	1.766		5.88667	0.150588	1.766		5.88667	0.155905	1.766		5.88667	0.200937	1.766		5.88667	0.164202	1.766		5.88667	0.157536	1.766
5.89	0.184927	1.767		5.89	0.146194	1.767		5.89	0.147116	1.767		5.89	0.19459	1.767		5.89	0.158343	1.767		5.89	0.148747	1.767
5.89333	0.18395	1.768		5.89333	0.141799	1.768		5.89333	0.139304	1.768		5.89333	0.187754	1.768		5.89333	0.152972	1.768		5.89333	0.140446	1.768
5.89667	0.182974	1.769		5.89667	0.136916	1.769		5.89667	0.131491	1.769		5.89667	0.179941	1.769		5.89667	0.147601	1.769		5.89667	0.132633	1.769
5.9	0.182485	1.77		5.9	0.132033	1.77		5.9	0.122214	1.77		5.9	0.172129	1.77		5.9	0.142718	1.77		5.9	0.124821	1.77
5.90333	0.181997	1.771		5.90333	0.127151	1.771		5.90333	0.113913	1.771		5.90333	0.163828	1.771		5.90333	0.138323	1.771		5.90333	0.116032	1.771
5.90667	0.181021	1.772		5.90667	0.120803	1.772		5.90667	0.106101	1.772		5.90667	0.156992	1.772		5.90667	0.13344	1.772		5.90667	0.108219	1.772
5.91	0.178091	1.773		5.91	0.11592	1.773		5.91	0.0992647	1.773		5.91	0.151133	1.773		5.91	0.128558	1.773		5.91	0.100407	1.773
5.91333	0.176138	1.774		5.91333	0.111526	1.774		5.91333	0.0934053	1.774		5.91333	0.145273	1.774		5.91333	0.121722	1.774		5.91333	0.0935707	1.774
5.91667	0.174185	1.775		5.91667	0.106643	1.775		5.91667	0.0885225	1.775		5.91667	0.140391	1.775		5.91667	0.114886	1.775		5.91667	0.0877113	1.775
5.92	0.172232	1.776		5.92	0.102737	1.776		5.92	0.0846162	1.776		5.92	0.135996	1.776		5.92	0.108538	1.776		5.92	0.0823402	1.776
5.92333	0.171255	1.777		5.92333	0.0973656	1.777		5.92333	0.0787569	1.777		5.92333	0.132578	1.777		5.92333	0.103167	1.777		5.92333	0.0769692	1.777
5.92667	0.169302	1.778		5.92667	0.0915062	1.778		5.92667	0.0743623	1.778		5.92667	0.130625	1.778		5.92667	0.0987725	1.778		5.92667	0.071598	1.778
5.93	0.167349	1.779		5.93	0.0861351	1.779		5.93	0.0694795	1.779		5.93	0.128672	1.779		5.93	0.0948663	1.779		5.93	0.0672035	1.779
5.93333	0.164419	1.78		5.93333	0.0802757	1.78		5.93333	0.065085	1.78		5.93333	0.127207	1.78		5.93333	0.0899835	1.78		5.93333	0.0632973	1.78
5.93667	0.163931	1.781		5.93667	0.0763695	1.781		5.93667	0.0611787	1.781		5.93667	0.12623	1.781		5.93667	0.0855889	1.781		5.93667	0.0598793	1.781
5.94	0.164419	1.782		5.94	0.0724632	1.782		5.94	0.0577608	1.782		5.94	0.125254	1.782		5.94	0.0807061	1.782		5.94	0.0554848	1.782
5.94333	0.16686	1.783		5.94333	0.0690453	1.783		5.94333	0.0548311	1.783		5.94333	0.125254	1.783		5.94333	0.0772881	1.783		5.94333	0.0515785	1.783
5.94667	0.169302	1.784		5.94667	0.0661156	1.784		5.94667	0.0523897	1.784		5.94667	0.125742	1.784		5.94667	0.0733819	1.784		5.94667	0.0466957	1.784
5.95	0.171255	1.785		5.95	0.0641624	1.785		5.95	0.0484834	1.785		5.95	0.12623	1.785		5.95	0.0694756	1.785		5.95	0.043766	1.785
5.95333	0.174185	1.786		5.95333	0.0622093	1.786		5.95333	0.0436006	1.786		5.95333	0.126719	1.786		5.95333	0.0655694	1.786		5.95333	0.0413246	1.786
5.95667	0.178091	1.787		5.95667	0.0602562	1.787		5.95667	0.0387178	1.787		5.95667	0.128672	1.787		5.95667	0.0621514	1.787		5.95667	0.0393715	1.787
5.96	0.183462	1.788		5.96	0.0573265	1.788		5.96	0.0352998	1.788		5.96	0.13209	1.788		5.96	0.0601983	1.788		5.96	0.0369301	1.788
5.96333	0.190298	1.789		5.96333	0.0539085	1.789		5.96333	0.0348116	1.789		5.96333	0.137461	1.789		5.96333	0.0582452	1.789		5.96333	0.0335121	1.789
5.96667	0.19811	1.79		5.96667	0.0504906	1.79		5.96667	0.0348116	1.79		5.96667	0.14332	1.79		5.96667	0.0572686	1.79		5.96667	0.0310707	1.79
5.97	0.206899	1.791		5.97	0.0485374	1.791		5.97	0.0348116	1.791		5.97	0.14918	1.791		5.97	0.0553155	1.791		5.97	0.0286293	1.791
5.97333	0.217153	1.792		5.97333	0.0470726	1.792		5.97333	0.0343233	1.792		5.97333	0.155527	1.792		5.97333	0.0533624	1.792		5.97333	0.0271645	1.792
5.97667	0.226919	1.793		5.97667	0.0470726	1.793		5.97667	0.0323702	1.793		5.97667	0.16334	1.793		5.97667	0.0518975	1.793		5.97667	0.0271645	1.793
5.98	0.236685	1.794		5.98	0.0470726	1.794		5.98	0.030417	1.794		5.98	0.172617	1.794		5.98	0.0504327	1.794		5.98	0.0271645	1.794
5.98333	0.248892	1.795		5.98333	0.0465843	1.795		5.98333	0.0294405	1.795		5.98333	0.181406	1.795		5.98333	0.0489678	1.795		5.98333	0.0271645	1.795
5.98667	0.263052	1.796		5.98667	0.0446312	1.796		5.98667	0.0284639	1.796		5.98667	0.190684	1.796		5.98667	0.047503	1.796		5.98667	0.0266762	1.796
5.99	0.278677	1.797		5.99	0.0426781	1.797		5.99	0.0274873	1.797		5.99	0.200937	1.797		5.99	0.0460381	1.797		5.99	0.0256996	1.797
5.99333	0.297232	1.798		5.99333	0.0402366	1.798		5.99333	0.0265108	1.798		5.99333	0.213633	1.798		5.99333	0.0450616	1.798		5.99333	0.024723	1.798
5.99667	0.315298	1.799		5.99667	0.0402366	1.799		5.99667	0.0255342	1.799		5.99667	0.227793	1.799		5.99667	0.0450616	1.799		5.99667	0.0227699	1.799
6	0.335317	1.8		6	0.0412132	1.8		6	0.0250459	1.8		6	0.242441	1.8		6	0.0455499	1.8		6	0.0213051	1.8
6.00333	0.35729	1.801		6.00333	0.0426781	1.801		6.00333	0.0250459	1.801		6.00333	0.259531	1.801		6.00333	0.0470147	1.801		6.00333	0.0203285	1.801
6.00667	0.381216	1.802		6.00667	0.0446312	1.802		6.00667	0.0250459	1.802		6.00667	0.276133	1.802		6.00667	0.0479913	1.802		6.00667	0.0213051	1.802
6.01	0.40563	1.803		6.01	0.0465843	1.803		6.01	0.0235811	1.803		6.01	0.294687	1.803		6.01	0.0489678	1.803		6.01	0.0227699	1.803
6.01333	0.432974	1.804		6.01333	0.0480491	1.804		6.01333	0.0226045	1.804		6.01333	0.314707	1.804		6.01333	0.0499444	1.804		6.01333	0.0242348	1.804
6.01667	0.460317	1.805		6.01667	0.0480491	1.805		6.01667	0.0211397	1.805		6.01667	0.336191	1.805		6.01667	0.050921	1.805		6.01667	0.0252113	1.805
6.02	0.487661	1.806		6.02	0.0465843	1.806		6.02	0.0201631	1.806		6.02	0.358652	1.806		6.02	0.0518975	1.806		6.02	0.024723	1.806
6.02333	0.516958	1.807		6.02333	0.0456078	1.807		6.02333	0.0196748	1.807		6.02333	0.383555	1.807		6.02333	0.0518975	1.807		6.02333	0.0232582	1.807
6.02667	0.548208	1.808		6.02667	0.0451195	1.808		6.02667	0.0191866	1.808		6.02667	0.409922	1.808		6.02667	0.0518975	1.808		6.02667	0.0222817	1.808
6.03	0.580923	1.809		6.03	0.0456078	1.809		6.03	0.01821	1.809		6.03	0.438242	1.809		6.03	0.0518975	1.809		6.03	0.0217934	1.809
6.03333	0.616568	1.81		6.03333	0.0475609	1.81		6.03333	0.01821	1.81		6.03333	0.469004	1.81		6.03333	0.0523858	1.81		6.03333	0.0213051	1.81
6.03667	0.651235	1.811		6.03667	0.049514	1.811		6.03667	0.01821	1.811		6.03667	0.500742	1.811		6.03667	0.0533624	1.811		6.03667	0.0213051	1.811
6.04	0.68688	1.812		6.04	0.0514671	1.812		6.04	0.01821	1.812		6.04	0.534434	1.812		6.04	0.0562921	1.812		6.04	0.0213051	1.812
6.04333	0.719595	1.813		6.04333	0.052932	1.813		6.04333	0.0186983	1.813		6.04333	0.568125	1.813		6.04333	0.0587335	1.813		6.04333	0.0213051	1.813
6.04667	0.751333	1.814		6.04667	0.0539085	1.814		6.04667	0.0196748	1.814		6.04667	0.602305	1.814		6.04667	0.0611749	1.814		6.04667	0.0203285	1.814
6.05	0.78356	1.815		6.05	0.0548851	1.815		6.05	0.0201631	1.815		6.05	0.637949	1.815		6.05	0.063128	1.815		6.05	0.019352	1.815
6.05333	0.816763	1.816		6.05333	0.0553734	1.816		6.05333	0.0201631	1.816		6.05333	0.675059	1.816		6.05333	0.0660577	1.816		6.05333	0.0188637	1.816
6.05667	0.851919	1.817		6.05667	0.0563499	1.817		6.05667	0.0191866	1.817		6.05667	0.714609	1.817		6.05667	0.0680108	1.817		6.05667	0.0188637	1.817
6.06	0.887564	1.818		6.06	0.0583031	1.818		6.06	0.0191866	1.818		6.06	0.755625	1.818		6.06	0.0699639	1.818		6.06	0.019352	1.818
6.06333	0.921255	1.819		6.06333	0.0607445	1.819		6.06333	0.0191866	1.819		6.06333	0.797129	1.819		6.06333	0.0709405	1.819		6.06333	0.019352	1.819
6.06667	0.95397	1.82		6.06667	0.0641624	1.82		6.06667	0.0201631	1.82		6.06667	0.838144	1.82		6.06667	0.0728936	1.82		6.06667	0.0198402	1.82
6.07	0.984732	1.821		6.07	0.0661156	1.821		6.07	0.021628	1.821		6.07	0.880137	1.821		6.07	0.075335	1.821		6.07	0.0203285	1.821
6.07333	1.01354	1.822		6.07333	0.0680687	1.822		6.07333	0.0226045	1.822		6.07333	0.922129	1.822		6.07333	0.0792413	1.822		6.07333	0.0203285	1.822
6.07667	1.04235	1.823		6.07667	0.0690453	1.823		6.07667	0.0245577	1.823		6.07667	0.964121	1.823		6.07667	0.0851006	1.823		6.07667	0.0213051	1.823
6.08	1.07018	1.824		6.08	0.0709984	1.824		6.08	0.0250459	1.824		6.08	1.0066	1.824		6.08	0.0885186	1.824		6.08	0.0213051	1.824
6.08333	1.09753	1.825		6.08333	0.0739281	1.825		6.08333	0.0260225	1.825		6.08333	1.04811	1.825		6.08333	0.0904717	1.825		6.08333	0.0213051	1.825
6.08667	1.12389	1.826		6.08667	0.0768578	1.826		6.08667	0.0260225	1.826		6.08667	1.08814	1.826		6.08667	0.0914483	1.826		6.08667	0.0213051	1.826
6.09	1.14684	1.827		6.09	0.0792991	1.827		6.09	0.0274873	1.827		6.09	1.12721	1.827		6.09	0.0934014	1.827		6.09	0.0227699	1.827
6.09333	1.16686	1.828		6.09333	0.0822288	1.828		6.09333	0.0294405	1.828		6.09333	1.16627	1.828		6.09333	0.0968194	1.828		6.09333	0.024723	1.828
6.09667	1.18493	1.829		6.09667	0.0846703	1.829		6.09667	0.0328584	1.829		6.09667	1.20582	1.829		6.09667	0.101214	1.829		6.09667	0.0271645	1.829
6.1	1.20153	1.83		6.1	0.0871116	1.83		6.1	0.0357881	1.83		6.1	1.24732	1.83		6.1	0.106585	1.83		6.1	0.0300942	1.83
6.10333	1.21911	1.831		6.10333	0.0905296	1.831		6.10333	0.0387178	1.831		6.10333	1.28785	1.831		6.10333	0.110491	1.831		6.10333	0.0325356	1.831
6.10667	1.2362	1.832		6.10667	0.0939476	1.832		6.10667	0.0421358	1.832		6.10667	1.3274	1.832		6.10667	0.114397	1.832		6.10667	0.0344887	1.832
6.11	1.25231	1.833		6.11	0.0978538	1.833		6.11	0.0445772	1.833		6.11	1.36549	1.833		6.11	0.117327	1.833		6.11	0.0369301	1.833
6.11333	1.26794	1.834		6.11333	0.101272	1.834		6.11333	0.0470186	1.834		6.11333	1.40162	1.834		6.11333	0.120257	1.834		6.11333	0.0393715	1.834
6.11667	1.28161	1.835		6.11667	0.104202	1.835		6.11667	0.0504366	1.835		6.11667	1.43922	1.835		6.11667	0.123675	1.835		6.11667	0.0413246	1.835
6.12	1.29625	1.836		6.12	0.106643	1.836		6.12	0.0543428	1.836		6.12	1.47926	1.836		6.12	0.127093	1.836		6.12	0.0432777	1.836
6.12333	1.31188	1.837		6.12333	0.109573	1.837		6.12333	0.0582491	1.837		6.12333	1.52174	1.837		6.12333	0.130511	1.837		6.12333	0.0462074	1.837
6.12667	1.32848	1.838		6.12667	0.112502	1.838		6.12667	0.0621553	1.838		6.12667	1.56715	1.838		6.12667	0.133929	1.838		6.12667	0.0496254	1.838
6.13	1.34557	1.839		6.13	0.11592	1.839		6.13	0.0660616	1.839		6.13	1.61402	1.839		6.13	0.137835	1.839		6.13	0.0535317	1.839
6.13333	1.3612	1.84		6.13333	0.118362	1.84		6.13333	0.0699678	1.84		6.13333	1.66187	1.84		6.13333	0.142718	1.84		6.13333	0.0574379	1.84
6.13667	1.37829	1.841		6.13667	0.120803	1.841		6.13667	0.0753389	1.841		6.13667	1.70973	1.841		6.13667	0.146136	1.841		6.13667	0.0618324	1.841
6.14	1.39782	1.842		6.14	0.122756	1.842		6.14	0.0821748	1.842		6.14	1.75807	1.842		6.14	0.149065	1.842		6.14	0.0667152	1.842
6.14333	1.41979	1.843		6.14333	0.125686	1.843		6.14333	0.0894991	1.843		6.14333	1.80885	1.843		6.14333	0.151995	1.843		6.14333	0.0725746	1.843
6.14667	1.44323	1.844		6.14667	0.128127	1.844		6.14667	0.0973116	1.844		6.14667	1.86207	1.844		6.14667	0.154437	1.844		6.14667	0.0794105	1.844
6.15	1.46715	1.845		6.15	0.132033	1.845		6.15	0.104636	1.845		6.15	1.91773	1.845		6.15	0.156878	1.845		6.15	0.0862465	1.845
6.15333	1.48815	1.846		6.15333	0.13594	1.846		6.15333	0.11196	1.846		6.15333	1.97535	1.846		6.15333	0.158831	1.846		6.15333	0.0921059	1.846
6.15667	1.50866	1.847		6.15667	0.138381	1.847		6.15667	0.118308	1.847		6.15667	2.03395	1.847		6.15667	0.160784	1.847		6.15667	0.0979652	1.847
6.16	1.52721	1.848		6.16	0.139846	1.848		6.16	0.12612	1.848		6.16	2.09205	1.848		6.16	0.163714	1.848		6.16	0.104801	1.848
6.16333	1.54821	1.849		6.16333	0.141311	1.849		6.16333	0.132468	1.849		6.16333	2.14869	1.849		6.16333	0.167132	1.849		6.16333	0.111149	1.849
6.16667	1.56872	1.85		6.16667	0.143264	1.85		6.16667	0.14028	1.85		6.16667	2.20289	1.85		6.16667	0.170062	1.85		6.16667	0.118473	1.85
6.17	1.58971	1.851		6.17	0.146682	1.851		6.17	0.149558	1.851		6.17	2.25318	1.851		6.17	0.172503	1.851		6.17	0.127262	1.851
6.17333	1.60729	1.852		6.17333	0.1501	1.852		6.17333	0.159812	1.852		6.17333	2.30201	1.852		6.17333	0.173968	1.852		6.17333	0.135563	1.852
6.17667	1.62145	1.853		6.17667	0.154495	1.853		6.17667	0.172019	1.853		6.17667	2.34791	1.853		6.17667	0.175433	1.853		6.17667	0.143375	1.853
6.18	1.63219	1.854		6.18	0.158401	1.854		6.18	0.182273	1.854		6.18	2.3899	1.854		6.18	0.177874	1.854		6.18	0.1507	1.854
6.18333	1.63903	1.855		6.18333	0.162307	1.855		6.18333	0.191062	1.855		6.18333	2.42506	1.855		6.18333	0.180804	1.855		6.18333	0.158024	1.855
6.18667	1.64391	1.856		6.18667	0.165725	1.856		6.18667	0.198386	1.856		6.18667	2.45338	1.856		6.18667	0.183733	1.856		6.18667	0.166813	1.856
6.19	1.64489	1.857		6.19	0.169143	1.857		6.19	0.206198	1.857		6.19	2.47535	1.857		6.19	0.186175	1.857		6.19	0.173649	1.857
6.19333	1.63952	1.858		6.19333	0.171584	1.858		6.19333	0.214499	1.858		6.19333	2.49049	1.858		6.19333	0.188616	1.858		6.19333	0.180973	1.858
6.19667	1.62926	1.859		6.19667	0.173537	1.859		6.19667	0.221335	1.859		6.19667	2.49928	1.859		6.19667	0.191546	1.859		6.19667	0.187809	1.859
6.2	1.61364	1.86		6.2	0.175491	1.86		6.2	0.227194	1.86		6.2	2.49977	1.86		6.2	0.193987	1.86		6.2	0.193668	1.86
6.20333	1.59411	1.861		6.20333	0.176955	1.861		6.20333	0.231101	1.861		6.20333	2.49098	1.861		6.20333	0.196917	1.861		6.20333	0.198551	1.861
6.20667	1.5692	1.862		6.20667	0.17842	1.862		6.20667	0.234519	1.862		6.20667	2.47193	1.862		6.20667	0.19887	1.862		6.20667	0.203434	1.862
6.21	1.53942	1.863		6.21	0.180373	1.863		6.21	0.237448	1.863		6.21	2.44313	1.863		6.21	0.200823	1.863		6.21	0.208317	1.863
6.21333	1.5028	1.864		6.21333	0.182327	1.864		6.21333	0.238913	1.864		6.21333	2.40748	1.864		6.21333	0.202288	1.864		6.21333	0.212223	1.864
6.21667	1.46129	1.865		6.21667	0.183791	1.865		6.21667	0.240378	1.865		6.21667	2.365	1.865		6.21667	0.203265	1.865		6.21667	0.215153	1.865
6.22	1.41686	1.866		6.22	0.185256	1.866		6.22	0.240866	1.866		6.22	2.31568	1.866		6.22	0.203265	1.866		6.22	0.215641	1.866
6.22333	1.36852	1.867		6.22333	0.186721	1.867		6.22333	0.240378	1.867		6.22333	2.26051	1.867		6.22333	0.203753	1.867		6.22333	0.214176	1.867
6.22667	1.31725	1.868		6.22667	0.188186	1.868		6.22667	0.238425	1.868		6.22667	2.19996	1.868		6.22667	0.204241	1.868		6.22667	0.211247	1.868
6.23	1.26354	1.869		6.23	0.189651	1.869		6.23	0.235007	1.869		6.23	2.13453	1.869		6.23	0.205218	1.869		6.23	0.209293	1.869
6.23333	1.20739	1.87		6.23333	0.188674	1.87		6.23333	0.230124	1.87		6.23333	2.06666	1.87		6.23333	0.207171	1.87		6.23333	0.206364	1.87
6.23667	1.15026	1.871		6.23667	0.187209	1.871		6.23667	0.224753	1.871		6.23667	1.99488	1.871		6.23667	0.205218	1.871		6.23667	0.203434	1.871
6.24	1.09313	1.872		6.24	0.186233	1.872		6.24	0.218894	1.872		6.24	1.92213	1.872		6.24	0.203753	1.872		6.24	0.19904	1.872
6.24333	1.03747	1.873		6.24333	0.18428	1.873		6.24333	0.211569	1.873		6.24333	1.8484	1.873		6.24333	0.2018	1.873		6.24333	0.19318	1.873
6.24667	0.981314	1.874		6.24667	0.182327	1.874		6.24667	0.203757	1.874		6.24667	1.77564	1.874		6.24667	0.199847	1.874		6.24667	0.186344	1.874
6.25	0.92565	1.875		6.25	0.178908	1.875		6.25	0.194968	1.875		6.25	1.70094	1.875		6.25	0.196917	1.875		6.25	0.178532	1.875
6.25333	0.870962	1.876		6.25333	0.175002	1.876		6.25333	0.185202	1.876		6.25333	1.62623	1.876		6.25333	0.194476	1.876		6.25333	0.170719	1.876
6.25667	0.818228	1.877		6.25667	0.172073	1.877		6.25667	0.174948	1.877		6.25667	1.55201	1.877		6.25667	0.191546	1.877		6.25667	0.162418	1.877
6.26	0.767935	1.878		6.26	0.169631	1.878		6.26	0.163718	1.878		6.26	1.47877	1.878		6.26	0.189105	1.878		6.26	0.154606	1.878
6.26333	0.719595	1.879		6.26333	0.167678	1.879		6.26333	0.153464	1.879		6.26333	1.40846	1.879		6.26333	0.185687	1.879		6.26333	0.146305	1.879
6.26667	0.67272	1.88		6.26667	0.164748	1.88		6.26667	0.144675	1.88		6.26667	1.3401	1.88		6.26667	0.18178	1.88		6.26667	0.137516	1.88
6.27	0.62731	1.881		6.27	0.162307	1.881		6.27	0.136374	1.881		6.27	1.27467	1.881		6.27	0.176898	1.881		6.27	0.128727	1.881
6.27333	0.584829	1.882		6.27333	0.158889	1.882		6.27333	0.127585	1.882		6.27333	1.21119	1.882		6.27333	0.172015	1.882		6.27333	0.120914	1.882
6.27667	0.544302	1.883		6.27667	0.154495	1.883		6.27667	0.117819	1.883		6.27667	1.15113	1.883		6.27667	0.168108	1.883		6.27667	0.113102	1.883
6.28	0.506216	1.884		6.28	0.150588	1.884		6.28	0.110007	1.884		6.28	1.09498	1.884		6.28	0.163226	1.884		6.28	0.105778	1.884
6.28333	0.472525	1.885		6.28333	0.146194	1.885		6.28333	0.101218	1.885		6.28333	1.04225	1.885		6.28333	0.159808	1.885		6.28333	0.0984535	1.885
6.28667	0.440298	1.886		6.28667	0.141799	1.886		6.28667	0.0938936	1.886		6.28667	0.991465	1.886		6.28667	0.15639	1.886		6.28667	0.0916176	1.886
6.29	0.411489	1.887		6.29	0.137893	1.887		6.29	0.0865694	1.887		6.29	0.942148	1.887		6.29	0.152972	1.887		6.29	0.0847817	1.887
6.29333	0.385122	1.888		6.29333	0.135452	1.888		6.29333	0.0792452	1.888		6.29333	0.892832	1.888		6.29333	0.149554	1.888		6.29333	0.0779457	1.888
6.29667	0.359243	1.889		6.29667	0.132522	1.889		6.29667	0.0733858	1.889		6.29667	0.845957	1.889		6.29667	0.145648	1.889		6.29667	0.071598	1.889
6.3	0.336782	1.89		6.3	0.130569	1.89		6.3	0.0680147	1.89		6.3	0.800547	1.89		6.3	0.142718	1.89		6.3	0.0647621	1.89
6.30333	0.316275	1.891		6.30333	0.128127	1.891		6.30333	0.0631319	1.891		6.30333	0.758555	1.891		6.30333	0.139788	1.891		6.30333	0.0589027	1.891
6.30667	0.297232	1.892		6.30667	0.123733	1.892		6.30667	0.0592256	1.892		6.30667	0.719981	1.892		6.30667	0.136858	1.892		6.30667	0.0530434	1.892
6.31	0.279165	1.893		6.31	0.119338	1.893		6.31	0.0553194	1.893		6.31	0.684336	1.893		6.31	0.133929	1.893		6.31	0.0486488	1.893
6.31333	0.262564	1.894		6.31333	0.115432	1.894		6.31333	0.0514131	1.894		6.31333	0.650644	1.894		6.31333	0.130999	1.894		6.31333	0.0447426	1.894
6.31667	0.24645	1.895		6.31667	0.111526	1.895		6.31667	0.0484834	1.895		6.31667	0.61793	1.895		6.31667	0.127581	1.895		6.31667	0.0423012	1.895
6.32	0.231802	1.896		6.32	0.108596	1.896		6.32	0.0455537	1.896		6.32	0.585703	1.896		6.32	0.123675	1.896		6.32	0.0403481	1.896
6.32333	0.219595	1.897		6.32333	0.106155	1.897		6.32333	0.0421358	1.897		6.32333	0.554941	1.897		6.32333	0.118304	1.897		6.32333	0.0383949	1.897
6.32667	0.208853	1.898		6.32667	0.10469	1.898		6.32667	0.0382295	1.898		6.32667	0.524668	1.898		6.32667	0.114397	1.898		6.32667	0.0379067	1.898
6.33	0.199575	1.899		6.33	0.103713	1.899		6.33	0.037253	1.899		6.33	0.496836	1.899		6.33	0.110491	1.899		6.33	0.0359535	1.899
6.33333	0.190786	1.9		6.33333	0.103225	1.9		6.33333	0.0362764	1.9		6.33333	0.469981	1.9		6.33333	0.107073	1.9		6.33333	0.0344887	1.9
6.33667	0.181997	1.901		6.33667	0.101272	1.901		6.33667	0.0357881	1.901		6.33667	0.445566	1.901		6.33667	0.10512	1.901		6.33667	0.0325356	1.901
6.34	0.17272	1.902		6.34	0.0983421	1.902		6.34	0.0343233	1.902		6.34	0.424082	1.902		6.34	0.103167	1.902		6.34	0.0305824	1.902
6.34333	0.162954	1.903		6.34333	0.0949241	1.903		6.34333	0.0318819	1.903		6.34333	0.402598	1.903		6.34333	0.100726	1.903		6.34333	0.0286293	1.903
6.34667	0.155142	1.904		6.34667	0.0919945	1.904		6.34667	0.0294405	1.904		6.34667	0.383066	1.904		6.34667	0.0968194	1.904		6.34667	0.0266762	1.904
6.35	0.148306	1.905		6.35	0.0895531	1.905		6.35	0.0279756	1.905		6.35	0.362559	1.905		6.35	0.0938897	1.905		6.35	0.0256996	1.905
6.35333	0.141958	1.906		6.35333	0.0875999	1.906		6.35333	0.0265108	1.906		6.35333	0.343027	1.906		6.35333	0.0914483	1.906		6.35333	0.0237465	1.906
6.35667	0.136099	1.907		6.35667	0.0861351	1.907		6.35667	0.0250459	1.907		6.35667	0.323496	1.907		6.35667	0.0894952	1.907		6.35667	0.0217934	1.907
6.36	0.130239	1.908		6.36	0.0836937	1.908		6.36	0.0235811	1.908		6.36	0.304453	1.908		6.36	0.0880303	1.908		6.36	0.0198402	1.908
6.36333	0.123892	1.909		6.36333	0.080764	1.909		6.36333	0.021628	1.909		6.36333	0.285898	1.909		6.36333	0.0865655	1.909		6.36333	0.0183754	1.909
6.36667	0.118032	1.91		6.36667	0.0802757	1.91		6.36667	0.0206514	1.91		6.36667	0.26832	1.91		6.36667	0.0855889	1.91		6.36667	0.0173988	1.91
6.37	0.114126	1.911		6.37	0.0802757	1.911		6.37	0.0201631	1.911		6.37	0.251719	1.911		6.37	0.0836358	1.911		6.37	0.0173988	1.911
6.37333	0.111196	1.912		6.37333	0.0797874	1.912		6.37333	0.0201631	1.912		6.37333	0.237559	1.912		6.37333	0.082171	1.912		6.37333	0.015934	1.912
6.37667	0.107778	1.913		6.37667	0.0788109	1.913		6.37667	0.0191866	1.913		6.37667	0.226328	1.913		6.37667	0.0797296	1.913		6.37667	0.0139809	1.913
6.38	0.10436	1.914		6.38	0.0778343	1.914		6.38	0.0191866	1.914		6.38	0.216074	1.914		6.38	0.078753	1.914		6.38	0.0120277	1.914
6.38333	0.100454	1.915		6.38333	0.0763695	1.915		6.38333	0.0191866	1.915		6.38333	0.205332	1.915		6.38333	0.0782647	1.915		6.38333	0.0105629	1.915
6.38667	0.0970362	1.916		6.38667	0.0749046	1.916		6.38667	0.0191866	1.916		6.38667	0.195078	1.916		6.38667	0.0782647	1.916		6.38667	0.0105629	1.916
6.39	0.0941065	1.917		6.39	0.0719749	1.917		6.39	0.0191866	1.917		6.39	0.185801	1.917		6.39	0.0782647	1.917		6.39	0.0115395	1.917
6.39333	0.0911769	1.918		6.39333	0.0700218	1.918		6.39333	0.0191866	1.918		6.39333	0.177012	1.918		6.39333	0.0767999	1.918		6.39333	0.0115395	1.918
6.39667	0.0887355	1.919		6.39667	0.0690453	1.919		6.39667	0.0191866	1.919		6.39667	0.167246	1.919		6.39667	0.0738702	1.919		6.39667	0.0110512	1.919
6.4	0.0858058	1.92		6.4	0.0680687	1.92		6.4	0.0186983	1.92		6.4	0.157969	1.92		6.4	0.0704522	1.92		6.4	0.0105629	1.92
6.40333	0.0814112	1.921		6.40333	0.0675804	1.921		6.40333	0.01821	1.921		6.40333	0.14918	1.921		6.40333	0.0680108	1.921		6.40333	0.00958633	1.921
6.40667	0.0770167	1.922		6.40667	0.0675804	1.922		6.40667	0.0177217	1.922		6.40667	0.141855	1.922		6.40667	0.0650811	1.922		6.40667	0.0100746	1.922
6.41	0.0731105	1.923		6.41	0.0675804	1.923		6.41	0.0167452	1.923		6.41	0.135508	1.923		6.41	0.0641046	1.923		6.41	0.0110512	1.923
6.41333	0.0701808	1.924		6.41333	0.0675804	1.924		6.41333	0.0162569	1.924		6.41333	0.131113	1.924		6.41333	0.0636163	1.924		6.41333	0.0130043	1.924
6.41667	0.0672511	1.925		6.41667	0.0666038	1.925		6.41667	0.0152803	1.925		6.41667	0.12623	1.925		6.41667	0.0636163	1.925		6.41667	0.0134926	1.925
6.42	0.0648097	1.926		6.42	0.0666038	1.926		6.42	0.0143037	1.926		6.42	0.121348	1.926		6.42	0.0636163	1.926		6.42	0.0130043	1.926
6.42333	0.0628565	1.927		6.42333	0.0661156	1.927		6.42333	0.0133272	1.927		6.42333	0.116465	1.927		6.42333	0.0636163	1.927		6.42333	0.0115395	1.927
6.42667	0.0613917	1.928		6.42667	0.065139	1.928		6.42667	0.0133272	1.928		6.42667	0.11207	1.928		6.42667	0.0621514	1.928		6.42667	0.0100746	1.928
6.43	0.0604152	1.929		6.43	0.0631859	1.929		6.43	0.0138155	1.929		6.43	0.107676	1.929		6.43	0.0611749	1.929		6.43	0.00860977	1.929
6.43333	0.0599269	1.93		6.43333	0.0612328	1.93		6.43333	0.014792	1.93		6.43333	0.10377	1.93		6.43333	0.0592217	1.93		6.43333	0.00860977	1.93
6.43667	0.0589503	1.931		6.43667	0.0583031	1.931		6.43667	0.0157686	1.931		6.43667	0.0988867	1.931		6.43667	0.0572686	1.931		6.43667	0.00860977	1.931
6.44	0.0574855	1.932		6.44	0.0553734	1.932		6.44	0.0162569	1.932		6.44	0.0949805	1.932		6.44	0.0553155	1.932		6.44	0.00958633	1.932
6.44333	0.0560206	1.933		6.44333	0.052932	1.933		6.44333	0.0157686	1.933		6.44333	0.0910742	1.933		6.44333	0.0523858	1.933		6.44333	0.00958633	1.933
6.44667	0.055044	1.934		6.44667	0.0504906	1.934		6.44667	0.014792	1.934		6.44667	0.0861914	1.934		6.44667	0.0504327	1.934		6.44667	0.00860977	1.934
6.45	0.0545558	1.935		6.45	0.0485374	1.935		6.45	0.0138155	1.935		6.45	0.0817969	1.935		6.45	0.0494561	1.935		6.45	0.00812149	1.935
6.45333	0.0545558	1.936		6.45333	0.0465843	1.936		6.45333	0.0128389	1.936		6.45333	0.0774023	1.936		6.45333	0.047503	1.936		6.45333	0.00665665	1.936
6.45667	0.0555323	1.937		6.45667	0.0436546	1.937		6.45667	0.0123506	1.937		6.45667	0.0749609	1.937		6.45667	0.0455499	1.937		6.45667	0.00568008	1.937
6.46	0.0555323	1.938		6.46	0.0412132	1.938		6.46	0.0133272	1.938		6.46	0.0734961	1.938		6.46	0.0435967	1.938		6.46	0.00568008	1.938
6.46333	0.0555323	1.939		6.46333	0.0392601	1.939		6.46333	0.0138155	1.939		6.46333	0.0730078	1.939		6.46333	0.0421319	1.939		6.46333	0.00568008	1.939
6.46667	0.0540675	1.94		6.46667	0.0377953	1.94		6.46667	0.014792	1.94		6.46667	0.0720313	1.94		6.46667	0.0411553	1.94		6.46667	0.00665665	1.94
6.47	0.0530909	1.941		6.47	0.0368187	1.941		6.47	0.0152803	1.941		6.47	0.0700781	1.941		6.47	0.0387139	1.941		6.47	0.00763321	1.941
6.47333	0.0511378	1.942		6.47333	0.0363304	1.942		6.47333	0.0152803	1.942		6.47333	0.0691016	1.942		6.47333	0.0377374	1.942		6.47333	0.00763321	1.942
6.47667	0.0482081	1.943		6.47667	0.0353538	1.943		6.47667	0.014792	1.943		6.47667	0.0671484	1.943		6.47667	0.0357842	1.943		6.47667	0.00763321	1.943
6.48	0.0467433	1.944		6.48	0.0348656	1.944		6.48	0.0143037	1.944		6.48	0.0656836	1.944		6.48	0.0328546	1.944		6.48	0.00763321	1.944
6.48333	0.0452784	1.945		6.48333	0.033889	1.945		6.48333	0.0133272	1.945		6.48333	0.064707	1.945		6.48333	0.031878	1.945		6.48333	0.00812149	1.945
6.48667	0.0447902	1.946		6.48667	0.0319359	1.946		6.48667	0.0133272	1.946		6.48667	0.0637305	1.946		6.48667	0.0304131	1.946		6.48667	0.00909805	1.946
6.49	0.0457667	1.947		6.49	0.030471	1.947		6.49	0.0138155	1.947		6.49	0.0617774	1.947		6.49	0.0304131	1.947		6.49	0.0100746	1.947
6.49333	0.0457667	1.948		6.49333	0.0294945	1.948		6.49333	0.0143037	1.948		6.49333	0.0593359	1.948		6.49333	0.0304131	1.948		6.49333	0.0105629	1.948
6.49667	0.046255	1.949		6.49667	0.0285179	1.949		6.49667	0.0143037	1.949		6.49667	0.0564063	1.949		6.49667	0.0299249	1.949		6.49667	0.0100746	1.949
6.5	0.0457667	1.95		6.5	0.0285179	1.95		6.5	0.0133272	1.95		6.5	0.055918	1.95		6.5	0.0289483	1.95		6.5	0.00909805	1.95
6.50333	0.0443019	1.951		6.50333	0.0285179	1.951		6.50333	0.0123506	1.951		6.50333	0.055918	1.951		6.50333	0.0279717	1.951		6.50333	0.00763321	1.951
6.50667	0.0423487	1.952		6.50667	0.0285179	1.952		6.50667	0.0123506	1.952		6.50667	0.0554297	1.952		6.50667	0.0265069	1.952		6.50667	0.00665665	1.952
6.51	0.039419	1.953		6.51	0.0270531	1.953		6.51	0.0128389	1.953		6.51	0.0534766	1.953		6.51	0.0255303	1.953		6.51	0.00568008	1.953
6.51333	0.0374659	1.954		6.51333	0.0250999	1.954		6.51333	0.0133272	1.954		6.51333	0.0515234	1.954		6.51333	0.0255303	1.954		6.51333	0.00568008	1.954
6.51667	0.0360011	1.955		6.51667	0.0236351	1.955		6.51667	0.0133272	1.955		6.51667	0.0485938	1.955		6.51667	0.0250421	1.955		6.51667	0.00665665	1.955
6.52	0.0360011	1.956		6.52	0.0236351	1.956		6.52	0.0133272	1.956		6.52	0.0471289	1.956		6.52	0.0240655	1.956		6.52	0.00763321	1.956
6.52333	0.0369777	1.957		6.52333	0.0241234	1.957		6.52333	0.0133272	1.957		6.52333	0.0456641	1.957		6.52333	0.0221124	1.957		6.52333	0.00860977	1.957
6.52667	0.0384425	1.958		6.52667	0.0250999	1.958		6.52667	0.0123506	1.958		6.52667	0.0446875	1.958		6.52667	0.0206475	1.958		6.52667	0.00860977	1.958
6.53	0.0399073	1.959		6.53	0.0255882	1.959		6.53	0.0123506	1.959		6.53	0.0441992	1.959		6.53	0.019671	1.959		6.53	0.00860977	1.959
6.53333	0.039419	1.96		6.53333	0.0255882	1.96		6.53333	0.0113741	1.96		6.53333	0.0437109	1.96		6.53333	0.019671	1.96		6.53333	0.00860977	1.96
6.53667	0.0384425	1.961		6.53667	0.0250999	1.961		6.53667	0.0113741	1.961		6.53667	0.0432227	1.961		6.53667	0.019671	1.961		6.53667	0.00763321	1.961
6.54	0.0379542	1.962		6.54	0.0241234	1.962		6.54	0.0113741	1.962		6.54	0.0427344	1.962		6.54	0.019671	1.962		6.54	0.00665665	1.962
6.54333	0.0369777	1.963		6.54333	0.0231468	1.963		6.54333	0.0113741	1.963		6.54333	0.0422461	1.963		6.54333	0.019671	1.963		6.54333	0.00665665	1.963
6.54667	0.0369777	1.964		6.54667	0.0221702	1.964		6.54667	0.0113741	1.964		6.54667	0.0422461	1.964		6.54667	0.0191827	1.964		6.54667	0.00665665	1.964
6.55	0.0360011	1.965		6.55	0.0202171	1.965		6.55	0.0113741	1.965		6.55	0.0432227	1.965		6.55	0.0186944	1.965		6.55	0.00714493	1.965
6.55333	0.0350245	1.966		6.55333	0.0187523	1.966		6.55333	0.0113741	1.966		6.55333	0.0432227	1.966		6.55333	0.0182061	1.966		6.55333	0.00763321	1.966
6.55667	0.034048	1.967		6.55667	0.0187523	1.967		6.55667	0.0113741	1.967		6.55667	0.0432227	1.967		6.55667	0.0167413	1.967		6.55667	0.00763321	1.967
6.56	0.034048	1.968		6.56	0.0187523	1.968		6.56	0.0113741	1.968		6.56	0.0422461	1.968		6.56	0.0157647	1.968		6.56	0.00763321	1.968
6.56333	0.034048	1.969		6.56333	0.0192406	1.969		6.56333	0.0123506	1.969		6.56333	0.0398047	1.969		6.56333	0.0147881	1.969		6.56333	0.00812149	1.969
6.56667	0.034048	1.97		6.56667	0.0202171	1.97		6.56667	0.0128389	1.97		6.56667	0.0388281	1.97		6.56667	0.0142999	1.97		6.56667	0.00860977	1.97
6.57	0.0330714	1.971		6.57	0.0211937	1.971		6.57	0.0133272	1.971		6.57	0.0383399	1.971		6.57	0.0138116	1.971		6.57	0.00860977	1.971
6.57333	0.0320948	1.972		6.57333	0.0221702	1.972		6.57333	0.0133272	1.972		6.57333	0.0388281	1.972		6.57333	0.0133233	1.972		6.57333	0.00860977	1.972
6.57667	0.0316065	1.973		6.57667	0.0226585	1.973		6.57667	0.0133272	1.973		6.57667	0.0393164	1.973		6.57667	0.0123467	1.973		6.57667	0.00860977	1.973
6.58	0.0316065	1.974		6.58	0.0221702	1.974		6.58	0.0133272	1.974		6.58	0.0388281	1.974		6.58	0.0118585	1.974		6.58	0.00812149	1.974
6.58333	0.0320948	1.975		6.58333	0.021682	1.975		6.58333	0.0133272	1.975		6.58333	0.0378516	1.975		6.58333	0.0118585	1.975		6.58333	0.00763321	1.975
6.58667	0.0325831	1.976		6.58667	0.0207054	1.976		6.58667	0.0133272	1.976		6.58667	0.0363867	1.976		6.58667	0.0118585	1.976		6.58667	0.00763321	1.976
6.59	0.0330714	1.977		6.59	0.0197288	1.977		6.59	0.0133272	1.977		6.59	0.0363867	1.977		6.59	0.0123467	1.977		6.59	0.00763321	1.977
6.59333	0.0325831	1.978		6.59333	0.0192406	1.978		6.59333	0.0133272	1.978		6.59333	0.0363867	1.978		6.59333	0.012835	1.978		6.59333	0.00763321	1.978
6.59667	0.0320948	1.979		6.59667	0.018264	1.979		6.59667	0.0123506	1.979		6.59667	0.0358984	1.979		6.59667	0.012835	1.979		6.59667	0.00763321	1.979
6.6	0.0311183	1.98		6.6	0.0177757	1.98		6.6	0.0123506	1.98		6.6	0.0354102	1.98		6.6	0.012835	1.98		6.6	0.00763321	1.98
6.60333	0.0301417	1.981		6.60333	0.0177757	1.981		6.60333	0.0123506	1.981		6.60333	0.0354102	1.981		6.60333	0.012835	1.981		6.60333	0.00763321	1.981
6.60667	0.0296534	1.982		6.60667	0.018264	1.982		6.60667	0.0133272	1.982		6.60667	0.0354102	1.982		6.60667	0.0118585	1.982		6.60667	0.00763321	1.982
6.61	0.0291652	1.983		6.61	0.0187523	1.983		6.61	0.0133272	1.983		6.61	0.0363867	1.983		6.61	0.0108819	1.983		6.61	0.00860977	1.983
6.61333	0.0296534	1.984		6.61333	0.0187523	1.984		6.61333	0.0138155	1.984		6.61333	0.0363867	1.984		6.61333	0.00990534	1.984		6.61333	0.00958633	1.984
6.61667	0.0301417	1.985		6.61667	0.0177757	1.985		6.61667	0.0143037	1.985		6.61667	0.0363867	1.985		6.61667	0.00990534	1.985		6.61667	0.0105629	1.985
6.62	0.0301417	1.986		6.62	0.0172874	1.986		6.62	0.0152803	1.986		6.62	0.0358984	1.986		6.62	0.0103936	1.986		6.62	0.0115395	1.986
6.62333	0.0296534	1.987		6.62333	0.0163109	1.987		6.62333	0.0152803	1.987		6.62333	0.0354102	1.987		6.62333	0.0113702	1.987		6.62333	0.0115395	1.987
6.62667	0.0286769	1.988		6.62667	0.014846	1.988		6.62667	0.0152803	1.988		6.62667	0.0358984	1.988		6.62667	0.0123467	1.988		6.62667	0.0115395	1.988
6.63	0.0277003	1.989		6.63	0.0143578	1.989		6.63	0.0162569	1.989		6.63	0.036875	1.989		6.63	0.0142999	1.989		6.63	0.0115395	1.989
6.63333	0.0262355	1.99		6.63333	0.014846	1.99		6.63333	0.0162569	1.99		6.63333	0.0378516	1.99		6.63333	0.0152764	1.99		6.63333	0.0105629	1.99
6.63667	0.0257472	1.991		6.63667	0.0163109	1.991		6.63667	0.0162569	1.991		6.63667	0.0383399	1.991		6.63667	0.0157647	1.991		6.63667	0.0110512	1.991
6.64	0.0252589	1.992		6.64	0.0177757	1.992		6.64	0.0167452	1.992		6.64	0.0393164	1.992		6.64	0.0152764	1.992		6.64	0.0115395	1.992
6.64333	0.0257472	1.993		6.64333	0.0187523	1.993		6.64333	0.0172334	1.993		6.64333	0.0393164	1.993		6.64333	0.0133233	1.993		6.64333	0.0130043	1.993
6.64667	0.0262355	1.994		6.64667	0.0187523	1.994		6.64667	0.0186983	1.994		6.64667	0.0398047	1.994		6.64667	0.0118585	1.994		6.64667	0.0149574	1.994
6.65	0.0277003	1.995		6.65	0.0187523	1.995		6.65	0.0196748	1.995		6.65	0.0412695	1.995		6.65	0.0118585	1.995		6.65	0.0169105	1.995
6.65333	0.0291652	1.996		6.65333	0.0202171	1.996		6.65333	0.021628	1.996		6.65333	0.0432227	1.996		6.65333	0.0133233	1.996		6.65333	0.0178871	1.996
6.65667	0.0301417	1.997		6.65667	0.0221702	1.997		6.65667	0.0235811	1.997		6.65667	0.0441992	1.997		6.65667	0.0152764	1.997		6.65667	0.0188637	1.997
[truncated: 1,003 more rows]

## Sheet: Fig.1d
	α-MG uptake (μL/mg-protein)
	Control				+500 nM Canagliflozin
Mock	1.23947	1.06382	1.00765	1.05251	0	3.96201	0.288	0.461
hSGLT2	23.4464	18.782	14.3913	26.354	0.382882	0.894	0.949	0

## Sheet: Fig.1e
	Canagliflozin binding (% of hSGLT2)
	Mock	hSGLT2
	2.562	85.124
	2.489	96.4187
	1.993	118.457
