# Supplementary material for: Transport and inhibition mechanism of the human SGLT2–MAP17 glucose transporter
Source: Nat Struct Mol Biol. 2023 Dec 6;31(1):159–69. doi: 10.1038/s41594-023-01134-0 (PMC10803289; doi:10.1038/s41594-023-01134-0)
Supplement: Supplementary file 7 — Source data for Fig. 3. [file 41594_2023_1134_MOESM7_ESM.xlsx]

## Sheet: Fig3.d, e
	Binding (% of WT Bmax)
Phlorizin (nM)	WT			S74A			D201A			F98A			F453A
25	0.972908	1.20101	1.21497	1.44514	1.56232	1.31495	0.718572	0.820591	0.842769	0	0	0	0	0	0
50	1.41979	2.05288	2.00168	1.82704	1.95289	2.59518	1.27746	1.61457	1.6057	0	0	0	0	0	0
100	2.23908	2.59752	2.49977	2.71235	2.89462	3.23312	1.72546	1.56134	1.72546	0	0	0.473604	0	0	0.572971
200	3.08475	3.63871	3.0801	3.2447	3.66999	3.40961	2.04335	2.34497	2.06109	-0.209849	-0.05968	-0.14632	0.228401	0.860441	0.246122
300	3.13286	4.3199	3.94749	3.59333	4.0707	4.20089	2.13797	2.82993	2.59041	-0.259905	0.144391	0	0.041348	0.324881	0.46074
500	5.4759	6.91897	6.45346	4.58424	4.58424	4.84462	2.77818	3.17739	2.99996	-0.379268	-0.00385	-0.24065	0.072852	0.362291	0.208711
1000	8.54979	9.99286	9.3877	6.2348	7.9273	7.14615	2.69095	3.53372	2.86837	-0.157868	-0.11166	0.050056	0.021659	0.630071	0.488305
3000	20.653	21.5374	20.9323	5.97441	6.49518	6.1046	2.55788	4.37649	4.33213	-0.423548	1.19364	0.500557	-1.02387	0.511933	0.452864
5000	27.558	32.0734	31.1424	6.94362	9.67768	8.67953	2.04039	2.79444	2.92751	-4.50501	-0.92411	-2.13699	1.94928	4.07577	0.826969

## Sheet: Fig.3f
WT	Binding/Phlorizin		Binding
	Mean	SEM	Mean	SEM
	0.045185	0.003139	1.12963	0.078464
	0.036496	0.004061	1.82478	0.203034
	0.024455	0.00107	2.44546	0.106976
	0.016339	0.000927	3.26785	0.185431
	0.012667	0.001168	3.80008	0.350506
	0.012566	0.00085	6.28278	0.42523
	0.00931	0.000418	9.31012	0.41838
	0.007014	8.7e-05	21.0409	0.261034
	0.006052	0.000275	30.2579	1.37646
S74A	Binding/Phlorizin		Binding
	Mean	SEM	Mean	SEM
	0.057632	0.002858	1.4408	0.071442
	0.042501	0.004757	2.12504	0.237862
	0.029467	0.001526	2.9467	0.152572
	0.017207	0.000619	3.44143	0.1238
	0.013183	0.000616	3.95497	0.184688
	0.009342	0.000174	4.67103	0.086795
	0.007103	0.000489	7.10275	0.489067
	0.002064	5.22e-05	6.1914	0.156472
	0.001687	0.00016	8.43361	0.798774
D201A	Binding/Phlorizin		Binding
	Mean	SEM	Mean	SEM
	0.031759	0.00153	0.793977	0.038243
	0.029985	0.002218	1.49924	0.11092
	0.016708	0.000547	1.67075	0.054706
	0.010749	0.000489	2.1498	0.097718
	0.008398	0.000676	2.51944	0.202878
	0.00597	0.000231	2.98518	0.115478
	0.003031	0.000257	3.03101	0.256517
	0.001252	0.0002	3.7555	0.598946
	0.000517	5.52e-05	2.58745	0.276214

## Sheet: Fig.3h
α-MG uptake (μL/mg-protein)
Mock	WT	S74A	D201A	F98A	F453A
1.5833	101.43	27.7506	6.24533	55.6829	21.7834
4.11209	101.014	30.7694	10.6736	75.9796	20.0131
4.66896	97.5557	34.7062	6.52016	85.6095	27.7485

## Sheet: Fig.3i
Phlorizin (nM)	α-MG uptake (% of control)
	WT			S74A			F98A			F453A
0	101.481	101.05	97.4683	87.9625	98.8921	113.145	75.7267	105.155	119.118	92.9118	83.9378	123.15
0.3	103.415	107.518	105.547	98.3445	109.038	132.374	115.786	94.1651	155.775	102.636	120.89	125.156
1	100.812	114.028	107.429	94.3707	116.618	114.817	100.049	58.1074	162.657	103.372	113.869	124.552
3	83.8947	115.827	121.467	95.294	99.5013	109.769	76.0063	88.787	126.056	96.6084	95.6314	68.2577
10	81.8849	71.6446	84.4544	91.9504	92.0232	68.8186	79.6034	104.278	75.9668	133.14	118.085	89.5045
30	53.7995	70.4337	72.8893	80.5973	76.4622	90.6789	103.064	103.404	128.422	123.584	119.105	101.207
100	36.8661	38.1313	34.3877	70.1316	51.5883	68.3837	135.178	89.8387	99.588	126.063	70.4667	71.7539
300	18.114	15.5787	11.8096	32.2952	32.7287	25.0987	80.5332	69.5737	82.4814	68.9611	53.2724	29.478
