# Supplementary material for: Transport and inhibition mechanism of the human SGLT2–MAP17 glucose transporter
Source: Nat Struct Mol Biol. 2023 Dec 6;31(1):159–69. doi: 10.1038/s41594-023-01134-0 (PMC10803289; doi:10.1038/s41594-023-01134-0)
Supplement: Supplementary file 8 — Source data for Fig. 4. [file 41594_2023_1134_MOESM8_ESM.xlsx]

## Sheet: Fig 4f
	Binding (% of Bmax in the presence of Na+)
Canagliflozin (nM)	Na(+)			Na(-)
2.5	3.55927	3.43394	4.23603	0.90235	0.814621	1.89661
5	4.80418	5.89034	6.39164	0.041775	-0.27572	1.38277
10	11.8224	12.1567	13.9112	1.7671	4.37807	3.21671
25	17.8381	18.7154	23.0183	6.51697	8.56397	6.8094
50	30.8303	43.1123	39.4778	20.9713	22.3499	23.6449
100	44.282	57.2324	50.9661	28.9504	32.2924	32.3342
200	42.1932	68.5118	78.5379	52.6371	61.8277	50.9661
500	97.7546	63.4987	99.8433	41.7755	51.8016	60.5744
