# Supplementary material for: Transport and inhibition mechanism of the human SGLT2–MAP17 glucose transporter
Source: Nat Struct Mol Biol. 2023 Dec 6;31(1):159–69. doi: 10.1038/s41594-023-01134-0 (PMC10803289; doi:10.1038/s41594-023-01134-0)
Supplement: Supplementary file 9 — Source data for Extended Data Fig. 1. [file 41594_2023_1134_MOESM9_ESM.xlsx]

## Sheet: Extended Data Fig.1a
Binding (% of hSGLT2)
TA-1887		Sotagliflozin		Phlorizin		Dapagliflozin
Mock	hSGLT2	Mock	hSGLT2	Mock	hSGLT2	Mock	hSGLT2
13.0351	96.8051	19.1195	96.1006	3.321	98.3721	2.53	83.4507
13.9457	101.597	17.8616	97.9874	1.347	101.86	3.518	95.0704
14.6645	101.597	17.9874	105.912	2.665	99.7674	3.481	121.479

## Sheet: Extended Data Fig.1b
Superose6 increase 10 300 001:10_UV1_280nm
ml	mAU
0	0
0.032	-0.053
0.065	-0.12
0.097	-0.193
0.129	-0.267
0.162	-0.3
0.194	-0.326
0.227	-0.355
0.259	-0.402
0.291	-0.396
0.324	-0.388
0.356	-0.392
0.388	-0.4
0.421	-0.426
0.453	-0.413
0.486	-0.396
0.518	-0.382
0.55	-0.368
0.583	-0.355
0.615	-0.331
0.647	-0.3
0.68	-0.302
0.712	-0.329
0.745	-0.339
0.777	-0.265
0.809	0.42
0.842	1.321
0.874	1.287
0.906	0.803
0.939	0.501
0.971	0.285
1.003	0.166
1.036	0.141
1.068	0.128
1.101	0.105
1.133	0.128
1.165	0.147
1.198	0.137
1.23	0.142
1.262	0.144
1.295	0.167
1.327	0.182
1.36	0.132
1.392	0.093
1.424	0.139
1.457	0.173
1.489	0.18
1.521	1.729
1.554	9.96
1.586	8.069
1.619	0.202
1.651	0.187
1.683	0.192
1.716	0.191
1.748	0.202
1.78	0.213
1.813	0.23
1.845	0.257
1.877	0.251
1.91	0.238
1.942	0.247
1.975	0.229
2.007	0.213
2.039	0.251
2.072	0.27
2.104	0.243
2.136	0.237
2.169	0.238
2.201	0.26
2.234	0.284
2.266	0.276
2.298	0.246
2.331	0.233
2.363	0.258
2.395	0.292
2.428	0.304
2.46	0.279
2.493	0.29
2.525	0.305
2.557	0.302
2.59	0.304
2.622	0.304
2.654	0.315
2.687	0.289
2.719	0.253
2.751	0.25
2.784	0.244
2.816	0.246
2.849	0.248
2.881	0.261
2.913	0.28
2.946	0.32
2.978	0.345
3.01	0.307
3.043	0.306
3.075	0.309
3.108	0.304
3.14	0.304
3.172	0.301
3.205	0.331
3.237	0.344
3.269	0.316
3.302	0.314
3.334	0.341
3.367	0.345
3.399	0.339
3.431	0.363
3.464	0.362
3.496	0.357
3.528	0.371
3.561	0.363
3.593	0.359
3.625	0.383
3.658	0.399
3.69	0.385
3.723	0.37
3.755	0.386
3.787	0.402
3.82	0.396
3.852	0.405
3.884	0.397
3.917	0.396
3.949	0.424
3.982	0.434
4.014	0.424
4.046	0.434
4.079	0.438
4.111	0.431
4.143	0.468
4.176	0.479
4.208	0.465
4.241	0.438
4.273	0.408
4.305	0.405
4.338	0.42
4.37	0.452
4.402	0.464
4.435	0.455
4.467	0.442
4.499	0.43
4.532	0.419
4.564	0.42
4.597	0.442
4.629	0.436
4.661	0.401
4.694	0.413
4.726	0.417
4.758	0.389
4.791	0.404
4.823	0.432
4.856	0.444
4.888	0.435
4.92	0.412
4.953	0.424
4.985	0.415
5.017	0.415
5.05	0.424
5.082	0.43
5.115	0.443
5.147	0.439
5.179	0.447
5.212	0.452
5.244	0.426
5.276	0.431
5.309	0.44
5.341	0.432
5.373	0.449
5.406	0.462
5.438	0.464
5.471	0.479
5.503	0.46
5.535	0.426
5.568	0.405
5.6	0.434
5.632	0.466
5.665	0.48
5.697	0.514
5.73	0.504
5.762	0.519
5.794	0.538
5.827	0.543
5.859	0.533
5.891	0.49
5.924	0.505
5.956	0.534
5.989	0.531
6.021	0.529
6.053	0.549
6.086	0.549
6.118	0.541
6.15	0.526
6.183	0.535
6.215	0.547
6.247	0.525
6.28	0.533
6.312	0.544
6.345	0.559
6.377	0.571
6.409	0.564
6.442	0.57
6.474	0.659
6.506	0.712
6.539	0.745
6.571	0.858
6.604	0.827
6.636	0.752
6.668	0.732
6.701	0.668
6.733	0.633
6.765	0.641
6.798	0.652
6.83	0.676
6.863	0.756
6.895	0.778
6.927	0.733
6.96	0.708
6.992	0.677
7.024	0.674
7.057	0.668
7.089	0.669
7.121	0.704
7.154	0.748
7.186	0.726
7.219	0.663
7.251	0.625
7.283	0.65
7.316	0.663
7.348	0.647
7.38	0.645
7.413	0.647
7.445	0.666
7.478	0.698
7.51	0.687
7.542	0.685
7.575	0.696
7.607	0.669
7.639	0.634
7.672	0.605
7.704	0.631
7.737	0.673
7.769	0.719
7.801	0.725
7.834	0.702
7.866	0.689
7.898	0.708
7.931	0.715
7.963	0.717
7.995	0.716
8.028	0.735
8.06	0.784
8.093	0.869
8.125	0.977
8.157	1.091
8.19	1.294
8.222	1.592
8.254	1.943
8.287	2.333
8.319	2.784
8.352	3.324
8.384	3.945
8.416	4.619
8.449	5.308
8.481	6.068
8.513	6.951
8.546	7.884
8.578	8.92
8.611	10.212
8.643	11.942
8.675	14.47
8.708	18.049
8.74	23.197
8.772	30.469
8.805	40.272
8.837	52.485
8.869	65.94
8.902	80.456
8.934	95.442
8.967	110.936
8.999	125.159
9.031	137.967
9.064	148.693
9.096	156.85
9.128	162.082
9.161	164.121
9.193	161.977
9.226	155.615
9.258	146.314
9.29	135.361
9.323	123.151
9.355	111.458
9.387	100.624
9.42	91.383
9.452	83.775
9.485	77.251
9.517	71.488
9.549	67.081
9.582	63.276
9.614	60.045
9.646	57.44
9.679	55.247
9.711	53.461
9.743	51.972
9.776	50.612
9.808	49.256
9.841	48.243
9.873	47.448
9.905	46.68
9.938	46.008
9.97	45.431
10.002	44.946
10.035	44.619
10.067	44.435
10.1	44.056
10.132	43.766
10.164	43.729
10.197	43.613
10.229	43.551
10.261	43.52
10.294	43.518
10.326	43.57
10.359	43.692
10.391	43.766
10.423	43.804
10.456	44
10.488	44.198
10.52	44.375
10.553	44.576
10.585	44.783
10.617	45.064
10.65	45.393
10.682	45.637
10.715	45.834
10.747	46.134
10.779	46.508
10.812	46.848
10.844	47.203
10.876	47.573
10.909	47.978
10.941	48.426
10.974	48.882
11.006	49.223
11.038	49.639
11.071	50.198
11.103	50.674
11.135	51.169
11.168	51.635
11.2	52.138
11.233	52.692
11.265	53.244
11.297	53.694
11.33	54.149
11.362	54.763
11.394	55.387
11.427	55.968
11.459	56.542
11.491	57.189
11.524	57.871
11.556	58.59
11.589	59.179
11.621	59.715
11.653	60.372
11.686	61.073
11.718	61.748
11.75	62.395
11.783	63.054
11.815	63.786
11.848	64.589
11.88	65.334
11.912	65.921
11.945	66.575
11.977	67.379
12.009	68.125
12.042	68.886
12.074	69.62
12.107	70.393
12.139	71.168
12.171	71.971
12.204	72.61
12.236	73.219
12.268	74.056
12.301	74.851
12.333	75.613
12.365	76.329
12.398	77.073
12.43	77.824
12.463	78.635
12.495	79.302
12.527	79.838
12.56	80.564
12.592	81.313
12.624	81.996
12.657	82.705
12.689	83.437
12.722	84.127
12.754	84.885
12.786	85.539
12.819	86.096
12.851	86.777
12.883	87.528
12.916	88.231
12.948	88.916
12.981	89.647
13.013	90.403
13.045	91.163
13.078	91.935
13.11	92.523
13.142	93.158
13.175	94.027
13.207	94.819
13.239	95.62
13.272	96.375
13.304	97.207
13.337	98.115
13.369	99.038
13.401	99.775
13.434	100.518
13.466	101.541
13.498	102.515
13.531	103.468
13.563	104.44
13.596	105.506
13.628	106.632
13.66	107.798
13.693	108.768
13.725	109.715
13.757	110.873
13.79	112.022
13.822	113.202
13.855	114.37
13.887	115.574
13.919	116.739
13.952	117.95
13.984	119.065
14.016	119.975
14.049	121.018
14.081	122.183
14.113	123.197
14.146	124.212
14.178	125.169
14.211	126.077
14.243	126.945
14.275	127.808
14.308	128.392
14.34	129.003
14.372	129.798
14.405	130.375
14.437	130.942
14.47	131.482
14.502	131.993
14.534	132.498
14.567	133.03
14.599	133.239
14.631	133.381
14.664	133.77
14.696	134.034
14.729	134.235
14.761	134.402
14.793	134.592
14.826	134.772
14.858	134.989
14.89	134.983
14.923	134.859
14.955	135.021
14.987	135.201
15.02	135.288
15.052	135.296
15.085	135.385
15.117	135.524
15.149	135.657
15.182	135.643
15.214	135.425
15.246	135.418
15.279	135.452
15.311	135.379
15.344	135.266
15.376	135.077
15.408	134.921
15.441	134.748
15.473	134.537
15.505	134.129
15.538	133.794
15.57	133.653
15.603	133.439
15.635	133.273
15.667	133.163
15.7	133.212
15.732	133.456
15.764	133.896
15.797	134.384
15.829	135.319
15.861	136.958
15.894	139.022
15.926	141.819
15.959	145.329
15.991	149.874
16.023	155.166
16.056	161.402
16.088	168.436
16.12	176.541
16.153	185.913
16.185	196.506
16.218	207.879
16.25	220.079
16.282	233.277
16.315	247.101
16.347	261.256
16.379	275.576
16.412	290.045
16.444	304.068
16.477	318.66
16.509	332.139
16.541	344.807
16.574	356.112
16.606	366.299
16.638	374.754
16.671	381.582
16.703	386.097
16.735	388.417
16.768	389.096
16.8	387.415
16.833	383.522
16.865	377.679
16.897	369.48
16.93	359.941
16.962	349.158
16.994	336.41
17.027	322.128
17.059	307.409
17.092	291.837
17.124	275.72
17.156	259.67
17.189	243.38
17.221	227.808
17.253	212.861
17.286	198.142
17.318	183.629
17.351	170.64
17.383	157.999
17.415	146.413
17.448	135.745
17.48	126.079
17.512	117.347
17.545	109.552
17.577	102.291
17.609	95.591
17.642	90.151
17.674	85.075
17.707	80.591
17.739	76.578
17.771	73.222
17.804	70.405
17.836	68.06
17.868	66.096
17.901	64.455
17.933	63.463
17.966	62.961
17.998	62.678
18.03	62.832
18.063	63.317
18.095	64.106
18.127	65.159
18.16	66.344
18.192	67.494
18.225	68.761
18.257	69.935
18.289	70.918
18.322	71.687
18.354	72.118
18.386	72.236
18.419	72.079
18.451	71.544
18.483	70.471
18.516	69.006
18.548	67.299
18.581	65.126
18.613	62.63
18.645	59.903
18.678	57.007
18.71	53.915
18.742	50.899
18.775	47.809
18.807	44.708
18.84	41.989
18.872	39.293
18.904	36.724
18.937	34.239
18.969	32.025
19.001	29.929
19.034	28.033
19.066	26.36
19.099	24.83
19.131	23.646
19.163	22.711
19.196	21.806
19.228	21.037
19.26	20.411
19.293	19.87
19.325	19.443
19.357	19.107
19.39	18.81
19.422	18.626
19.455	18.551
19.487	18.476
19.519	18.442
19.552	18.411
19.584	18.383
19.616	18.329
19.649	18.262
19.681	18.154
19.714	18.058
19.746	18.004
19.778	17.886
19.811	17.729
19.843	17.558
19.875	17.332
19.908	17.082
19.94	16.852
19.973	16.602
20.005	16.316
20.037	16.076
20.07	15.844
20.102	15.588
20.134	15.314
20.167	15.061
20.199	14.812
20.231	14.568
20.264	14.341
20.296	14.144
20.329	14.013
20.361	13.894
20.393	13.772
20.426	13.654
20.458	13.578
20.49	13.51
20.523	13.473
20.555	13.536
20.588	13.611
20.62	13.603
20.652	13.619
20.685	13.71
20.717	13.744
20.749	13.754
20.782	13.724
20.814	13.833
20.847	13.814
20.879	13.701
20.911	13.624
20.944	13.388
20.976	13.174
21.008	12.99
21.041	12.808
21.073	12.64
21.105	12.455
21.138	12.281
21.17	12.091
21.203	11.92
21.235	11.853
21.267	11.794
21.3	11.766
21.332	11.844
21.364	11.978
21.397	12.247
21.429	12.531
21.462	12.827
21.494	13.297
21.526	13.913
21.559	14.571
21.591	15.157
21.623	15.61
21.656	15.911
21.688	16.025
21.721	15.947
21.753	15.959
21.785	15.925
21.818	15.497
21.85	14.818
21.882	13.989
21.915	13.071
21.947	12.089
21.979	11.094
22.012	10.128
22.044	9.129
22.077	8.081
22.109	7.177
22.141	6.514
22.174	6.037
22.206	5.802
22.238	5.742
22.271	5.807
22.303	6.238
22.336	6.638
22.368	6.724
22.4	6.906
22.433	7.25
22.465	7.514
22.497	7.723
22.53	7.922
22.562	8.073
22.595	8.22
22.627	8.355
22.659	8.411
22.692	8.427
22.724	8.497
22.756	8.524
22.789	8.496
22.821	8.506
22.853	8.505
22.886	8.503
22.918	8.511
22.951	8.526
22.983	8.506
23.015	8.45
23.048	8.458
23.08	8.491
23.112	8.486
23.145	8.469
23.177	8.491
23.21	8.509
23.242	8.496
23.274	8.481
23.307	8.479
23.339	8.515
23.371	8.512
23.404	8.51
23.436	8.519
23.469	8.53
23.501	8.553
23.533	8.567
23.566	8.574
23.598	8.565
23.63	8.588
23.663	8.589
23.695	8.596
23.727	8.628
23.76	8.636
23.792	8.643
23.825	8.63
23.857	8.617
23.889	8.644
23.922	8.67
23.954	8.676
23.986	8.681
24.019	8.727
24.051	8.746
24.084	8.747
24.116	8.738
24.148	8.73
24.181	8.767
24.213	8.784
24.245	8.776
24.278	8.765
24.31	8.776
24.343	8.78
24.375	8.794
24.407	8.851
24.44	8.865
24.472	8.834
24.504	8.818
24.537	8.81
24.569	8.811
24.601	8.817
24.634	8.855
24.666	8.86
24.699	8.844
24.731	8.852
24.763	8.859
24.796	8.844
24.828	8.863
24.86	8.891
24.893	8.889
24.925	8.914
24.958	8.912
24.99	8.905
25.022	8.895
25.055	8.878
25.087	8.889
25.119	8.884
25.152	8.896
25.184	8.883
25.217	8.871
25.249	8.886
25.281	8.844
25.314	8.845
25.346	8.874
25.378	8.878
25.411	8.881
25.443	8.859
25.475	8.854
25.508	8.858
25.54	8.86
25.573	8.871
25.605	8.859
25.637	8.859
25.67	8.879
25.702	8.885
25.734	8.876
25.767	8.88
25.799	8.902
25.832	8.911
25.864	8.904
25.896	8.904
25.929	8.91
25.961	8.938
25.993	8.955
26.026	8.931
26.058	8.916
26.091	8.906
26.123	8.896
26.155	8.895
26.188	8.89
26.22	8.881
26.252	8.907
26.285	8.911
26.317	8.899
26.349	8.903
26.382	8.919
26.414	8.922
26.447	8.913
26.479	8.923
26.511	8.91
26.544	8.917
26.576	8.939
26.608	8.946
26.641	8.943
26.673	8.942
26.706	8.936
26.738	8.907
26.77	8.932
26.803	8.947
26.835	8.934
26.867	8.928
26.9	8.92
26.932	8.928
26.965	8.954
26.997	8.958
27.029	8.953
27.062	9.002
27.094	9.014
27.126	8.987
27.159	8.988
27.191	8.99
27.223	8.994
27.256	9.007
27.288	8.999
27.321	8.989
27.353	9
27.385	9.013
27.418	9.011
27.45	8.981
27.482	8.981
27.515	8.99
27.547	8.957
27.58	8.949
27.612	8.96
27.644	8.958
27.677	8.949
27.709	8.945
27.741	8.941
27.774	8.965
27.806	8.991
27.839	8.955
27.871	8.944
27.903	8.974
27.936	8.983
27.968	8.989
28	8.99
28.033	8.971
28.065	8.953
28.097	8.966
28.13	8.982
28.162	8.995
28.195	9.026
28.227	9.027
28.259	9.002
28.292	9
28.324	9.051
28.356	9.043
28.389	9.003
28.421	8.996
28.454	9.038
28.486	9.045
28.518	9.018
28.551	9.037
28.583	9.022
28.615	9.02
28.648	9.044
28.68	9.051
28.713	9.038
28.745	9.036
28.777	9.032
28.81	9.053
28.842	9.051
28.874	9.016
28.907	9.007
28.939	9.028
28.971	9.076
29.004	9.103
29.036	9.096
29.069	9.101
29.101	9.112
29.133	9.075
29.166	9.08
29.198	9.092
29.23	9.094
29.263	9.112
29.295	9.112
29.328	9.104
29.36	9.103
29.392	9.096
29.425	9.088
29.457	9.08
29.489	9.059
29.522	9.061
29.554	9.091
29.587	9.09
29.619	9.112
29.651	9.13
