# Supplementary material for: Transport and inhibition mechanism of the human SGLT2–MAP17 glucose transporter
Source: Nat Struct Mol Biol. 2023 Dec 6;31(1):159–69. doi: 10.1038/s41594-023-01134-0 (PMC10803289; doi:10.1038/s41594-023-01134-0)
Supplement: Supplementary file 11 — Source data for Extended Data Fig. 5. [file 41594_2023_1134_MOESM11_ESM.xlsx]

## Sheet: Extended Data Fig.5a
WT				F98A				F453A				D201A				S74A
min	Fluoresenece	ml		min	Fluoresenece	ml		min	Fluoresenece	ml		min	Fluoresenece	ml		min	Fluoresenece	ml
0	0	0		0	0	0		0	0	0		0	0	0		0	0	0
0.00333333	0	0.001		0.00333333	0	0.001		0.00333333	0	0.001		0.00333333	0	0.001		0.00333333	0	0.001
0.00666667	0	0.002		0.00666667	0	0.002		0.00666667	0	0.002		0.00666667	0	0.002		0.00666667	0	0.002
0.01	-0.000131726	0.003		0.01	-4.78029e-05	0.003		0.01	-0.000218988	0.003		0.01	-0.000401199	0.003		0.01	0.000177741	0.003
0.0133333	-0.000131726	0.004		0.0133333	-4.78029e-05	0.004		0.0133333	-0.000218988	0.004		0.0133333	-0.000401199	0.004		0.0133333	0.000177741	0.004
0.0166667	-0.00110829	0.005		0.0166667	-4.78029e-05	0.005		0.0166667	-0.000218988	0.005		0.0166667	-0.000401199	0.005		0.0166667	-0.00031054	0.005
0.02	-0.00208485	0.006		0.02	-0.00200093	0.006		0.02	-0.000218988	0.006		0.02	0.000575364	0.006		0.02	-0.000798821	0.006
0.0233333	-0.00306141	0.007		0.0233333	-0.00200093	0.007		0.0233333	-0.000707269	0.007		0.0233333	0.00155193	0.007		0.0233333	-0.000798821	0.007
0.0266667	-0.00403798	0.008		0.0266667	-0.00200093	0.008		0.0266667	-0.000218988	0.008		0.0266667	0.000575364	0.008		0.0266667	-0.000798821	0.008
0.03	-0.00403798	0.009		0.03	-0.00200093	0.009		0.03	-0.000218988	0.009		0.03	-0.000401199	0.009		0.03	-0.00031054	0.009
0.0333333	-0.00306141	0.01		0.0333333	-0.00200093	0.01		0.0333333	0.000757575	0.01		0.0333333	-0.00088948	0.01		0.0333333	0.000177741	0.01
0.0366667	-0.00257313	0.011		0.0366667	-0.00200093	0.011		0.0366667	0.000757575	0.011		0.0366667	-0.00137776	0.011		0.0366667	0.000177741	0.011
0.04	-0.00110829	0.012		0.04	-0.00248921	0.012		0.04	0.000757575	0.012		0.04	-0.00235432	0.012		0.04	-0.00031054	0.012
0.0433333	-0.000131726	0.013		0.0433333	-0.00297749	0.013		0.0433333	-0.000218988	0.013		0.0433333	-0.0028426	0.013		0.0433333	-0.000798821	0.013
0.0466667	-0.000131726	0.014		0.0466667	-0.00297749	0.014		0.0466667	-0.000218988	0.014		0.0466667	-0.00381917	0.014		0.0466667	-0.00031054	0.014
0.05	-0.000131726	0.015		0.05	-0.00395405	0.015		0.05	-0.000218988	0.015		0.05	-0.00381917	0.015		0.05	0.000177741	0.015
0.0533333	-0.000131726	0.016		0.0533333	-0.00493062	0.016		0.0533333	-0.000218988	0.016		0.0533333	-0.0028426	0.016		0.0533333	0.000177741	0.016
0.0566667	0.000356555	0.017		0.0566667	-0.00493062	0.017		0.0566667	-0.000218988	0.017		0.0566667	-0.00137776	0.017		0.0566667	0.000177741	0.017
0.06	0.000844836	0.018		0.06	-0.00493062	0.018		0.06	-0.000218988	0.018		0.06	0.000575364	0.018		0.06	0.000177741	0.018
0.0633333	0.000844836	0.019		0.0633333	-0.00395405	0.019		0.0633333	-0.00168383	0.019		0.0633333	0.00155193	0.019		0.0633333	0.000177741	0.019
0.0666667	-0.000131726	0.02		0.0666667	-0.00395405	0.02		0.0666667	-0.00266039	0.02		0.0666667	0.000575364	0.02		0.0666667	0.000177741	0.02
0.07	-0.000131726	0.021		0.07	-0.00395405	0.021		0.07	-0.00363696	0.021		0.07	-0.000401199	0.021		0.07	-0.00031054	0.021
0.0733333	-0.000131726	0.022		0.0733333	-0.00395405	0.022		0.0733333	-0.00412524	0.022		0.0733333	-0.00137776	0.022		0.0733333	-0.000798821	0.022
0.0766667	-0.000131726	0.023		0.0766667	-0.00493062	0.023		0.0766667	-0.00314868	0.023		0.0766667	-0.00137776	0.023		0.0766667	-0.000798821	0.023
0.08	-0.000131726	0.024		0.08	-0.00493062	0.024		0.08	-0.00266039	0.024		0.08	-0.00137776	0.024		0.08	-0.000798821	0.024
0.0833333	-0.00110829	0.025		0.0833333	-0.00493062	0.025		0.0833333	-0.00217211	0.025		0.0833333	-0.00235432	0.025		0.0833333	-0.000798821	0.025
0.0866667	-0.00208485	0.026		0.0866667	-0.00395405	0.026		0.0866667	-0.00217211	0.026		0.0866667	-0.00235432	0.026		0.0866667	-0.000798821	0.026
0.09	-0.00306141	0.027		0.09	-0.00395405	0.027		0.09	-0.00217211	0.027		0.09	-0.00186604	0.027		0.09	-0.000798821	0.027
0.0933333	-0.00403798	0.028		0.0933333	-0.00395405	0.028		0.0933333	-0.00266039	0.028		0.0933333	-0.00088948	0.028		0.0933333	-0.000798821	0.028
0.0966667	-0.00354969	0.029		0.0966667	-0.00444233	0.029		0.0966667	-0.00314868	0.029		0.0966667	0.00155193	0.029		0.0966667	-0.000798821	0.029
0.1	-0.00257313	0.03		0.1	-0.00639546	0.03		0.1	-0.00314868	0.03		0.1	0.00252849	0.03		0.1	-0.000798821	0.03
0.103333	-0.00110829	0.031		0.103333	-0.00737202	0.031		0.103333	-0.00266039	0.031		0.103333	0.00252849	0.031		0.103333	-0.00177538	0.031
0.106667	0.000844836	0.032		0.106667	-0.00883686	0.032		0.106667	-0.00119555	0.032		0.106667	0.00155193	0.032		0.106667	-0.00177538	0.032
0.11	0.000844836	0.033		0.11	-0.00834858	0.033		0.11	-0.000218988	0.033		0.11	-0.000401199	0.033		0.11	-0.00177538	0.033
0.113333	0.000844836	0.034		0.113333	-0.00737202	0.034		0.113333	-0.000218988	0.034		0.113333	-0.00137776	0.034		0.113333	-0.000798821	0.034
0.116667	0.000844836	0.035		0.116667	-0.00639546	0.035		0.116667	-0.00168383	0.035		0.116667	-0.00186604	0.035		0.116667	-0.000798821	0.035
0.12	0.000844836	0.036		0.12	-0.0054189	0.036		0.12	-0.00266039	0.036		0.12	-0.00137776	0.036		0.12	-0.000798821	0.036
0.123333	-0.000131726	0.037		0.123333	-0.00444233	0.037		0.123333	-0.00314868	0.037		0.123333	-0.00088948	0.037		0.123333	-0.000798821	0.037
0.126667	-0.00257313	0.038		0.126667	-0.00297749	0.038		0.126667	-0.00314868	0.038		0.126667	-0.000401199	0.038		0.126667	-0.00177538	0.038
0.13	-0.00354969	0.039		0.13	-0.00297749	0.039		0.13	-0.00314868	0.039		0.13	-0.000401199	0.039		0.13	-0.00275195	0.039
0.133333	-0.00550282	0.04		0.133333	-0.00297749	0.04		0.133333	-0.00217211	0.04		0.133333	-0.000401199	0.04		0.133333	-0.00372851	0.04
0.136667	-0.00696766	0.041		0.136667	-0.00346577	0.041		0.136667	-0.00217211	0.041		0.136667	-0.00088948	0.041		0.136667	-0.00372851	0.041
0.14	-0.00745595	0.042		0.14	-0.00493062	0.042		0.14	-0.00217211	0.042		0.14	-0.00088948	0.042		0.14	-0.00372851	0.042
0.143333	-0.00696766	0.043		0.143333	-0.00590718	0.043		0.143333	-0.00217211	0.043		0.143333	-0.000401199	0.043		0.143333	-0.00372851	0.043
0.146667	-0.00550282	0.044		0.146667	-0.00688374	0.044		0.146667	-0.00168383	0.044		0.146667	-0.00088948	0.044		0.146667	-0.00275195	0.044
0.15	-0.00452626	0.045		0.15	-0.00688374	0.045		0.15	-0.000707269	0.045		0.15	-0.00137776	0.045		0.15	-0.00275195	0.045
0.153333	-0.00306141	0.046		0.153333	-0.00590718	0.046		0.153333	0.000757575	0.046		0.153333	-0.00235432	0.046		0.153333	-0.00177538	0.046
0.156667	-0.00208485	0.047		0.156667	-0.00493062	0.047		0.156667	0.00173414	0.047		0.156667	-0.00333089	0.047		0.156667	-0.00226367	0.047
0.16	-0.00306141	0.048		0.16	-0.00346577	0.048		0.16	0.00124586	0.048		0.16	-0.00333089	0.048		0.16	-0.00324023	0.048
0.163333	-0.00306141	0.049		0.163333	-0.00297749	0.049		0.163333	0.000269294	0.049		0.163333	-0.00333089	0.049		0.163333	-0.00421679	0.049
0.166667	-0.00306141	0.05		0.166667	-0.00297749	0.05		0.166667	-0.000707269	0.05		0.166667	-0.00333089	0.05		0.166667	-0.00421679	0.05
0.17	-0.00257313	0.051		0.17	-0.00395405	0.051		0.17	-0.00119555	0.051		0.17	-0.00235432	0.051		0.17	-0.00324023	0.051
0.173333	-0.00208485	0.052		0.173333	-0.00444233	0.052		0.173333	-0.000218988	0.052		0.173333	-0.00137776	0.052		0.173333	-0.0012871	0.052
0.176667	-0.00257313	0.053		0.176667	-0.00493062	0.053		0.176667	0.000757575	0.053		0.176667	-0.00137776	0.053		0.176667	0.000177741	0.053
0.18	-0.00354969	0.054		0.18	-0.00395405	0.054		0.18	0.000757575	0.054		0.18	-0.00186604	0.054		0.18	-0.00031054	0.054
0.183333	-0.00403798	0.055		0.183333	-0.00395405	0.055		0.183333	0.000269294	0.055		0.183333	-0.0028426	0.055		0.183333	-0.0012871	0.055
0.186667	-0.00403798	0.056		0.186667	-0.00395405	0.056		0.186667	-0.000707269	0.056		0.186667	-0.00333089	0.056		0.186667	-0.00226367	0.056
0.19	-0.00306141	0.057		0.19	-0.00395405	0.057		0.19	-0.00168383	0.057		0.19	-0.00381917	0.057		0.19	-0.00226367	0.057
0.193333	-0.00208485	0.058		0.193333	-0.00395405	0.058		0.193333	-0.00217211	0.058		0.193333	-0.00479573	0.058		0.193333	-0.00177538	0.058
0.196667	-0.000131726	0.059		0.196667	-0.00395405	0.059		0.196667	-0.00168383	0.059		0.196667	-0.00528401	0.059		0.196667	-0.000798821	0.059
0.2	-0.00110829	0.06		0.2	-0.00297749	0.06		0.2	0.000269294	0.06		0.2	-0.00528401	0.06		0.2	-0.00031054	0.06
0.203333	-0.00257313	0.061		0.203333	-0.00395405	0.061		0.203333	0.00222242	0.061		0.203333	-0.00430745	0.061		0.203333	0.000177741	0.061
0.206667	-0.00306141	0.062		0.206667	-0.00493062	0.062		0.206667	0.00466382	0.062		0.206667	-0.0028426	0.062		0.206667	0.000666022	0.062
0.21	-0.00306141	0.063		0.21	-0.00493062	0.063		0.21	0.00466382	0.063		0.21	-0.00137776	0.063		0.21	0.000666022	0.063
0.213333	-0.00306141	0.064		0.213333	-0.00444233	0.064		0.213333	0.00368726	0.064		0.213333	0.000575364	0.064		0.213333	0.000177741	0.064
0.216667	-0.00306141	0.065		0.216667	-0.00248921	0.065		0.216667	0.00222242	0.065		0.216667	0.00155193	0.065		0.216667	0.000177741	0.065
0.22	-0.00208485	0.066		0.22	-4.78029e-05	0.066		0.22	0.000757575	0.066		0.22	0.00204021	0.066		0.22	0.000177741	0.066
0.223333	-0.00208485	0.067		0.223333	0.000440478	0.067		0.223333	-0.000218988	0.067		0.223333	0.00155193	0.067		0.223333	0.0011543	0.067
0.226667	-0.00208485	0.068		0.226667	-0.00102436	0.068		0.226667	-0.000707269	0.068		0.226667	-0.000401199	0.068		0.226667	0.00213087	0.068
0.23	-0.00257313	0.069		0.23	-0.00346577	0.069		0.23	-0.00119555	0.069		0.23	-0.00137776	0.069		0.23	0.00213087	0.069
0.233333	-0.00306141	0.07		0.233333	-0.00444233	0.07		0.233333	-0.00168383	0.07		0.233333	-0.00137776	0.07		0.233333	0.0011543	0.07
0.236667	-0.00306141	0.071		0.236667	-0.00493062	0.071		0.236667	-0.00119555	0.071		0.236667	-0.00137776	0.071		0.236667	0.000177741	0.071
0.24	-0.00354969	0.072		0.24	-0.00493062	0.072		0.24	-0.00119555	0.072		0.24	-0.00137776	0.072		0.24	-0.000798821	0.072
0.243333	-0.00306141	0.073		0.243333	-0.00493062	0.073		0.243333	-0.00119555	0.073		0.243333	-0.00137776	0.073		0.243333	-0.000798821	0.073
0.246667	-0.00306141	0.074		0.246667	-0.00493062	0.074		0.246667	-0.00119555	0.074		0.246667	-0.00137776	0.074		0.246667	0.000177741	0.074
0.25	-0.00208485	0.075		0.25	-0.00590718	0.075		0.25	-0.00119555	0.075		0.25	-0.00186604	0.075		0.25	0.00164259	0.075
0.253333	-0.00208485	0.076		0.253333	-0.00590718	0.076		0.253333	-0.00217211	0.076		0.253333	-0.0028426	0.076		0.253333	0.00310743	0.076
0.256667	-0.00306141	0.077		0.256667	-0.00590718	0.077		0.256667	-0.00217211	0.077		0.256667	-0.00333089	0.077		0.256667	0.00261915	0.077
0.26	-0.00306141	0.078		0.26	-0.00493062	0.078		0.26	-0.00168383	0.078		0.26	-0.00333089	0.078		0.26	0.00164259	0.078
0.263333	-0.00306141	0.079		0.263333	-0.00346577	0.079		0.263333	-0.00119555	0.079		0.263333	-0.0028426	0.079		0.263333	-0.00031054	0.079
0.266667	-0.00306141	0.08		0.266667	-0.00248921	0.08		0.266667	-0.000218988	0.08		0.266667	-0.00137776	0.08		0.266667	-0.0012871	0.08
0.27	-0.00306141	0.081		0.27	-0.00200093	0.081		0.27	0.000757575	0.081		0.27	0.000575364	0.081		0.27	-0.00226367	0.081
0.273333	-0.00306141	0.082		0.273333	-0.00200093	0.082		0.273333	0.000269294	0.082		0.273333	0.00204021	0.082		0.273333	-0.00275195	0.082
0.276667	-0.00403798	0.083		0.276667	-0.00200093	0.083		0.276667	-0.000707269	0.083		0.276667	0.00252849	0.083		0.276667	-0.00226367	0.083
0.28	-0.00403798	0.084		0.28	-0.00200093	0.084		0.28	-0.00168383	0.084		0.28	0.00155193	0.084		0.28	-0.00177538	0.084
0.283333	-0.00403798	0.085		0.283333	-0.00200093	0.085		0.283333	-0.00217211	0.085		0.283333	-0.000401199	0.085		0.283333	-0.000798821	0.085
0.286667	-0.00403798	0.086		0.286667	-0.00248921	0.086		0.286667	-0.00217211	0.086		0.286667	-0.00137776	0.086		0.286667	-0.000798821	0.086
0.29	-0.00452626	0.087		0.29	-0.00297749	0.087		0.29	-0.00314868	0.087		0.29	-0.00137776	0.087		0.29	-0.000798821	0.087
0.293333	-0.00501454	0.088		0.293333	-0.00297749	0.088		0.293333	-0.00266039	0.088		0.293333	-0.00137776	0.088		0.293333	-0.000798821	0.088
0.296667	-0.0059911	0.089		0.296667	-0.00248921	0.089		0.296667	-0.00217211	0.089		0.296667	-0.00137776	0.089		0.296667	-0.000798821	0.089
0.3	-0.00550282	0.09		0.3	-4.78029e-05	0.09		0.3	-0.000707269	0.09		0.3	-0.00137776	0.09		0.3	0.000177741	0.09
0.303333	-0.00452626	0.091		0.303333	0.00092876	0.091		0.303333	0.000269294	0.091		0.303333	-0.00235432	0.091		0.303333	0.000177741	0.091
0.306667	-0.00354969	0.092		0.306667	0.000440478	0.092		0.306667	0.00173414	0.092		0.306667	-0.00235432	0.092		0.306667	0.000177741	0.092
0.31	-0.00306141	0.093		0.31	-4.78029e-05	0.093		0.31	0.0027107	0.093		0.31	-0.00186604	0.093		0.31	-0.000798821	0.093
0.313333	-0.00257313	0.094		0.313333	-0.00200093	0.094		0.313333	0.0027107	0.094		0.313333	-0.00088948	0.094		0.313333	-0.0012871	0.094
0.316667	-0.00208485	0.095		0.316667	-0.00200093	0.095		0.316667	0.0027107	0.095		0.316667	0.000575364	0.095		0.316667	-0.000798821	0.095
0.32	-0.00208485	0.096		0.32	-0.00248921	0.096		0.32	0.00173414	0.096		0.32	0.00155193	0.096		0.32	-0.000798821	0.096
0.323333	-0.00257313	0.097		0.323333	-0.00297749	0.097		0.323333	0.00173414	0.097		0.323333	0.00155193	0.097		0.323333	-0.000798821	0.097
0.326667	-0.00354969	0.098		0.326667	-0.00297749	0.098		0.326667	0.00173414	0.098		0.326667	-0.000401199	0.098		0.326667	-0.0012871	0.098
0.33	-0.00403798	0.099		0.33	-0.00297749	0.099		0.33	0.00124586	0.099		0.33	-0.00186604	0.099		0.33	-0.00177538	0.099
0.333333	-0.00403798	0.1		0.333333	-0.00297749	0.1		0.333333	0.000757575	0.1		0.333333	-0.0028426	0.1		0.333333	-0.00177538	0.1
0.336667	-0.00306141	0.101		0.336667	-0.00297749	0.101		0.336667	0.000269294	0.101		0.336667	-0.0028426	0.101		0.336667	-0.000798821	0.101
0.34	-0.00306141	0.102		0.34	-0.00297749	0.102		0.34	-0.000218988	0.102		0.34	-0.00235432	0.102		0.34	0.000177741	0.102
0.343333	-0.00354969	0.103		0.343333	-0.00346577	0.103		0.343333	-0.000218988	0.103		0.343333	-0.00235432	0.103		0.343333	0.000177741	0.103
0.346667	-0.00403798	0.104		0.346667	-0.00395405	0.104		0.346667	0.000757575	0.104		0.346667	-0.00137776	0.104		0.346667	0.000177741	0.104
0.35	-0.00501454	0.105		0.35	-0.00395405	0.105		0.35	0.000757575	0.105		0.35	-0.00137776	0.105		0.35	0.000177741	0.105
0.353333	-0.00403798	0.106		0.353333	-0.00444233	0.106		0.353333	0.000757575	0.106		0.353333	-0.00088948	0.106		0.353333	-0.00031054	0.106
0.356667	-0.00403798	0.107		0.356667	-0.00493062	0.107		0.356667	0.00124586	0.107		0.356667	-0.000401199	0.107		0.356667	-0.0012871	0.107
0.36	-0.00403798	0.108		0.36	-0.00590718	0.108		0.36	0.00173414	0.108		0.36	-0.00088948	0.108		0.36	-0.00275195	0.108
0.363333	-0.00403798	0.109		0.363333	-0.00639546	0.109		0.363333	0.000757575	0.109		0.363333	-0.00137776	0.109		0.363333	-0.00372851	0.109
0.366667	-0.00501454	0.11		0.366667	-0.00688374	0.11		0.366667	0.000269294	0.11		0.366667	-0.00235432	0.11		0.366667	-0.00324023	0.11
0.37	-0.0059911	0.111		0.37	-0.00688374	0.111		0.37	-0.000707269	0.111		0.37	-0.00333089	0.111		0.37	-0.00226367	0.111
0.373333	-0.00696766	0.112		0.373333	-0.0054189	0.112		0.373333	-0.00119555	0.112		0.373333	-0.00333089	0.112		0.373333	-0.0012871	0.112
0.376667	-0.0059911	0.113		0.376667	-0.00248921	0.113		0.376667	-0.00119555	0.113		0.376667	-0.00333089	0.113		0.376667	-0.00031054	0.113
0.38	-0.00550282	0.114		0.38	0.000440478	0.114		0.38	-0.00119555	0.114		0.38	-0.00381917	0.114		0.38	0.000177741	0.114
0.383333	-0.00452626	0.115		0.383333	0.00092876	0.115		0.383333	-0.00119555	0.115		0.383333	-0.00333089	0.115		0.383333	-0.00031054	0.115
0.386667	-0.00403798	0.116		0.386667	0.000440478	0.116		0.386667	-0.00168383	0.116		0.386667	-0.0028426	0.116		0.386667	-0.0012871	0.116
0.39	-0.00306141	0.117		0.39	-0.00248921	0.117		0.39	-0.00217211	0.117		0.39	-0.00137776	0.117		0.39	-0.00177538	0.117
0.393333	-0.00306141	0.118		0.393333	-0.00346577	0.118		0.393333	-0.00314868	0.118		0.393333	-0.00137776	0.118		0.393333	-0.00177538	0.118
0.396667	-0.00306141	0.119		0.396667	-0.00395405	0.119		0.396667	-0.00314868	0.119		0.396667	-0.00137776	0.119		0.396667	-0.0012871	0.119
0.4	-0.00306141	0.12		0.4	-0.00297749	0.12		0.4	-0.00217211	0.12		0.4	-0.00186604	0.12		0.4	-0.00031054	0.12
0.403333	-0.00306141	0.121		0.403333	-0.00297749	0.121		0.403333	-0.00217211	0.121		0.403333	-0.00186604	0.121		0.403333	0.000177741	0.121
0.406667	-0.00257313	0.122		0.406667	-0.00297749	0.122		0.406667	-0.00217211	0.122		0.406667	-0.00088948	0.122		0.406667	0.000177741	0.122
0.41	-0.00306141	0.123		0.41	-0.00297749	0.123		0.41	-0.00217211	0.123		0.41	0.000575364	0.123		0.41	0.000177741	0.123
0.413333	-0.00306141	0.124		0.413333	-0.00297749	0.124		0.413333	-0.00168383	0.124		0.413333	0.00155193	0.124		0.413333	0.0011543	0.124
0.416667	-0.00403798	0.125		0.416667	-0.00297749	0.125		0.416667	-0.00217211	0.125		0.416667	0.00155193	0.125		0.416667	0.0011543	0.125
0.42	-0.00501454	0.126		0.42	-0.00297749	0.126		0.42	-0.00217211	0.126		0.42	0.00155193	0.126		0.42	0.0011543	0.126
0.423333	-0.00452626	0.127		0.423333	-0.00297749	0.127		0.423333	-0.00168383	0.127		0.423333	0.00155193	0.127		0.423333	0.000666022	0.127
0.426667	-0.00403798	0.128		0.426667	-0.00395405	0.128		0.426667	-0.000707269	0.128		0.426667	0.00252849	0.128		0.426667	0.0011543	0.128
0.43	-0.00403798	0.129		0.43	-0.00346577	0.129		0.43	0.000757575	0.129		0.43	0.00350505	0.129		0.43	0.0011543	0.129
0.433333	-0.00403798	0.13		0.433333	-0.00248921	0.13		0.433333	0.00173414	0.13		0.433333	0.00448161	0.13		0.433333	0.0011543	0.13
0.436667	-0.00403798	0.131		0.436667	-4.78029e-05	0.131		0.436667	0.00173414	0.131		0.436667	0.00399333	0.131		0.436667	0.0011543	0.131
0.44	-0.00354969	0.132		0.44	-4.78029e-05	0.132		0.44	0.00173414	0.132		0.44	0.00350505	0.132		0.44	0.000177741	0.132
0.443333	-0.00306141	0.133		0.443333	-0.00200093	0.133		0.443333	0.00173414	0.133		0.443333	0.00252849	0.133		0.443333	-0.000798821	0.133
0.446667	-0.00306141	0.134		0.446667	-0.00200093	0.134		0.446667	0.00173414	0.134		0.446667	0.00155193	0.134		0.446667	-0.00177538	0.134
0.45	-0.00306141	0.135		0.45	-4.78029e-05	0.135		0.45	0.00124586	0.135		0.45	0.00155193	0.135		0.45	-0.00177538	0.135
0.453333	-0.00306141	0.136		0.453333	0.00092876	0.136		0.453333	0.000757575	0.136		0.453333	-0.000401199	0.136		0.453333	-0.00177538	0.136
0.456667	-0.00306141	0.137		0.456667	0.00092876	0.137		0.456667	0.00173414	0.137		0.456667	-0.000401199	0.137		0.456667	-0.0012871	0.137
0.46	-0.00354969	0.138		0.46	-4.78029e-05	0.138		0.46	0.00173414	0.138		0.46	-0.000401199	0.138		0.46	-0.000798821	0.138
0.463333	-0.00452626	0.139		0.463333	-0.00248921	0.139		0.463333	0.00173414	0.139		0.463333	-0.000401199	0.139		0.463333	-0.000798821	0.139
0.466667	-0.00501454	0.14		0.466667	-0.00346577	0.14		0.466667	0.000269294	0.14		0.466667	-0.000401199	0.14		0.466667	-0.0012871	0.14
0.47	-0.00550282	0.141		0.47	-0.00395405	0.141		0.47	-0.000707269	0.141		0.47	-0.000401199	0.141		0.47	-0.00177538	0.141
0.473333	-0.00501454	0.142		0.473333	-0.00297749	0.142		0.473333	-0.00119555	0.142		0.473333	0.00155193	0.142		0.473333	-0.00275195	0.142
0.476667	-0.00501454	0.143		0.476667	-0.00102436	0.143		0.476667	-0.00119555	0.143		0.476667	0.00204021	0.143		0.476667	-0.00275195	0.143
0.48	-0.00501454	0.144		0.48	0.00092876	0.144		0.48	-0.00119555	0.144		0.48	0.00252849	0.144		0.48	-0.00275195	0.144
0.483333	-0.00501454	0.145		0.483333	0.00190532	0.145		0.483333	-0.00119555	0.145		0.483333	0.00252849	0.145		0.483333	-0.00226367	0.145
0.486667	-0.00501454	0.146		0.486667	0.00190532	0.146		0.486667	-0.00119555	0.146		0.486667	0.00252849	0.146		0.486667	-0.00177538	0.146
0.49	-0.00403798	0.147		0.49	0.00141704	0.147		0.49	-0.000707269	0.147		0.49	0.00155193	0.147		0.49	-0.000798821	0.147
0.493333	-0.00306141	0.148		0.493333	0.000440478	0.148		0.493333	-0.000218988	0.148		0.493333	0.00155193	0.148		0.493333	-0.000798821	0.148
0.496667	-0.00306141	0.149		0.496667	-0.00200093	0.149		0.496667	0.000757575	0.149		0.496667	-0.000401199	0.149		0.496667	-0.000798821	0.149
0.5	-0.00306141	0.15		0.5	-0.00346577	0.15		0.5	0.000757575	0.15		0.5	-0.00088948	0.15		0.5	-0.000798821	0.15
0.503333	-0.00306141	0.151		0.503333	-0.00493062	0.151		0.503333	-0.000218988	0.151		0.503333	-0.00137776	0.151		0.503333	0.000177741	0.151
0.506667	-0.00257313	0.152		0.506667	-0.00590718	0.152		0.506667	-0.000707269	0.152		0.506667	-0.00186604	0.152		0.506667	0.000177741	0.152
0.51	-0.00208485	0.153		0.51	-0.00590718	0.153		0.51	-0.00119555	0.153		0.51	-0.00137776	0.153		0.51	0.0011543	0.153
0.513333	-0.00208485	0.154		0.513333	-0.00444233	0.154		0.513333	-0.00119555	0.154		0.513333	-0.00088948	0.154		0.513333	0.000666022	0.154
0.516667	-0.000131726	0.155		0.516667	-0.00297749	0.155		0.516667	-0.000707269	0.155		0.516667	-0.000401199	0.155		0.516667	-0.00031054	0.155
0.52	-0.000131726	0.156		0.52	-0.00200093	0.156		0.52	-0.000218988	0.156		0.52	-0.000401199	0.156		0.52	-0.0012871	0.156
0.523333	0.000844836	0.157		0.523333	-4.78029e-05	0.157		0.523333	-0.000218988	0.157		0.523333	-0.000401199	0.157		0.523333	-0.00177538	0.157
0.526667	0.000844836	0.158		0.526667	-4.78029e-05	0.158		0.526667	-0.000218988	0.158		0.526667	-0.000401199	0.158		0.526667	-0.00177538	0.158
0.53	0.000844836	0.159		0.53	-4.78029e-05	0.159		0.53	-0.000218988	0.159		0.53	-0.00137776	0.159		0.53	-0.0012871	0.159
0.533333	0.000844836	0.16		0.533333	-4.78029e-05	0.16		0.533333	-0.000218988	0.16		0.533333	-0.00137776	0.16		0.533333	-0.00031054	0.16
0.536667	0.000844836	0.161		0.536667	-0.00200093	0.161		0.536667	0.000269294	0.161		0.536667	-0.00137776	0.161		0.536667	0.000666022	0.161
0.54	0.000844836	0.162		0.54	-0.00297749	0.162		0.54	0.000757575	0.162		0.54	-0.00235432	0.162		0.54	0.0011543	0.162
0.543333	-0.000131726	0.163		0.543333	-0.00346577	0.163		0.543333	0.000757575	0.163		0.543333	-0.00333089	0.163		0.543333	0.0011543	0.163
0.546667	-0.00110829	0.164		0.546667	-0.00346577	0.164		0.546667	0.000269294	0.164		0.546667	-0.00430745	0.164		0.546667	0.0011543	0.164
0.55	-0.00208485	0.165		0.55	-0.00297749	0.165		0.55	-0.000707269	0.165		0.55	-0.00430745	0.165		0.55	0.000666022	0.165
0.553333	-0.00257313	0.166		0.553333	-0.00200093	0.166		0.553333	-0.00168383	0.166		0.553333	-0.00430745	0.166		0.553333	-0.00031054	0.166
0.556667	-0.00306141	0.167		0.556667	-4.78029e-05	0.167		0.556667	-0.00314868	0.167		0.556667	-0.00333089	0.167		0.556667	-0.00177538	0.167
0.56	-0.00306141	0.168		0.56	-4.78029e-05	0.168		0.56	-0.00412524	0.168		0.56	-0.0028426	0.168		0.56	-0.00177538	0.168
0.563333	-0.00306141	0.169		0.563333	-4.78029e-05	0.169		0.563333	-0.00461352	0.169		0.563333	-0.00235432	0.169		0.563333	-0.0012871	0.169
0.566667	-0.00208485	0.17		0.566667	-0.00200093	0.17		0.566667	-0.00412524	0.17		0.566667	-0.00235432	0.17		0.566667	0.000177741	0.17
0.57	-0.000131726	0.171		0.57	-0.00297749	0.171		0.57	-0.00314868	0.171		0.57	-0.00137776	0.171		0.57	0.000177741	0.171
0.573333	-0.000131726	0.172		0.573333	-0.00346577	0.172		0.573333	-0.00168383	0.172		0.573333	-0.00137776	0.172		0.573333	-0.000798821	0.172
0.576667	0.000356555	0.173		0.576667	-0.00395405	0.173		0.576667	-0.000707269	0.173		0.576667	-0.00137776	0.173		0.576667	-0.0012871	0.173
0.58	-0.000131726	0.174		0.58	-0.00395405	0.174		0.58	0.000269294	0.174		0.58	-0.00137776	0.174		0.58	-0.0012871	0.174
0.583333	-0.00110829	0.175		0.583333	-0.00297749	0.175		0.583333	0.00124586	0.175		0.583333	-0.00235432	0.175		0.583333	-0.000798821	0.175
0.586667	-0.00257313	0.176		0.586667	-0.00102436	0.176		0.586667	0.00173414	0.176		0.586667	-0.00381917	0.176		0.586667	0.000177741	0.176
0.59	-0.00306141	0.177		0.59	0.00092876	0.177		0.59	0.00222242	0.177		0.59	-0.00430745	0.177		0.59	0.000177741	0.177
0.593333	-0.00354969	0.178		0.593333	0.00141704	0.178		0.593333	0.0027107	0.178		0.593333	-0.00430745	0.178		0.593333	0.000177741	0.178
0.596667	-0.00403798	0.179		0.596667	0.00092876	0.179		0.596667	0.00466382	0.179		0.596667	-0.00381917	0.179		0.596667	0.000177741	0.179
0.6	-0.00403798	0.18		0.6	0.000440478	0.18		0.6	0.0027107	0.18		0.6	-0.0028426	0.18		0.6	0.000177741	0.18
0.603333	-0.00354969	0.181		0.603333	-4.78029e-05	0.181		0.603333	0.00222242	0.181		0.603333	-0.00235432	0.181		0.603333	0.0011543	0.181
0.606667	-0.00257313	0.182		0.606667	-4.78029e-05	0.182		0.606667	0.00173414	0.182		0.606667	-0.00333089	0.182		0.606667	0.0011543	0.182
0.61	-0.00208485	0.183		0.61	-4.78029e-05	0.183		0.61	0.00173414	0.183		0.61	-0.00333089	0.183		0.61	0.0011543	0.183
0.613333	-0.00208485	0.184		0.613333	-4.78029e-05	0.184		0.613333	0.00173414	0.184		0.613333	-0.00333089	0.184		0.613333	0.0011543	0.184
0.616667	-0.00306141	0.185		0.616667	-4.78029e-05	0.185		0.616667	0.00173414	0.185		0.616667	-0.00235432	0.185		0.616667	0.000177741	0.185
0.62	-0.00403798	0.186		0.62	-4.78029e-05	0.186		0.62	0.00124586	0.186		0.62	-0.00186604	0.186		0.62	-0.00031054	0.186
0.623333	-0.00403798	0.187		0.623333	-0.00200093	0.187		0.623333	0.000757575	0.187		0.623333	-0.00186604	0.187		0.623333	-0.000798821	0.187
0.626667	-0.00403798	0.188		0.626667	-0.00200093	0.188		0.626667	0.000757575	0.188		0.626667	-0.00235432	0.188		0.626667	-0.000798821	0.188
0.63	-0.00306141	0.189		0.63	-0.00297749	0.189		0.63	0.000757575	0.189		0.63	-0.00235432	0.189		0.63	-0.000798821	0.189
0.633333	-0.00208485	0.19		0.633333	-0.00297749	0.19		0.633333	0.000757575	0.19		0.633333	-0.00235432	0.19		0.633333	-0.000798821	0.19
0.636667	-0.00208485	0.191		0.636667	-0.00346577	0.191		0.636667	0.000757575	0.191		0.636667	-0.00235432	0.191		0.636667	-0.00177538	0.191
0.64	-0.00257313	0.192		0.64	-0.00395405	0.192		0.64	0.00173414	0.192		0.64	-0.00137776	0.192		0.64	-0.00177538	0.192
0.643333	-0.00354969	0.193		0.643333	-0.00493062	0.193		0.643333	0.00173414	0.193		0.643333	-0.00088948	0.193		0.643333	-0.00177538	0.193
0.646667	-0.00501454	0.194		0.646667	-0.00493062	0.194		0.646667	0.00222242	0.194		0.646667	-0.00088948	0.194		0.646667	-0.000798821	0.194
0.65	-0.0059911	0.195		0.65	-0.00493062	0.195		0.65	0.00222242	0.195		0.65	-0.00137776	0.195		0.65	0.000666022	0.195
0.653333	-0.0059911	0.196		0.653333	-0.00346577	0.196		0.653333	0.00173414	0.196		0.653333	-0.00235432	0.196		0.653333	0.0011543	0.196
0.656667	-0.0059911	0.197		0.656667	-0.00200093	0.197		0.656667	0.000757575	0.197		0.656667	-0.00235432	0.197		0.656667	0.0011543	0.197
0.66	-0.00550282	0.198		0.66	-4.78029e-05	0.198		0.66	0.000757575	0.198		0.66	-0.00186604	0.198		0.66	0.000177741	0.198
0.663333	-0.00452626	0.199		0.663333	0.00092876	0.199		0.663333	0.000757575	0.199		0.663333	-0.00088948	0.199		0.663333	0.000177741	0.199
0.666667	-0.00403798	0.2		0.666667	0.00092876	0.2		0.666667	0.000757575	0.2		0.666667	-0.000401199	0.2		0.666667	0.000177741	0.2
0.67	-0.00306141	0.201		0.67	0.00092876	0.201		0.67	0.000757575	0.201		0.67	-0.000401199	0.201		0.67	0.000177741	0.201
0.673333	-0.00306141	0.202		0.673333	0.00092876	0.202		0.673333	0.000757575	0.202		0.673333	-0.00088948	0.202		0.673333	0.000177741	0.202
0.676667	-0.00306141	0.203		0.676667	0.000440478	0.203		0.676667	-0.000218988	0.203		0.676667	-0.00186604	0.203		0.676667	-0.000798821	0.203
0.68	-0.00306141	0.204		0.68	-0.00102436	0.204		0.68	-0.000218988	0.204		0.68	-0.00381917	0.204		0.68	-0.000798821	0.204
0.683333	-0.00208485	0.205		0.683333	-0.00200093	0.205		0.683333	-0.00119555	0.205		0.683333	-0.00528401	0.205		0.683333	0.000177741	0.205
0.686667	-0.00208485	0.206		0.686667	-0.00297749	0.206		0.686667	-0.00119555	0.206		0.686667	-0.00577229	0.206		0.686667	0.00164259	0.206
0.69	-0.00208485	0.207		0.69	-0.00297749	0.207		0.69	-0.00119555	0.207		0.69	-0.00577229	0.207		0.69	0.00261915	0.207
0.693333	-0.00208485	0.208		0.693333	-0.00297749	0.208		0.693333	-0.000707269	0.208		0.693333	-0.00528401	0.208		0.693333	0.00261915	0.208
0.696667	-0.00306141	0.209		0.696667	-0.00297749	0.209		0.696667	0.000269294	0.209		0.696667	-0.00528401	0.209		0.696667	0.00164259	0.209
0.7	-0.00306141	0.21		0.7	-0.00297749	0.21		0.7	0.000757575	0.21		0.7	-0.00430745	0.21		0.7	0.000666022	0.21
0.703333	-0.00306141	0.211		0.703333	-0.00297749	0.211		0.703333	0.000757575	0.211		0.703333	-0.0028426	0.211		0.703333	0.000177741	0.211
0.706667	-0.00306141	0.212		0.706667	-0.00297749	0.212		0.706667	0.000269294	0.212		0.706667	-0.00235432	0.212		0.706667	0.000177741	0.212
0.71	-0.00306141	0.213		0.71	-0.00297749	0.213		0.71	-0.00119555	0.213		0.71	-0.00235432	0.213		0.71	0.000177741	0.213
0.713333	-0.00306141	0.214		0.713333	-0.00395405	0.214		0.713333	-0.00217211	0.214		0.713333	-0.00235432	0.214		0.713333	0.000177741	0.214
0.716667	-0.00403798	0.215		0.716667	-0.00395405	0.215		0.716667	-0.00314868	0.215		0.716667	-0.00333089	0.215		0.716667	-0.00031054	0.215
0.72	-0.00452626	0.216		0.72	-0.00493062	0.216		0.72	-0.00363696	0.216		0.72	-0.00381917	0.216		0.72	-0.000798821	0.216
0.723333	-0.00501454	0.217		0.723333	-0.00493062	0.217		0.723333	-0.00412524	0.217		0.723333	-0.00430745	0.217		0.723333	-0.00177538	0.217
0.726667	-0.00452626	0.218		0.726667	-0.0054189	0.218		0.726667	-0.00412524	0.218		0.726667	-0.00528401	0.218		0.726667	-0.00177538	0.218
0.73	-0.00354969	0.219		0.73	-0.00590718	0.219		0.73	-0.00314868	0.219		0.73	-0.00528401	0.219		0.73	-0.00177538	0.219
0.733333	-0.00257313	0.22		0.733333	-0.00590718	0.22		0.733333	-0.00168383	0.22		0.733333	-0.00479573	0.22		0.733333	-0.00177538	0.22
0.736667	-0.00110829	0.221		0.736667	-0.00590718	0.221		0.736667	-0.000707269	0.221		0.736667	-0.00381917	0.221		0.736667	-0.00177538	0.221
0.74	0.000356555	0.222		0.74	-0.0054189	0.222		0.74	-0.000218988	0.222		0.74	-0.00186604	0.222		0.74	-0.00177538	0.222
0.743333	0.000844836	0.223		0.743333	-0.00493062	0.223		0.743333	0.000757575	0.223		0.743333	-0.00137776	0.223		0.743333	-0.00177538	0.223
0.746667	0.000844836	0.224		0.746667	-0.00493062	0.224		0.746667	0.000757575	0.224		0.746667	-0.00235432	0.224		0.746667	-0.000798821	0.224
0.75	0.000844836	0.225		0.75	-0.00493062	0.225		0.75	0.000757575	0.225		0.75	-0.00381917	0.225		0.75	0.000177741	0.225
0.753333	-0.000131726	0.226		0.753333	-0.00395405	0.226		0.753333	0.000757575	0.226		0.753333	-0.00479573	0.226		0.753333	0.0011543	0.226
0.756667	-0.00208485	0.227		0.756667	-0.00395405	0.227		0.756667	-0.000218988	0.227		0.756667	-0.00528401	0.227		0.756667	0.00213087	0.227
0.76	-0.00306141	0.228		0.76	-0.00395405	0.228		0.76	-0.000218988	0.228		0.76	-0.00528401	0.228		0.76	0.00164259	0.228
0.763333	-0.00306141	0.229		0.763333	-0.00346577	0.229		0.763333	-0.000707269	0.229		0.763333	-0.00430745	0.229		0.763333	0.0011543	0.229
0.766667	-0.00403798	0.23		0.766667	-0.00297749	0.23		0.766667	-0.00119555	0.23		0.766667	-0.00381917	0.23		0.766667	0.000177741	0.23
0.77	-0.00403798	0.231		0.77	-0.00297749	0.231		0.77	-0.00119555	0.231		0.77	-0.00333089	0.231		0.77	0.000177741	0.231
0.773333	-0.00403798	0.232		0.773333	-0.00297749	0.232		0.773333	-0.00119555	0.232		0.773333	-0.00333089	0.232		0.773333	0.000177741	0.232
0.776667	-0.00306141	0.233		0.776667	-0.00346577	0.233		0.776667	-0.00119555	0.233		0.776667	-0.0028426	0.233		0.776667	0.000177741	0.233
0.78	-0.00257313	0.234		0.78	-0.00395405	0.234		0.78	-0.000218988	0.234		0.78	-0.00235432	0.234		0.78	0.000177741	0.234
0.783333	-0.00208485	0.235		0.783333	-0.00297749	0.235		0.783333	0.000269294	0.235		0.783333	-0.00186604	0.235		0.783333	0.000177741	0.235
0.786667	-0.00208485	0.236		0.786667	-0.00248921	0.236		0.786667	0.00124586	0.236		0.786667	-0.00137776	0.236		0.786667	0.000177741	0.236
0.79	-0.00354969	0.237		0.79	-0.00102436	0.237		0.79	0.00173414	0.237		0.79	-0.00137776	0.237		0.79	-0.000798821	0.237
0.793333	-0.00452626	0.238		0.793333	-4.78029e-05	0.238		0.793333	0.00173414	0.238		0.793333	-0.00137776	0.238		0.793333	-0.000798821	0.238
0.796667	-0.00550282	0.239		0.796667	-4.78029e-05	0.239		0.796667	0.0027107	0.239		0.796667	-0.00137776	0.239		0.796667	-0.000798821	0.239
0.8	-0.0059911	0.24		0.8	-0.00102436	0.24		0.8	0.0027107	0.24		0.8	-0.00235432	0.24		0.8	-0.000798821	0.24
0.803333	-0.0059911	0.241		0.803333	-0.00200093	0.241		0.803333	0.0027107	0.241		0.803333	-0.00235432	0.241		0.803333	-0.000798821	0.241
0.806667	-0.00501454	0.242		0.806667	-0.00297749	0.242		0.806667	0.00173414	0.242		0.806667	-0.00235432	0.242		0.806667	-0.000798821	0.242
0.81	-0.00452626	0.243		0.81	-0.00346577	0.243		0.81	0.000757575	0.243		0.81	-0.00235432	0.243		0.81	-0.000798821	0.243
0.813333	-0.00354969	0.244		0.813333	-0.00444233	0.244		0.813333	-0.000218988	0.244		0.813333	-0.00235432	0.244		0.813333	-0.0012871	0.244
0.816667	-0.00257313	0.245		0.816667	-0.00493062	0.245		0.816667	-0.000218988	0.245		0.816667	-0.00235432	0.245		0.816667	-0.00177538	0.245
0.82	-0.00110829	0.246		0.82	-0.00444233	0.246		0.82	-0.000218988	0.246		0.82	-0.00235432	0.246		0.82	-0.000798821	0.246
0.823333	0.00133312	0.247		0.823333	-0.00346577	0.247		0.823333	-0.00119555	0.247		0.823333	-0.0028426	0.247		0.823333	-0.00031054	0.247
0.826667	0.00230968	0.248		0.826667	-0.00248921	0.248		0.826667	-0.00168383	0.248		0.826667	-0.00333089	0.248		0.826667	0.00164259	0.248
0.83	0.00279796	0.249		0.83	-0.00200093	0.249		0.83	-0.00119555	0.249		0.83	-0.00333089	0.249		0.83	0.00213087	0.249
0.833333	0.00230968	0.25		0.833333	-0.00200093	0.25		0.833333	-0.000707269	0.25		0.833333	-0.00333089	0.25		0.833333	0.00213087	0.25
0.836667	0.000844836	0.251		0.836667	-0.00248921	0.251		0.836667	0.000757575	0.251		0.836667	-0.00333089	0.251		0.836667	0.00164259	0.251
0.84	-0.000131726	0.252		0.84	-0.00346577	0.252		0.84	0.00173414	0.252		0.84	-0.00333089	0.252		0.84	0.0011543	0.252
0.843333	-0.000131726	0.253		0.843333	-0.00444233	0.253		0.843333	0.0027107	0.253		0.843333	-0.00381917	0.253		0.843333	0.000177741	0.253
0.846667	-0.000131726	0.254		0.846667	-0.00493062	0.254		0.846667	0.0027107	0.254		0.846667	-0.00479573	0.254		0.846667	0.0011543	0.254
0.85	-0.000131726	0.255		0.85	-0.00444233	0.255		0.85	0.00368726	0.255		0.85	-0.00674885	0.255		0.85	0.0011543	0.255
0.853333	-0.000131726	0.256		0.853333	-0.00346577	0.256		0.853333	0.0027107	0.256		0.853333	-0.00772542	0.256		0.853333	0.000666022	0.256
0.856667	0.000356555	0.257		0.856667	-0.00297749	0.257		0.856667	0.0027107	0.257		0.856667	-0.00723714	0.257		0.856667	0.000177741	0.257
0.86	0.000844836	0.258		0.86	-0.00200093	0.258		0.86	0.00173414	0.258		0.86	-0.00577229	0.258		0.86	-0.00031054	0.258
0.863333	0.000844836	0.259		0.863333	-0.00297749	0.259		0.863333	0.000269294	0.259		0.863333	-0.00381917	0.259		0.863333	-0.000798821	0.259
0.866667	0.000844836	0.26		0.866667	-0.00346577	0.26		0.866667	-0.000707269	0.26		0.866667	-0.00235432	0.26		0.866667	-0.00177538	0.26
0.87	0.00133312	0.261		0.87	-0.00493062	0.261		0.87	-0.00119555	0.261		0.87	-0.0028426	0.261		0.87	-0.00226367	0.261
0.873333	0.000844836	0.262		0.873333	-0.00493062	0.262		0.873333	-0.00168383	0.262		0.873333	-0.00381917	0.262		0.873333	-0.00275195	0.262
0.876667	0.000356555	0.263		0.876667	-0.00493062	0.263		0.876667	-0.00119555	0.263		0.876667	-0.00528401	0.263		0.876667	-0.00226367	0.263
0.88	-0.000131726	0.264		0.88	-0.00395405	0.264		0.88	-0.00119555	0.264		0.88	-0.00626057	0.264		0.88	-0.00177538	0.264
0.883333	-0.000131726	0.265		0.883333	-0.00297749	0.265		0.883333	-0.00119555	0.265		0.883333	-0.00626057	0.265		0.883333	-0.00177538	0.265
0.886667	-0.000131726	0.266		0.886667	-0.00297749	0.266		0.886667	-0.00119555	0.266		0.886667	-0.00626057	0.266		0.886667	-0.00177538	0.266
0.89	0.000844836	0.267		0.89	-0.00346577	0.267		0.89	-0.00119555	0.267		0.89	-0.00626057	0.267		0.89	-0.00275195	0.267
0.893333	0.000844836	0.268		0.893333	-0.00395405	0.268		0.893333	-0.000707269	0.268		0.893333	-0.00528401	0.268		0.893333	-0.00226367	0.268
0.896667	0.000844836	0.269		0.896667	-0.00493062	0.269		0.896667	-0.000218988	0.269		0.896667	-0.00430745	0.269		0.896667	-0.0012871	0.269
0.9	-0.000131726	0.27		0.9	-0.00493062	0.27		0.9	-0.000218988	0.27		0.9	-0.00430745	0.27		0.9	0.000177741	0.27
0.903333	-0.00110829	0.271		0.903333	-0.00493062	0.271		0.903333	-0.000707269	0.271		0.903333	-0.00333089	0.271		0.903333	0.0011543	0.271
0.906667	-0.00208485	0.272		0.906667	-0.00493062	0.272		0.906667	-0.00217211	0.272		0.906667	-0.00333089	0.272		0.906667	0.0011543	0.272
0.91	-0.00208485	0.273		0.91	-0.00493062	0.273		0.91	-0.00314868	0.273		0.91	-0.00381917	0.273		0.91	0.0011543	0.273
0.913333	-0.00208485	0.274		0.913333	-0.00444233	0.274		0.913333	-0.00314868	0.274		0.913333	-0.00430745	0.274		0.913333	0.0011543	0.274
0.916667	-0.000131726	0.275		0.916667	-0.00346577	0.275		0.916667	-0.00266039	0.275		0.916667	-0.00528401	0.275		0.916667	0.0011543	0.275
0.92	-0.000131726	0.276		0.92	-0.00248921	0.276		0.92	-0.00168383	0.276		0.92	-0.00626057	0.276		0.92	0.00164259	0.276
0.923333	-0.000131726	0.277		0.923333	-4.78029e-05	0.277		0.923333	-0.000707269	0.277		0.923333	-0.00528401	0.277		0.923333	0.0011543	0.277
0.926667	-0.000131726	0.278		0.926667	-4.78029e-05	0.278		0.926667	0.000269294	0.278		0.926667	-0.00479573	0.278		0.926667	0.0011543	0.278
0.93	-0.000131726	0.279		0.93	-4.78029e-05	0.279		0.93	0.000757575	0.279		0.93	-0.00430745	0.279		0.93	0.000666022	0.279
0.933333	-0.000131726	0.28		0.933333	-0.00102436	0.28		0.933333	0.000757575	0.28		0.933333	-0.00479573	0.28		0.933333	0.000177741	0.28
0.936667	-0.000131726	0.281		0.936667	-0.00248921	0.281		0.936667	0.000757575	0.281		0.936667	-0.00626057	0.281		0.936667	0.000666022	0.281
0.94	-0.000131726	0.282		0.94	-0.00297749	0.282		0.94	-0.000218988	0.282		0.94	-0.00723714	0.282		0.94	0.0011543	0.282
0.943333	-0.00208485	0.283		0.943333	-0.00346577	0.283		0.943333	-0.000707269	0.283		0.943333	-0.00723714	0.283		0.943333	0.0011543	0.283
0.946667	-0.00354969	0.284		0.946667	-0.00346577	0.284		0.946667	-0.00168383	0.284		0.946667	-0.00723714	0.284		0.946667	0.0011543	0.284
0.95	-0.00452626	0.285		0.95	-0.00297749	0.285		0.95	-0.00314868	0.285		0.95	-0.00626057	0.285		0.95	0.000666022	0.285
0.953333	-0.00501454	0.286		0.953333	-0.00200093	0.286		0.953333	-0.00412524	0.286		0.953333	-0.00577229	0.286		0.953333	0.000177741	0.286
0.956667	-0.00501454	0.287		0.956667	-0.00102436	0.287		0.956667	-0.00412524	0.287		0.956667	-0.00528401	0.287		0.956667	0.000177741	0.287
0.96	-0.00354969	0.288		0.96	-4.78029e-05	0.288		0.96	-0.00314868	0.288		0.96	-0.00430745	0.288		0.96	-0.00031054	0.288
0.963333	-0.00208485	0.289		0.963333	-4.78029e-05	0.289		0.963333	-0.00168383	0.289		0.963333	-0.00430745	0.289		0.963333	-0.000798821	0.289
0.966667	-0.000131726	0.29		0.966667	-4.78029e-05	0.29		0.966667	0.000269294	0.29		0.966667	-0.00430745	0.29		0.966667	-0.000798821	0.29
0.97	-0.000131726	0.291		0.97	-4.78029e-05	0.291		0.97	0.00124586	0.291		0.97	-0.00430745	0.291		0.97	-0.0012871	0.291
0.973333	-0.00208485	0.292		0.973333	-0.00200093	0.292		0.973333	0.00173414	0.292		0.973333	-0.00381917	0.292		0.973333	-0.00177538	0.292
0.976667	-0.00306141	0.293		0.976667	-0.00346577	0.293		0.976667	0.0027107	0.293		0.976667	-0.00333089	0.293		0.976667	-0.00177538	0.293
0.98	-0.00452626	0.294		0.98	-0.00493062	0.294		0.98	0.00368726	0.294		0.98	-0.0028426	0.294		0.98	-0.00177538	0.294
0.983333	-0.00550282	0.295		0.983333	-0.00493062	0.295		0.983333	0.00466382	0.295		0.983333	-0.00333089	0.295		0.983333	-0.000798821	0.295
0.986667	-0.0059911	0.296		0.986667	-0.00493062	0.296		0.986667	0.00466382	0.296		0.986667	-0.00430745	0.296		0.986667	-0.000798821	0.296
0.99	-0.0059911	0.297		0.99	-0.00346577	0.297		0.99	0.00368726	0.297		0.99	-0.00430745	0.297		0.99	-0.000798821	0.297
0.993333	-0.00501454	0.298		0.993333	-0.00248921	0.298		0.993333	0.00222242	0.298		0.993333	-0.00430745	0.298		0.993333	0.000177741	0.298
0.996667	-0.00354969	0.299		0.996667	-0.00200093	0.299		0.996667	0.00124586	0.299		0.996667	-0.00381917	0.299		0.996667	0.000177741	0.299
1	-0.00257313	0.3		1	-0.00102436	0.3		1	-0.000218988	0.3		1	-0.00333089	0.3		1	0.000177741	0.3
1.00333	-0.00208485	0.301		1.00333	-0.00200093	0.301		1.00333	-0.000218988	0.301		1.00333	-0.00333089	0.301		1.00333	-0.00031054	0.301
1.00667	-0.00257313	0.302		1.00667	-0.00200093	0.302		1.00667	-0.000218988	0.302		1.00667	-0.00381917	0.302		1.00667	-0.000798821	0.302
1.01	-0.00306141	0.303		1.01	-0.00200093	0.303		1.01	0.000269294	0.303		1.01	-0.00430745	0.303		1.01	-0.00031054	0.303
1.01333	-0.00306141	0.304		1.01333	-0.00200093	0.304		1.01333	0.00124586	0.304		1.01333	-0.00430745	0.304		1.01333	0.000666022	0.304
1.01667	-0.00306141	0.305		1.01667	-0.00102436	0.305		1.01667	0.00173414	0.305		1.01667	-0.00430745	0.305		1.01667	0.00261915	0.305
1.02	-0.00306141	0.306		1.02	-4.78029e-05	0.306		1.02	0.00124586	0.306		1.02	-0.00381917	0.306		1.02	0.00310743	0.306
1.02333	-0.00208485	0.307		1.02333	-4.78029e-05	0.307		1.02333	0.000269294	0.307		1.02333	-0.00333089	0.307		1.02333	0.00310743	0.307
1.02667	-0.00110829	0.308		1.02667	-4.78029e-05	0.308		1.02667	-0.000218988	0.308		1.02667	-0.00333089	0.308		1.02667	0.00213087	0.308
1.03	0.000356555	0.309		1.03	0.00092876	0.309		1.03	-0.000218988	0.309		1.03	-0.00333089	0.309		1.03	0.00213087	0.309
1.03333	0.000844836	0.31		1.03333	0.00141704	0.31		1.03333	0.000269294	0.31		1.03333	-0.00235432	0.31		1.03333	0.0011543	0.31
1.03667	0.0018214	0.311		1.03667	0.00141704	0.311		1.03667	0.000757575	0.311		1.03667	-0.00235432	0.311		1.03667	0.0011543	0.311
1.04	0.000844836	0.312		1.04	0.000440478	0.312		1.04	0.00173414	0.312		1.04	-0.00137776	0.312		1.04	0.0011543	0.312
1.04333	0.000844836	0.313		1.04333	-0.00248921	0.313		1.04333	0.00173414	0.313		1.04333	-0.00088948	0.313		1.04333	0.0011543	0.313
1.04667	0.000844836	0.314		1.04667	-0.00395405	0.314		1.04667	0.000757575	0.314		1.04667	-0.00088948	0.314		1.04667	0.000177741	0.314
1.05	-0.000131726	0.315		1.05	-0.00444233	0.315		1.05	-0.000218988	0.315		1.05	-0.00137776	0.315		1.05	-0.000798821	0.315
1.05333	-0.000131726	0.316		1.05333	-0.00395405	0.316		1.05333	-0.000218988	0.316		1.05333	-0.0028426	0.316		1.05333	-0.000798821	0.316
1.05667	-0.00208485	0.317		1.05667	-0.00297749	0.317		1.05667	0.000269294	0.317		1.05667	-0.00430745	0.317		1.05667	-0.000798821	0.317
1.06	-0.00306141	0.318		1.06	-0.00200093	0.318		1.06	0.000757575	0.318		1.06	-0.00430745	0.318		1.06	-0.00031054	0.318
1.06333	-0.00306141	0.319		1.06333	-0.00200093	0.319		1.06333	0.000757575	0.319		1.06333	-0.00430745	0.319		1.06333	0.000177741	0.319
1.06667	-0.00306141	0.32		1.06667	-0.00248921	0.32		1.06667	0.000269294	0.32		1.06667	-0.00333089	0.32		1.06667	0.0011543	0.32
1.07	-0.00306141	0.321		1.07	-0.00346577	0.321		1.07	0.000757575	0.321		1.07	-0.00333089	0.321		1.07	0.0011543	0.321
1.07333	-0.00306141	0.322		1.07333	-0.00444233	0.322		1.07333	0.00124586	0.322		1.07333	-0.00381917	0.322		1.07333	0.00213087	0.322
1.07667	-0.00306141	0.323		1.07667	-0.00493062	0.323		1.07667	0.00173414	0.323		1.07667	-0.00479573	0.323		1.07667	0.00310743	0.323
1.08	-0.00306141	0.324		1.08	-0.00444233	0.324		1.08	0.00173414	0.324		1.08	-0.00577229	0.324		1.08	0.00310743	0.324
1.08333	-0.00306141	0.325		1.08333	-0.00444233	0.325		1.08333	0.00124586	0.325		1.08333	-0.00626057	0.325		1.08333	0.00213087	0.325
1.08667	-0.00403798	0.326		1.08667	-0.00493062	0.326		1.08667	-0.000218988	0.326		1.08667	-0.00626057	0.326		1.08667	0.000666022	0.326
1.09	-0.00550282	0.327		1.09	-0.00590718	0.327		1.09	-0.00168383	0.327		1.09	-0.00626057	0.327		1.09	-0.0012871	0.327
1.09333	-0.0059911	0.328		1.09333	-0.00688374	0.328		1.09333	-0.00266039	0.328		1.09333	-0.00577229	0.328		1.09333	-0.00226367	0.328
1.09667	-0.00501454	0.329		1.09667	-0.00737202	0.329		1.09667	-0.00314868	0.329		1.09667	-0.00479573	0.329		1.09667	-0.00275195	0.329
1.1	-0.00354969	0.33		1.1	-0.0078603	0.33		1.1	-0.00314868	0.33		1.1	-0.00381917	0.33		1.1	-0.00177538	0.33
1.10333	-0.00257313	0.331		1.10333	-0.0078603	0.331		1.10333	-0.00314868	0.331		1.10333	-0.00235432	0.331		1.10333	-0.000798821	0.331
1.10667	-0.00208485	0.332		1.10667	-0.00688374	0.332		1.10667	-0.00217211	0.332		1.10667	-0.00235432	0.332		1.10667	0.000177741	0.332
1.11	-0.00257313	0.333		1.11	-0.00590718	0.333		1.11	-0.00217211	0.333		1.11	-0.0028426	0.333		1.11	0.000177741	0.333
1.11333	-0.00306141	0.334		1.11333	-0.00444233	0.334		1.11333	-0.00217211	0.334		1.11333	-0.00479573	0.334		1.11333	0.000177741	0.334
1.11667	-0.00306141	0.335		1.11667	-0.00395405	0.335		1.11667	-0.00266039	0.335		1.11667	-0.00577229	0.335		1.11667	0.000177741	0.335
1.12	-0.00306141	0.336		1.12	-0.00297749	0.336		1.12	-0.00314868	0.336		1.12	-0.00674885	0.336		1.12	0.000666022	0.336
1.12333	-0.00306141	0.337		1.12333	-0.00297749	0.337		1.12333	-0.00266039	0.337		1.12333	-0.00723714	0.337		1.12333	0.00213087	0.337
1.12667	-0.00306141	0.338		1.12667	-0.00346577	0.338		1.12667	-0.00217211	0.338		1.12667	-0.00626057	0.338		1.12667	0.00310743	0.338
1.13	-0.00208485	0.339		1.13	-0.00395405	0.339		1.13	-0.00217211	0.339		1.13	-0.00528401	0.339		1.13	0.00359571	0.339
1.13333	-0.000131726	0.34		1.13333	-0.00395405	0.34		1.13333	-0.00119555	0.34		1.13333	-0.00528401	0.34		1.13333	0.00261915	0.34
1.13667	0.000844836	0.341		1.13667	-0.00297749	0.341		1.13667	-0.00119555	0.341		1.13667	-0.00528401	0.341		1.13667	0.0011543	0.341
1.14	0.000844836	0.342		1.14	-0.00297749	0.342		1.14	-0.000707269	0.342		1.14	-0.00626057	0.342		1.14	-0.00031054	0.342
1.14333	0.0018214	0.343		1.14333	-0.00346577	0.343		1.14333	-0.000218988	0.343		1.14333	-0.00723714	0.343		1.14333	-0.000798821	0.343
1.14667	0.0018214	0.344		1.14667	-0.00395405	0.344		1.14667	-0.000218988	0.344		1.14667	-0.00772542	0.344		1.14667	-0.000798821	0.344
1.15	0.00279796	0.345		1.15	-0.00493062	0.345		1.15	-0.00119555	0.345		1.15	-0.0082137	0.345		1.15	-0.00177538	0.345
1.15333	0.00230968	0.346		1.15333	-0.00493062	0.346		1.15333	-0.00119555	0.346		1.15333	-0.0082137	0.346		1.15333	-0.00177538	0.346
1.15667	0.00133312	0.347		1.15667	-0.00395405	0.347		1.15667	-0.000707269	0.347		1.15667	-0.0082137	0.347		1.15667	-0.00226367	0.347
1.16	0.000356555	0.348		1.16	-0.00395405	0.348		1.16	-0.000218988	0.348		1.16	-0.00723714	0.348		1.16	-0.00177538	0.348
1.16333	-0.00208485	0.349		1.16333	-0.00346577	0.349		1.16333	-0.000218988	0.349		1.16333	-0.00577229	0.349		1.16333	-0.00031054	0.349
1.16667	-0.00306141	0.35		1.16667	-0.00297749	0.35		1.16667	-0.000218988	0.35		1.16667	-0.00479573	0.35		1.16667	0.00164259	0.35
1.17	-0.00306141	0.351		1.17	-0.00346577	0.351		1.17	-0.000218988	0.351		1.17	-0.00430745	0.351		1.17	0.00310743	0.351
1.17333	-0.00257313	0.352		1.17333	-0.00346577	0.352		1.17333	0.000269294	0.352		1.17333	-0.00430745	0.352		1.17333	0.00310743	0.352
1.17667	-0.00208485	0.353		1.17667	-0.00297749	0.353		1.17667	-0.000218988	0.353		1.17667	-0.00430745	0.353		1.17667	0.00213087	0.353
1.18	-0.00208485	0.354		1.18	-0.00297749	0.354		1.18	-0.000218988	0.354		1.18	-0.00430745	0.354		1.18	0.000666022	0.354
1.18333	-0.00257313	0.355		1.18333	-0.00297749	0.355		1.18333	-0.000218988	0.355		1.18333	-0.00430745	0.355		1.18333	-0.00031054	0.355
1.18667	-0.00306141	0.356		1.18667	-0.00297749	0.356		1.18667	-0.000218988	0.356		1.18667	-0.00333089	0.356		1.18667	-0.000798821	0.356
1.19	-0.00306141	0.357		1.19	-0.00297749	0.357		1.19	-0.000218988	0.357		1.19	-0.00235432	0.357		1.19	-0.000798821	0.357
1.19333	-0.00306141	0.358		1.19333	-0.00200093	0.358		1.19333	-0.000218988	0.358		1.19333	-0.00235432	0.358		1.19333	-0.000798821	0.358
1.19667	-0.00306141	0.359		1.19667	-0.00102436	0.359		1.19667	-0.000707269	0.359		1.19667	-0.0028426	0.359		1.19667	-0.000798821	0.359
1.2	-0.00110829	0.36		1.2	-4.78029e-05	0.36		1.2	-0.00119555	0.36		1.2	-0.00430745	0.36		1.2	-0.000798821	0.36
1.20333	0.000356555	0.361		1.20333	-4.78029e-05	0.361		1.20333	-0.000218988	0.361		1.20333	-0.00528401	0.361		1.20333	0.000177741	0.361
1.20667	0.000844836	0.362		1.20667	-4.78029e-05	0.362		1.20667	0.000757575	0.362		1.20667	-0.00528401	0.362		1.20667	0.000666022	0.362
1.21	0.000844836	0.363		1.21	0.00092876	0.363		1.21	0.00173414	0.363		1.21	-0.00528401	0.363		1.21	0.0011543	0.363
1.21333	-0.000131726	0.364		1.21333	0.00092876	0.364		1.21333	0.00124586	0.364		1.21333	-0.00528401	0.364		1.21333	0.0011543	0.364
1.21667	-0.00110829	0.365		1.21667	0.00190532	0.365		1.21667	0.000269294	0.365		1.21667	-0.00528401	0.365		1.21667	0.00164259	0.365
1.22	-0.00208485	0.366		1.22	0.00190532	0.366		1.22	-0.000218988	0.366		1.22	-0.00528401	0.366		1.22	0.00261915	0.366
1.22333	-0.00208485	0.367		1.22333	0.00092876	0.367		1.22333	-0.00119555	0.367		1.22333	-0.00626057	0.367		1.22333	0.00310743	0.367
1.22667	-0.00110829	0.368		1.22667	-0.00102436	0.368		1.22667	-0.00119555	0.368		1.22667	-0.00626057	0.368		1.22667	0.00359571	0.368
1.23	0.000356555	0.369		1.23	-0.00297749	0.369		1.23	-0.00217211	0.369		1.23	-0.00577229	0.369		1.23	0.00359571	0.369
1.23333	0.000844836	0.37		1.23333	-0.00297749	0.37		1.23333	-0.00217211	0.37		1.23333	-0.00479573	0.37		1.23333	0.00310743	0.37
1.23667	0.000844836	0.371		1.23667	-0.00297749	0.371		1.23667	-0.00217211	0.371		1.23667	-0.00430745	0.371		1.23667	0.00261915	0.371
1.24	0.000356555	0.372		1.24	-0.00297749	0.372		1.24	-0.00314868	0.372		1.24	-0.00430745	0.372		1.24	0.00213087	0.372
1.24333	-0.000131726	0.373		1.24333	-0.00297749	0.373		1.24333	-0.00314868	0.373		1.24333	-0.00479573	0.373		1.24333	0.00213087	0.373
1.24667	0.000844836	0.374		1.24667	-0.00248921	0.374		1.24667	-0.00314868	0.374		1.24667	-0.00528401	0.374		1.24667	0.00213087	0.374
1.25	0.000844836	0.375		1.25	-0.00200093	0.375		1.25	-0.00217211	0.375		1.25	-0.00528401	0.375		1.25	0.00310743	0.375
1.25333	0.0018214	0.376		1.25333	-0.00200093	0.376		1.25333	-0.00168383	0.376		1.25333	-0.00479573	0.376		1.25333	0.00310743	0.376
1.25667	0.0018214	0.377		1.25667	-0.00200093	0.377		1.25667	-0.00119555	0.377		1.25667	-0.00333089	0.377		1.25667	0.00310743	0.377
1.26	0.000844836	0.378		1.26	-0.00297749	0.378		1.26	-0.00217211	0.378		1.26	-0.00235432	0.378		1.26	0.00310743	0.378
1.26333	0.000356555	0.379		1.26333	-0.00395405	0.379		1.26333	-0.00217211	0.379		1.26333	-0.00137776	0.379		1.26333	0.00310743	0.379
1.26667	-0.000131726	0.38		1.26667	-0.00395405	0.38		1.26667	-0.00217211	0.38		1.26667	-0.00137776	0.38		1.26667	0.00261915	0.38
1.27	-0.00208485	0.381		1.27	-0.00297749	0.381		1.27	-0.00217211	0.381		1.27	-0.00186604	0.381		1.27	0.00164259	0.381
1.27333	-0.00208485	0.382		1.27333	-0.00248921	0.382		1.27333	-0.00217211	0.382		1.27333	-0.00235432	0.382		1.27333	-0.00031054	0.382
1.27667	-0.00208485	0.383		1.27667	-0.00200093	0.383		1.27667	-0.00168383	0.383		1.27667	-0.00235432	0.383		1.27667	-0.00226367	0.383
1.28	-0.00110829	0.384		1.28	-0.00102436	0.384		1.28	-0.00119555	0.384		1.28	-0.00333089	0.384		1.28	-0.00372851	0.384
1.28333	-0.000131726	0.385		1.28333	-0.00200093	0.385		1.28333	-0.00119555	0.385		1.28333	-0.00333089	0.385		1.28333	-0.00372851	0.385
1.28667	-0.000131726	0.386		1.28667	-0.00200093	0.386		1.28667	-0.000218988	0.386		1.28667	-0.00333089	0.386		1.28667	-0.00324023	0.386
1.29	-0.00110829	0.387		1.29	-0.00200093	0.387		1.29	-0.000218988	0.387		1.29	-0.0028426	0.387		1.29	-0.00226367	0.387
1.29333	-0.00257313	0.388		1.29333	-4.78029e-05	0.388		1.29333	0.000757575	0.388		1.29333	-0.00186604	0.388		1.29333	-0.000798821	0.388
1.29667	-0.00403798	0.389		1.29667	0.00092876	0.389		1.29667	0.000757575	0.389		1.29667	-0.00137776	0.389		1.29667	-0.000798821	0.389
1.3	-0.00501454	0.39		1.3	0.00141704	0.39		1.3	-0.000218988	0.39		1.3	-0.00137776	0.39		1.3	-0.000798821	0.39
1.30333	-0.00501454	0.391		1.30333	0.00092876	0.391		1.30333	-0.00119555	0.391		1.30333	-0.0028426	0.391		1.30333	0.000177741	0.391
1.30667	-0.00501454	0.392		1.30667	0.00092876	0.392		1.30667	-0.00266039	0.392		1.30667	-0.00381917	0.392		1.30667	0.000666022	0.392
1.31	-0.00403798	0.393		1.31	-4.78029e-05	0.393		1.31	-0.00363696	0.393		1.31	-0.00479573	0.393		1.31	0.0011543	0.393
1.31333	-0.00306141	0.394		1.31333	-0.00102436	0.394		1.31333	-0.00412524	0.394		1.31333	-0.00430745	0.394		1.31333	0.0011543	0.394
1.31667	-0.00208485	0.395		1.31667	-0.00200093	0.395		1.31667	-0.00412524	0.395		1.31667	-0.0028426	0.395		1.31667	0.000666022	0.395
1.32	-0.00110829	0.396		1.32	-4.78029e-05	0.396		1.32	-0.00412524	0.396		1.32	-0.00186604	0.396		1.32	-0.000798821	0.396
1.32333	-0.00208485	0.397		1.32333	-4.78029e-05	0.397		1.32333	-0.00314868	0.397		1.32333	-0.00137776	0.397		1.32333	-0.00177538	0.397
1.32667	-0.00257313	0.398		1.32667	-0.00200093	0.398		1.32667	-0.00217211	0.398		1.32667	-0.00137776	0.398		1.32667	-0.00177538	0.398
1.33	-0.00306141	0.399		1.33	-0.00200093	0.399		1.33	-0.00217211	0.399		1.33	-0.00235432	0.399		1.33	-0.00177538	0.399
1.33333	-0.00403798	0.4		1.33333	-0.00200093	0.4		1.33333	-0.00217211	0.4		1.33333	-0.00333089	0.4		1.33333	-0.00177538	0.4
1.33667	-0.00403798	0.401		1.33667	-4.78029e-05	0.401		1.33667	-0.00266039	0.401		1.33667	-0.00333089	0.401		1.33667	-0.00275195	0.401
1.34	-0.00306141	0.402		1.34	-4.78029e-05	0.402		1.34	-0.00217211	0.402		1.34	-0.00333089	0.402		1.34	-0.00275195	0.402
1.34333	-0.00306141	0.403		1.34333	-4.78029e-05	0.403		1.34333	-0.00168383	0.403		1.34333	-0.00381917	0.403		1.34333	-0.00275195	0.403
1.34667	-0.00110829	0.404		1.34667	-4.78029e-05	0.404		1.34667	-0.000707269	0.404		1.34667	-0.00430745	0.404		1.34667	-0.00226367	0.404
1.35	0.000356555	0.405		1.35	0.000440478	0.405		1.35	0.00124586	0.405		1.35	-0.00430745	0.405		1.35	-0.0012871	0.405
1.35333	0.0018214	0.406		1.35333	0.00092876	0.406		1.35333	0.00173414	0.406		1.35333	-0.00430745	0.406		1.35333	-0.00031054	0.406
1.35667	0.00279796	0.407		1.35667	0.00092876	0.407		1.35667	0.0027107	0.407		1.35667	-0.00430745	0.407		1.35667	0.000177741	0.407
1.36	0.00230968	0.408		1.36	0.000440478	0.408		1.36	0.0027107	0.408		1.36	-0.00333089	0.408		1.36	-0.00031054	0.408
1.36333	0.000356555	0.409		1.36333	-0.00102436	0.409		1.36333	0.0027107	0.409		1.36333	-0.00333089	0.409		1.36333	-0.000798821	0.409
1.36667	-0.00257313	0.41		1.36667	-0.00297749	0.41		1.36667	0.00222242	0.41		1.36667	-0.00333089	0.41		1.36667	-0.00177538	0.41
1.37	-0.00354969	0.411		1.37	-0.00395405	0.411		1.37	0.00124586	0.411		1.37	-0.00333089	0.411		1.37	-0.00177538	0.411
1.37333	-0.00403798	0.412		1.37333	-0.00444233	0.412		1.37333	-0.000707269	0.412		1.37333	-0.00333089	0.412		1.37333	-0.00177538	0.412
1.37667	-0.00354969	0.413		1.37667	-0.00493062	0.413		1.37667	-0.00266039	0.413		1.37667	-0.00333089	0.413		1.37667	-0.0012871	0.413
1.38	-0.00257313	0.414		1.38	-0.00590718	0.414		1.38	-0.00314868	0.414		1.38	-0.00333089	0.414		1.38	-0.000798821	0.414
1.38333	-0.00208485	0.415		1.38333	-0.00590718	0.415		1.38333	-0.00314868	0.415		1.38333	-0.00430745	0.415		1.38333	0.000177741	0.415
1.38667	-0.00208485	0.416		1.38667	-0.00493062	0.416		1.38667	-0.00168383	0.416		1.38667	-0.00528401	0.416		1.38667	0.0011543	0.416
1.39	-0.00257313	0.417		1.39	-0.00444233	0.417		1.39	-0.000707269	0.417		1.39	-0.00479573	0.417		1.39	0.00213087	0.417
1.39333	-0.00306141	0.418		1.39333	-0.00395405	0.418		1.39333	-0.000218988	0.418		1.39333	-0.00333089	0.418		1.39333	0.00213087	0.418
1.39667	-0.00208485	0.419		1.39667	-0.00395405	0.419		1.39667	-0.000218988	0.419		1.39667	-0.00186604	0.419		1.39667	0.0011543	0.419
1.4	-0.000131726	0.42		1.4	-0.00346577	0.42		1.4	-0.000218988	0.42		1.4	-0.00088948	0.42		1.4	0.0011543	0.42
1.40333	0.000356555	0.421		1.40333	-0.00297749	0.421		1.40333	0.000757575	0.421		1.40333	-0.00137776	0.421		1.40333	0.000177741	0.421
1.40667	0.000844836	0.422		1.40667	-0.00297749	0.422		1.40667	0.000757575	0.422		1.40667	-0.00186604	0.422		1.40667	0.0011543	0.422
1.41	0.000844836	0.423		1.41	-0.00200093	0.423		1.41	0.000757575	0.423		1.41	-0.0028426	0.423		1.41	0.0011543	0.423
1.41333	0.000844836	0.424		1.41333	-0.00200093	0.424		1.41333	-0.000707269	0.424		1.41333	-0.00333089	0.424		1.41333	0.0011543	0.424
1.41667	0.00133312	0.425		1.41667	-0.00200093	0.425		1.41667	-0.00119555	0.425		1.41667	-0.00333089	0.425		1.41667	0.0011543	0.425
1.42	0.0018214	0.426		1.42	-0.00102436	0.426		1.42	-0.00119555	0.426		1.42	-0.00235432	0.426		1.42	0.0011543	0.426
1.42333	0.0018214	0.427		1.42333	-4.78029e-05	0.427		1.42333	-0.000707269	0.427		1.42333	-0.00235432	0.427		1.42333	0.0011543	0.427
1.42667	0.000844836	0.428		1.42667	-4.78029e-05	0.428		1.42667	0.000269294	0.428		1.42667	-0.00235432	0.428		1.42667	0.0011543	0.428
1.43	-0.000131726	0.429		1.43	-4.78029e-05	0.429		1.43	0.000269294	0.429		1.43	-0.00333089	0.429		1.43	0.0011543	0.429
1.43333	-0.00208485	0.43		1.43333	-4.78029e-05	0.43		1.43333	-0.000707269	0.43		1.43333	-0.00430745	0.43		1.43333	0.00213087	0.43
1.43667	-0.000131726	0.431		1.43667	-4.78029e-05	0.431		1.43667	-0.00217211	0.431		1.43667	-0.00430745	0.431		1.43667	0.00213087	0.431
1.44	0.00133312	0.432		1.44	-4.78029e-05	0.432		1.44	-0.00217211	0.432		1.44	-0.00381917	0.432		1.44	0.00213087	0.432
1.44333	0.00230968	0.433		1.44333	-4.78029e-05	0.433		1.44333	-0.00119555	0.433		1.44333	-0.00333089	0.433		1.44333	0.00261915	0.433
1.44667	0.00279796	0.434		1.44667	-4.78029e-05	0.434		1.44667	0.000269294	0.434		1.44667	-0.00333089	0.434		1.44667	0.00310743	0.434
1.45	0.00279796	0.435		1.45	-4.78029e-05	0.435		1.45	0.000757575	0.435		1.45	-0.00235432	0.435		1.45	0.00310743	0.435
1.45333	0.0018214	0.436		1.45333	-0.00248921	0.436		1.45333	0.00124586	0.436		1.45333	-0.00186604	0.436		1.45333	0.00408399	0.436
1.45667	0.00133312	0.437		1.45667	-0.00346577	0.437		1.45667	0.000757575	0.437		1.45667	-0.00088948	0.437		1.45667	0.00408399	0.437
1.46	0.000844836	0.438		1.46	-0.00395405	0.438		1.46	-0.000218988	0.438		1.46	-0.000401199	0.438		1.46	0.00408399	0.438
1.46333	0.000844836	0.439		1.46333	-0.00395405	0.439		1.46333	-0.00119555	0.439		1.46333	-0.000401199	0.439		1.46333	0.00310743	0.439
1.46667	0.000844836	0.44		1.46667	-0.00297749	0.44		1.46667	-0.00119555	0.44		1.46667	-0.00088948	0.44		1.46667	0.0011543	0.44
1.47	0.000356555	0.441		1.47	-0.00346577	0.441		1.47	-0.000707269	0.441		1.47	-0.00186604	0.441		1.47	-0.000798821	0.441
1.47333	-0.000131726	0.442		1.47333	-0.00395405	0.442		1.47333	-0.000218988	0.442		1.47333	-0.00333089	0.442		1.47333	-0.00226367	0.442
1.47667	-0.00110829	0.443		1.47667	-0.00493062	0.443		1.47667	0.000757575	0.443		1.47667	-0.00430745	0.443		1.47667	-0.00324023	0.443
1.48	-0.00110829	0.444		1.48	-0.00493062	0.444		1.48	0.000757575	0.444		1.48	-0.00430745	0.444		1.48	-0.00275195	0.444
1.48333	-0.000131726	0.445		1.48333	-0.00493062	0.445		1.48333	-0.000218988	0.445		1.48333	-0.00479573	0.445		1.48333	-0.00226367	0.445
1.48667	-0.000131726	0.446		1.48667	-0.00346577	0.446		1.48667	-0.000707269	0.446		1.48667	-0.00577229	0.446		1.48667	-0.0012871	0.446
1.49	-0.000131726	0.447		1.49	-0.00248921	0.447		1.49	-0.00119555	0.447		1.49	-0.00723714	0.447		1.49	0.000666022	0.447
1.49333	-0.000131726	0.448		1.49333	-0.00200093	0.448		1.49333	-0.00217211	0.448		1.49333	-0.0082137	0.448		1.49333	0.00261915	0.448
1.49667	-0.000131726	0.449		1.49667	-0.00200093	0.449		1.49667	-0.00314868	0.449		1.49667	-0.0082137	0.449		1.49667	0.00359571	0.449
1.5	-0.000131726	0.45		1.5	-0.00200093	0.45		1.5	-0.00412524	0.45		1.5	-0.00772542	0.45		1.5	0.00408399	0.45
1.50333	-0.000131726	0.451		1.50333	-0.00200093	0.451		1.50333	-0.00314868	0.451		1.50333	-0.00626057	0.451		1.50333	0.00359571	0.451
1.50667	0.000356555	0.452		1.50667	-0.00200093	0.452		1.50667	-0.00266039	0.452		1.50667	-0.00528401	0.452		1.50667	0.00310743	0.452
1.51	0.00133312	0.453		1.51	-0.00200093	0.453		1.51	-0.00168383	0.453		1.51	-0.00479573	0.453		1.51	0.00261915	0.453
1.51333	0.0018214	0.454		1.51333	-4.78029e-05	0.454		1.51333	-0.00119555	0.454		1.51333	-0.00430745	0.454		1.51333	0.00213087	0.454
1.51667	0.00279796	0.455		1.51667	-0.00200093	0.455		1.51667	-0.00119555	0.455		1.51667	-0.00430745	0.455		1.51667	0.00213087	0.455
1.52	0.00279796	0.456		1.52	-0.00248921	0.456		1.52	-0.00168383	0.456		1.52	-0.00430745	0.456		1.52	0.0011543	0.456
1.52333	0.00279796	0.457		1.52333	-0.00297749	0.457		1.52333	-0.00217211	0.457		1.52333	-0.00333089	0.457		1.52333	0.000177741	0.457
1.52667	0.00279796	0.458		1.52667	-0.00297749	0.458		1.52667	-0.00217211	0.458		1.52667	-0.0028426	0.458		1.52667	-0.00031054	0.458
1.53	0.00377452	0.459		1.53	-0.00297749	0.459		1.53	-0.00217211	0.459		1.53	-0.00235432	0.459		1.53	-0.000798821	0.459
1.53333	0.0042628	0.46		1.53333	-0.00248921	0.46		1.53333	-0.00217211	0.46		1.53333	-0.00235432	0.46		1.53333	-0.000798821	0.46
1.53667	0.00475109	0.461		1.53667	-0.00200093	0.461		1.53667	-0.00168383	0.461		1.53667	-0.00333089	0.461		1.53667	-0.000798821	0.461
1.54	0.00377452	0.462		1.54	-0.00200093	0.462		1.54	-0.000707269	0.462		1.54	-0.00381917	0.462		1.54	-0.000798821	0.462
1.54333	0.00230968	0.463		1.54333	-0.00297749	0.463		1.54333	0.000269294	0.463		1.54333	-0.00430745	0.463		1.54333	-0.0012871	0.463
1.54667	0.000356555	0.464		1.54667	-0.00297749	0.464		1.54667	0.000757575	0.464		1.54667	-0.00333089	0.464		1.54667	-0.00177538	0.464
1.55	-0.00208485	0.465		1.55	-0.00346577	0.465		1.55	-0.000218988	0.465		1.55	-0.00186604	0.465		1.55	-0.00275195	0.465
1.55333	-0.00208485	0.466		1.55333	-0.00395405	0.466		1.55333	-0.000218988	0.466		1.55333	-0.00088948	0.466		1.55333	-0.00275195	0.466
1.55667	-0.000131726	0.467		1.55667	-0.00493062	0.467		1.55667	-0.000218988	0.467		1.55667	-0.000401199	0.467		1.55667	-0.00226367	0.467
1.56	-0.000131726	0.468		1.56	-0.0054189	0.468		1.56	0.000757575	0.468		1.56	-0.000401199	0.468		1.56	-0.00177538	0.468
1.56333	0.000844836	0.469		1.56333	-0.0054189	0.469		1.56333	0.00173414	0.469		1.56333	-0.00137776	0.469		1.56333	-0.0012871	0.469
1.56667	0.000356555	0.47		1.56667	-0.00444233	0.47		1.56667	0.0027107	0.47		1.56667	-0.0028426	0.47		1.56667	-0.0012871	0.47
1.57	-0.000131726	0.471		1.57	-0.00346577	0.471		1.57	0.0027107	0.471		1.57	-0.00333089	0.471		1.57	-0.00177538	0.471
1.57333	-0.000131726	0.472		1.57333	-0.00297749	0.472		1.57333	0.00173414	0.472		1.57333	-0.00333089	0.472		1.57333	-0.00226367	0.472
1.57667	-0.000131726	0.473		1.57667	-0.00297749	0.473		1.57667	0.000757575	0.473		1.57667	-0.00333089	0.473		1.57667	-0.00275195	0.473
1.58	-0.000131726	0.474		1.58	-0.00297749	0.474		1.58	-0.000707269	0.474		1.58	-0.0028426	0.474		1.58	-0.00372851	0.474
1.58333	0.000356555	0.475		1.58333	-0.00346577	0.475		1.58333	-0.00119555	0.475		1.58333	-0.00235432	0.475		1.58333	-0.00372851	0.475
1.58667	0.000844836	0.476		1.58667	-0.00395405	0.476		1.58667	-0.000707269	0.476		1.58667	-0.00235432	0.476		1.58667	-0.00372851	0.476
1.59	0.000844836	0.477		1.59	-0.00444233	0.477		1.59	0.000269294	0.477		1.59	-0.00235432	0.477		1.59	-0.00324023	0.477
1.59333	0.000844836	0.478		1.59333	-0.00493062	0.478		1.59333	0.000757575	0.478		1.59333	-0.00235432	0.478		1.59333	-0.00177538	0.478
1.59667	-0.000131726	0.479		1.59667	-0.00395405	0.479		1.59667	0.000269294	0.479		1.59667	-0.00333089	0.479		1.59667	-0.00031054	0.479
1.6	-0.00208485	0.48		1.6	-0.00395405	0.48		1.6	-0.000218988	0.48		1.6	-0.00333089	0.48		1.6	0.000177741	0.48
1.60333	-0.00306141	0.481		1.60333	-0.00395405	0.481		1.60333	-0.000218988	0.481		1.60333	-0.00430745	0.481		1.60333	0.000177741	0.481
1.60667	-0.00257313	0.482		1.60667	-0.00346577	0.482		1.60667	0.000757575	0.482		1.60667	-0.00430745	0.482		1.60667	0.000177741	0.482
1.61	-0.00208485	0.483		1.61	-0.00297749	0.483		1.61	0.00173414	0.483		1.61	-0.00430745	0.483		1.61	-0.000798821	0.483
1.61333	-0.000131726	0.484		1.61333	-0.00297749	0.484		1.61333	0.0027107	0.484		1.61333	-0.00430745	0.484		1.61333	-0.000798821	0.484
1.61667	-0.000131726	0.485		1.61667	-0.00297749	0.485		1.61667	0.0027107	0.485		1.61667	-0.00430745	0.485		1.61667	-0.000798821	0.485
1.62	-0.000131726	0.486		1.62	-0.00200093	0.486		1.62	0.00173414	0.486		1.62	-0.00430745	0.486		1.62	-0.000798821	0.486
1.62333	-0.000131726	0.487		1.62333	-0.00200093	0.487		1.62333	0.000269294	0.487		1.62333	-0.00430745	0.487		1.62333	-0.00031054	0.487
1.62667	-0.000131726	0.488		1.62667	-0.00200093	0.488		1.62667	-0.000707269	0.488		1.62667	-0.00430745	0.488		1.62667	0.00164259	0.488
1.63	-0.000131726	0.489		1.63	-0.00200093	0.489		1.63	-0.00168383	0.489		1.63	-0.00430745	0.489		1.63	0.00213087	0.489
1.63333	0.000844836	0.49		1.63333	-0.00200093	0.49		1.63333	-0.00217211	0.49		1.63333	-0.00430745	0.49		1.63333	0.00164259	0.49
1.63667	0.00133312	0.491		1.63667	-0.00297749	0.491		1.63667	-0.00168383	0.491		1.63667	-0.00479573	0.491		1.63667	0.000666022	0.491
1.64	0.00230968	0.492		1.64	-0.00444233	0.492		1.64	-0.00119555	0.492		1.64	-0.00626057	0.492		1.64	-0.00031054	0.492
1.64333	0.00279796	0.493		1.64333	-0.00590718	0.493		1.64333	-0.00119555	0.493		1.64333	-0.00626057	0.493		1.64333	-0.000798821	0.493
1.64667	0.00279796	0.494		1.64667	-0.00590718	0.494		1.64667	-0.00119555	0.494		1.64667	-0.00626057	0.494		1.64667	-0.000798821	0.494
1.65	0.00133312	0.495		1.65	-0.0054189	0.495		1.65	-0.00217211	0.495		1.65	-0.00479573	0.495		1.65	-0.000798821	0.495
1.65333	-0.00110829	0.496		1.65333	-0.00444233	0.496		1.65333	-0.00217211	0.496		1.65333	-0.00430745	0.496		1.65333	-0.000798821	0.496
1.65667	-0.00208485	0.497		1.65667	-0.00395405	0.497		1.65667	-0.00217211	0.497		1.65667	-0.00430745	0.497		1.65667	-0.000798821	0.497
1.66	-0.00208485	0.498		1.66	-0.00395405	0.498		1.66	-0.00217211	0.498		1.66	-0.00381917	0.498		1.66	-0.000798821	0.498
1.66333	0.000356555	0.499		1.66333	-0.00395405	0.499		1.66333	-0.00266039	0.499		1.66333	-0.00333089	0.499		1.66333	0.000177741	0.499
1.66667	0.00133312	0.5		1.66667	-0.00395405	0.5		1.66667	-0.00314868	0.5		1.66667	-0.00333089	0.5		1.66667	0.0011543	0.5
1.67	0.00133312	0.501		1.67	-0.00493062	0.501		1.67	-0.00314868	0.501		1.67	-0.00333089	0.501		1.67	0.00213087	0.501
1.67333	0.000844836	0.502		1.67333	-0.00493062	0.502		1.67333	-0.00217211	0.502		1.67333	-0.00333089	0.502		1.67333	0.00213087	0.502
1.67667	-0.000131726	0.503		1.67667	-0.00395405	0.503		1.67667	-0.00168383	0.503		1.67667	-0.00430745	0.503		1.67667	0.00213087	0.503
1.68	-0.000131726	0.504		1.68	-0.00346577	0.504		1.68	-0.00119555	0.504		1.68	-0.00430745	0.504		1.68	0.0011543	0.504
1.68333	-0.00110829	0.505		1.68333	-0.00248921	0.505		1.68333	-0.000218988	0.505		1.68333	-0.00430745	0.505		1.68333	0.0011543	0.505
1.68667	-0.00208485	0.506		1.68667	0.000440478	0.506		1.68667	0.000269294	0.506		1.68667	-0.0028426	0.506		1.68667	0.0011543	0.506
1.69	-0.00257313	0.507		1.69	0.00190532	0.507		1.69	0.00173414	0.507		1.69	-0.00186604	0.507		1.69	0.00164259	0.507
1.69333	-0.00306141	0.508		1.69333	0.00190532	0.508		1.69333	0.0027107	0.508		1.69333	-0.00186604	0.508		1.69333	0.00261915	0.508
1.69667	-0.00306141	0.509		1.69667	0.00190532	0.509		1.69667	0.0027107	0.509		1.69667	-0.00381917	0.509		1.69667	0.00310743	0.509
1.7	-0.00208485	0.51		1.7	0.000440478	0.51		1.7	0.00173414	0.51		1.7	-0.00577229	0.51		1.7	0.00310743	0.51
1.70333	-0.00110829	0.511		1.70333	-0.00200093	0.511		1.70333	0.000269294	0.511		1.70333	-0.00723714	0.511		1.70333	0.00408399	0.511
1.70667	0.000356555	0.512		1.70667	-0.00297749	0.512		1.70667	-0.00119555	0.512		1.70667	-0.00626057	0.512		1.70667	0.00408399	0.512
1.71	0.00133312	0.513		1.71	-0.00297749	0.513		1.71	-0.00168383	0.513		1.71	-0.00479573	0.513		1.71	0.00310743	0.513
1.71333	0.0018214	0.514		1.71333	-0.00297749	0.514		1.71333	-0.00217211	0.514		1.71333	-0.00381917	0.514		1.71333	0.00310743	0.514
1.71667	0.000844836	0.515		1.71667	-0.00297749	0.515		1.71667	-0.00217211	0.515		1.71667	-0.00333089	0.515		1.71667	0.00310743	0.515
1.72	-0.00110829	0.516		1.72	-0.00297749	0.516		1.72	-0.00119555	0.516		1.72	-0.00235432	0.516		1.72	0.00310743	0.516
1.72333	-0.00257313	0.517		1.72333	-0.00248921	0.517		1.72333	-0.00119555	0.517		1.72333	-0.00186604	0.517		1.72333	0.00261915	0.517
1.72667	-0.00306141	0.518		1.72667	-0.00200093	0.518		1.72667	-0.000218988	0.518		1.72667	-0.00186604	0.518		1.72667	0.00213087	0.518
1.73	-0.00257313	0.519		1.73	-4.78029e-05	0.519		1.73	0.000757575	0.519		1.73	-0.00235432	0.519		1.73	0.0011543	0.519
1.73333	-0.000131726	0.52		1.73333	-4.78029e-05	0.52		1.73333	0.000757575	0.52		1.73333	-0.00235432	0.52		1.73333	0.0011543	0.52
1.73667	0.000844836	0.521		1.73667	-0.00200093	0.521		1.73667	0.000269294	0.521		1.73667	-0.00235432	0.521		1.73667	0.0011543	0.521
1.74	0.00133312	0.522		1.74	-0.00200093	0.522		1.74	-0.000218988	0.522		1.74	-0.00235432	0.522		1.74	0.00213087	0.522
1.74333	0.000356555	0.523		1.74333	-0.00200093	0.523		1.74333	-0.000707269	0.523		1.74333	-0.00333089	0.523		1.74333	0.00164259	0.523
1.74667	-0.00208485	0.524		1.74667	-0.00297749	0.524		1.74667	-0.000218988	0.524		1.74667	-0.00333089	0.524		1.74667	0.000666022	0.524
1.75	-0.00354969	0.525		1.75	-0.00346577	0.525		1.75	0.000757575	0.525		1.75	-0.00381917	0.525		1.75	-0.000798821	0.525
1.75333	-0.00403798	0.526		1.75333	-0.00444233	0.526		1.75333	0.00173414	0.526		1.75333	-0.00430745	0.526		1.75333	-0.00177538	0.526
1.75667	-0.00354969	0.527		1.75667	-0.0054189	0.527		1.75667	0.00124586	0.527		1.75667	-0.00430745	0.527		1.75667	-0.00275195	0.527
1.76	-0.00306141	0.528		1.76	-0.00590718	0.528		1.76	0.000269294	0.528		1.76	-0.00430745	0.528		1.76	-0.00275195	0.528
1.76333	-0.00208485	0.529		1.76333	-0.00590718	0.529		1.76333	-0.00119555	0.529		1.76333	-0.00430745	0.529		1.76333	-0.00275195	0.529
1.76667	-0.00110829	0.53		1.76667	-0.00590718	0.53		1.76667	-0.00217211	0.53		1.76667	-0.00430745	0.53		1.76667	-0.00226367	0.53
1.77	-0.000131726	0.531		1.77	-0.00590718	0.531		1.77	-0.00217211	0.531		1.77	-0.00430745	0.531		1.77	-0.000798821	0.531
1.77333	-0.000131726	0.532		1.77333	-0.00590718	0.532		1.77333	-0.00217211	0.532		1.77333	-0.00430745	0.532		1.77333	0.000666022	0.532
1.77667	-0.000131726	0.533		1.77667	-0.00590718	0.533		1.77667	-0.00217211	0.533		1.77667	-0.00333089	0.533		1.77667	0.00164259	0.533
1.78	-0.00110829	0.534		1.78	-0.00590718	0.534		1.78	-0.00217211	0.534		1.78	-0.0028426	0.534		1.78	0.00213087	0.534
1.78333	-0.00208485	0.535		1.78333	-0.00590718	0.535		1.78333	-0.00266039	0.535		1.78333	-0.00235432	0.535		1.78333	0.00213087	0.535
1.78667	-0.00306141	0.536		1.78667	-0.00590718	0.536		1.78667	-0.00314868	0.536		1.78667	-0.00137776	0.536		1.78667	0.00213087	0.536
1.79	-0.00354969	0.537		1.79	-0.00493062	0.537		1.79	-0.00412524	0.537		1.79	-0.00137776	0.537		1.79	0.00213087	0.537
1.79333	-0.00354969	0.538		1.79333	-0.00444233	0.538		1.79333	-0.00412524	0.538		1.79333	-0.00137776	0.538		1.79333	0.00261915	0.538
1.79667	-0.00306141	0.539		1.79667	-0.00346577	0.539		1.79667	-0.00412524	0.539		1.79667	-0.00137776	0.539		1.79667	0.00310743	0.539
1.8	-0.00208485	0.54		1.8	-0.00297749	0.54		1.8	-0.00314868	0.54		1.8	-0.00235432	0.54		1.8	0.00310743	0.54
1.80333	-0.00208485	0.541		1.80333	-0.00297749	0.541		1.80333	-0.00266039	0.541		1.80333	-0.00333089	0.541		1.80333	0.00310743	0.541
1.80667	-0.00208485	0.542		1.80667	-0.00297749	0.542		1.80667	-0.00217211	0.542		1.80667	-0.00333089	0.542		1.80667	0.00310743	0.542
1.81	-0.00208485	0.543		1.81	-0.00200093	0.543		1.81	-0.00168383	0.543		1.81	-0.0028426	0.543		1.81	0.00408399	0.543
1.81333	-0.00208485	0.544		1.81333	-0.00200093	0.544		1.81333	-0.00119555	0.544		1.81333	-0.00137776	0.544		1.81333	0.00408399	0.544
1.81667	-0.00208485	0.545		1.81667	-0.00200093	0.545		1.81667	-0.00119555	0.545		1.81667	-0.00137776	0.545		1.81667	0.00408399	0.545
1.82	-0.00208485	0.546		1.82	-0.00200093	0.546		1.82	-0.00119555	0.546		1.82	-0.00137776	0.546		1.82	0.00310743	0.546
1.82333	-0.00208485	0.547		1.82333	-0.00248921	0.547		1.82333	-0.00168383	0.547		1.82333	-0.00137776	0.547		1.82333	0.00359571	0.547
1.82667	-0.00208485	0.548		1.82667	-0.00346577	0.548		1.82667	-0.00217211	0.548		1.82667	-0.00235432	0.548		1.82667	0.00408399	0.548
1.83	-0.00306141	0.549		1.83	-0.00444233	0.549		1.83	-0.00168383	0.549		1.83	-0.00235432	0.549		1.83	0.00506055	0.549
1.83333	-0.00257313	0.55		1.83333	-0.00493062	0.55		1.83333	-0.000707269	0.55		1.83333	-0.00333089	0.55		1.83333	0.00506055	0.55
1.83667	-0.00208485	0.551		1.83667	-0.00493062	0.551		1.83667	0.000757575	0.551		1.83667	-0.00333089	0.551		1.83667	0.00506055	0.551
1.84	-0.00110829	0.552		1.84	-0.00493062	0.552		1.84	0.00173414	0.552		1.84	-0.00333089	0.552		1.84	0.00457227	0.552
1.84333	-0.00208485	0.553		1.84333	-0.0054189	0.553		1.84333	0.000757575	0.553		1.84333	-0.00333089	0.553		1.84333	0.00359571	0.553
1.84667	-0.00354969	0.554		1.84667	-0.00590718	0.554		1.84667	-0.000707269	0.554		1.84667	-0.00333089	0.554		1.84667	0.00261915	0.554
1.85	-0.00501454	0.555		1.85	-0.0054189	0.555		1.85	-0.00266039	0.555		1.85	-0.00333089	0.555		1.85	0.0011543	0.555
1.85333	-0.00501454	0.556		1.85333	-0.00493062	0.556		1.85333	-0.00363696	0.556		1.85333	-0.00333089	0.556		1.85333	0.000177741	0.556
1.85667	-0.00452626	0.557		1.85667	-0.00493062	0.557		1.85667	-0.00412524	0.557		1.85667	-0.00235432	0.557		1.85667	0.000177741	0.557
1.86	-0.00354969	0.558		1.86	-0.00493062	0.558		1.86	-0.00314868	0.558		1.86	-0.00235432	0.558		1.86	0.000666022	0.558
1.86333	-0.00306141	0.559		1.86333	-0.00493062	0.559		1.86333	-0.00217211	0.559		1.86333	-0.00186604	0.559		1.86333	0.0011543	0.559
1.86667	-0.00306141	0.56		1.86667	-0.00395405	0.56		1.86667	-0.00119555	0.56		1.86667	-0.00137776	0.56		1.86667	0.0011543	0.56
1.87	-0.00306141	0.561		1.87	-0.00395405	0.561		1.87	-0.00119555	0.561		1.87	-0.00186604	0.561		1.87	0.0011543	0.561
1.87333	-0.00403798	0.562		1.87333	-0.00395405	0.562		1.87333	-0.00119555	0.562		1.87333	-0.00235432	0.562		1.87333	0.0011543	0.562
1.87667	-0.00403798	0.563		1.87667	-0.00346577	0.563		1.87667	-0.00168383	0.563		1.87667	-0.00235432	0.563		1.87667	0.00164259	0.563
1.88	-0.00403798	0.564		1.88	-0.00297749	0.564		1.88	-0.00217211	0.564		1.88	-0.00235432	0.564		1.88	0.00310743	0.564
1.88333	-0.00403798	0.565		1.88333	-0.00297749	0.565		1.88333	-0.00217211	0.565		1.88333	-0.00235432	0.565		1.88333	0.00408399	0.565
1.88667	-0.00306141	0.566		1.88667	-0.00297749	0.566		1.88667	-0.00119555	0.566		1.88667	-0.00235432	0.566		1.88667	0.00408399	0.566
1.89	-0.00306141	0.567		1.89	-0.00200093	0.567		1.89	-0.000707269	0.567		1.89	-0.0028426	0.567		1.89	0.00310743	0.567
1.89333	-0.00110829	0.568		1.89333	-0.00200093	0.568		1.89333	0.00124586	0.568		1.89333	-0.00430745	0.568		1.89333	0.00310743	0.568
1.89667	0.000844836	0.569		1.89667	-0.00200093	0.569		1.89667	0.00173414	0.569		1.89667	-0.00528401	0.569		1.89667	0.00310743	0.569
1.9	0.0018214	0.57		1.9	-0.00200093	0.57		1.9	0.00173414	0.57		1.9	-0.00528401	0.57		1.9	0.00359571	0.57
1.90333	0.000844836	0.571		1.90333	-0.00297749	0.571		1.90333	0.000757575	0.571		1.90333	-0.00528401	0.571		1.90333	0.00408399	0.571
1.90667	-0.000131726	0.572		1.90667	-0.00297749	0.572		1.90667	-0.000707269	0.572		1.90667	-0.00430745	0.572		1.90667	0.00359571	0.572
1.91	-0.000131726	0.573		1.91	-0.00395405	0.573		1.91	-0.00168383	0.573		1.91	-0.00333089	0.573		1.91	0.00261915	0.573
1.91333	-0.00208485	0.574		1.91333	-0.00395405	0.574		1.91333	-0.00217211	0.574		1.91333	-0.00235432	0.574		1.91333	0.00164259	0.574
1.91667	-0.00257313	0.575		1.91667	-0.00444233	0.575		1.91667	-0.00217211	0.575		1.91667	-0.00137776	0.575		1.91667	0.0011543	0.575
1.92	-0.00354969	0.576		1.92	-0.0054189	0.576		1.92	-0.00119555	0.576		1.92	-0.00137776	0.576		1.92	0.0011543	0.576
1.92333	-0.00403798	0.577		1.92333	-0.00590718	0.577		1.92333	-0.00119555	0.577		1.92333	-0.00137776	0.577		1.92333	0.0011543	0.577
1.92667	-0.00403798	0.578		1.92667	-0.00688374	0.578		1.92667	-0.00168383	0.578		1.92667	-0.0028426	0.578		1.92667	0.000666022	0.578
1.93	-0.00306141	0.579		1.93	-0.00737202	0.579		1.93	-0.00217211	0.579		1.93	-0.00381917	0.579		1.93	0.000177741	0.579
1.93333	-0.00110829	0.58		1.93333	-0.0078603	0.58		1.93333	-0.00266039	0.58		1.93333	-0.00577229	0.58		1.93333	0.000177741	0.58
1.93667	0.000356555	0.581		1.93667	-0.00737202	0.581		1.93667	-0.00168383	0.581		1.93667	-0.00674885	0.581		1.93667	0.000666022	0.581
1.94	0.00230968	0.582		1.94	-0.00590718	0.582		1.94	0.000757575	0.582		1.94	-0.00723714	0.582		1.94	0.0011543	0.582
1.94333	0.00279796	0.583		1.94333	-0.00493062	0.583		1.94333	0.00222242	0.583		1.94333	-0.00723714	0.583		1.94333	0.0011543	0.583
1.94667	0.0018214	0.584		1.94667	-0.00395405	0.584		1.94667	0.00466382	0.584		1.94667	-0.00674885	0.584		1.94667	0.0011543	0.584
1.95	0.000356555	0.585		1.95	-0.00444233	0.585		1.95	0.0027107	0.585		1.95	-0.00577229	0.585		1.95	0.000177741	0.585
1.95333	-0.00208485	0.586		1.95333	-0.00493062	0.586		1.95333	0.00124586	0.586		1.95333	-0.00479573	0.586		1.95333	-0.00031054	0.586
1.95667	-0.00208485	0.587		1.95667	-0.00493062	0.587		1.95667	-0.000707269	0.587		1.95667	-0.00430745	0.587		1.95667	-0.000798821	0.587
1.96	-0.00208485	0.588		1.96	-0.00493062	0.588		1.96	-0.00119555	0.588		1.96	-0.00528401	0.588		1.96	-0.000798821	0.588
1.96333	-0.00110829	0.589		1.96333	-0.00493062	0.589		1.96333	-0.00217211	0.589		1.96333	-0.00528401	0.589		1.96333	-0.000798821	0.589
1.96667	0.000356555	0.59		1.96667	-0.00493062	0.59		1.96667	-0.00168383	0.59		1.96667	-0.00528401	0.59		1.96667	-0.0012871	0.59
1.97	0.0018214	0.591		1.97	-0.00493062	0.591		1.97	-0.00119555	0.591		1.97	-0.00528401	0.591		1.97	-0.000798821	0.591
1.97333	0.00279796	0.592		1.97333	-0.00590718	0.592		1.97333	-0.000218988	0.592		1.97333	-0.00528401	0.592		1.97333	0.000177741	0.592
1.97667	0.00230968	0.593		1.97667	-0.00688374	0.593		1.97667	0.000269294	0.593		1.97667	-0.00528401	0.593		1.97667	0.0011543	0.593
1.98	0.00133312	0.594		1.98	-0.00688374	0.594		1.98	0.000757575	0.594		1.98	-0.00528401	0.594		1.98	0.00213087	0.594
1.98333	-0.00110829	0.595		1.98333	-0.0078603	0.595		1.98333	0.000757575	0.595		1.98333	-0.00479573	0.595		1.98333	0.0011543	0.595
1.98667	-0.00208485	0.596		1.98667	-0.0078603	0.596		1.98667	0.000269294	0.596		1.98667	-0.00430745	0.596		1.98667	0.0011543	0.596
1.99	-0.00208485	0.597		1.99	-0.0078603	0.597		1.99	-0.000218988	0.597		1.99	-0.00430745	0.597		1.99	0.000177741	0.597
1.99333	-0.000131726	0.598		1.99333	-0.0078603	0.598		1.99333	-0.000218988	0.598		1.99333	-0.00479573	0.598		1.99333	-0.000798821	0.598
1.99667	0.000356555	0.599		1.99667	-0.0078603	0.599		1.99667	-0.000218988	0.599		1.99667	-0.00577229	0.599		1.99667	-0.000798821	0.599
2	0.00133312	0.6		2	-0.00688374	0.6		2	0.000269294	0.6		2	-0.00626057	0.6		2	-0.0012871	0.6
2.00333	0.0018214	0.601		2.00333	-0.00590718	0.601		2.00333	0.000757575	0.601		2.00333	-0.00577229	0.601		2.00333	-0.000798821	0.601
2.00667	0.0018214	0.602		2.00667	-0.00493062	0.602		2.00667	0.000269294	0.602		2.00667	-0.00479573	0.602		2.00667	-0.000798821	0.602
2.01	0.00133312	0.603		2.01	-0.00493062	0.603		2.01	-0.000707269	0.603		2.01	-0.00381917	0.603		2.01	0.000177741	0.603
2.01333	-0.000131726	0.604		2.01333	-0.00590718	0.604		2.01333	-0.00119555	0.604		2.01333	-0.00333089	0.604		2.01333	0.000177741	0.604
2.01667	-0.00208485	0.605		2.01667	-0.00639546	0.605		2.01667	-0.00168383	0.605		2.01667	-0.00430745	0.605		2.01667	-0.00031054	0.605
2.02	-0.00306141	0.606		2.02	-0.00688374	0.606		2.02	-0.000707269	0.606		2.02	-0.00528401	0.606		2.02	-0.000798821	0.606
2.02333	-0.00306141	0.607		2.02333	-0.00688374	0.607		2.02333	0.000269294	0.607		2.02333	-0.00626057	0.607		2.02333	-0.0012871	0.607
2.02667	-0.00306141	0.608		2.02667	-0.00639546	0.608		2.02667	0.000757575	0.608		2.02667	-0.00723714	0.608		2.02667	-0.000798821	0.608
2.03	-0.00306141	0.609		2.03	-0.00590718	0.609		2.03	0.000269294	0.609		2.03	-0.00723714	0.609		2.03	-0.000798821	0.609
2.03333	-0.00306141	0.61		2.03333	-0.00493062	0.61		2.03333	-0.00168383	0.61		2.03333	-0.00723714	0.61		2.03333	-0.000798821	0.61
2.03667	-0.00306141	0.611		2.03667	-0.0054189	0.611		2.03667	-0.00314868	0.611		2.03667	-0.00723714	0.611		2.03667	-0.000798821	0.611
2.04	-0.00306141	0.612		2.04	-0.00590718	0.612		2.04	-0.00314868	0.612		2.04	-0.00723714	0.612		2.04	-0.00031054	0.612
2.04333	-0.00306141	0.613		2.04333	-0.00590718	0.613		2.04333	-0.00217211	0.613		2.04333	-0.00723714	0.613		2.04333	0.000177741	0.613
2.04667	-0.00306141	0.614		2.04667	-0.00590718	0.614		2.04667	-0.00119555	0.614		2.04667	-0.00626057	0.614		2.04667	0.0011543	0.614
2.05	-0.00257313	0.615		2.05	-0.00493062	0.615		2.05	-0.000218988	0.615		2.05	-0.00626057	0.615		2.05	0.0011543	0.615
2.05333	-0.00110829	0.616		2.05333	-0.00395405	0.616		2.05333	-0.000218988	0.616		2.05333	-0.00626057	0.616		2.05333	0.000177741	0.616
2.05667	-0.000131726	0.617		2.05667	-0.00395405	0.617		2.05667	-0.000218988	0.617		2.05667	-0.00626057	0.617		2.05667	0.000177741	0.617
2.06	0.000844836	0.618		2.06	-0.00493062	0.618		2.06	-0.000218988	0.618		2.06	-0.00626057	0.618		2.06	0.000177741	0.618
2.06333	0.0018214	0.619		2.06333	-0.0054189	0.619		2.06333	0.000269294	0.619		2.06333	-0.00577229	0.619		2.06333	0.000666022	0.619
2.06667	0.00230968	0.62		2.06667	-0.00590718	0.62		2.06667	0.000269294	0.62		2.06667	-0.00381917	0.62		2.06667	0.00164259	0.62
2.07	0.00279796	0.621		2.07	-0.00590718	0.621		2.07	-0.000707269	0.621		2.07	-0.0028426	0.621		2.07	0.00213087	0.621
2.07333	0.00279796	0.622		2.07333	-0.0054189	0.622		2.07333	-0.00217211	0.622		2.07333	-0.00235432	0.622		2.07333	0.00310743	0.622
2.07667	0.00230968	0.623		2.07667	-0.00493062	0.623		2.07667	-0.00314868	0.623		2.07667	-0.00333089	0.623		2.07667	0.00310743	0.623
2.08	0.0018214	0.624		2.08	-0.00493062	0.624		2.08	-0.00314868	0.624		2.08	-0.00430745	0.624		2.08	0.00310743	0.624
2.08333	0.00133312	0.625		2.08333	-0.00639546	0.625		2.08333	-0.00314868	0.625		2.08333	-0.00528401	0.625		2.08333	0.00310743	0.625
2.08667	0.000844836	0.626		2.08667	-0.00737202	0.626		2.08667	-0.00314868	0.626		2.08667	-0.00577229	0.626		2.08667	0.00310743	0.626
2.09	-0.000131726	0.627		2.09	-0.0078603	0.627		2.09	-0.00217211	0.627		2.09	-0.00626057	0.627		2.09	0.00310743	0.627
2.09333	-0.000131726	0.628		2.09333	-0.00688374	0.628		2.09333	-0.00217211	0.628		2.09333	-0.00674885	0.628		2.09333	0.00213087	0.628
2.09667	-0.00110829	0.629		2.09667	-0.0054189	0.629		2.09667	-0.00217211	0.629		2.09667	-0.00674885	0.629		2.09667	0.0011543	0.629
2.1	-0.00208485	0.63		2.1	-0.00444233	0.63		2.1	-0.00217211	0.63		2.1	-0.00626057	0.63		2.1	0.000177741	0.63
2.10333	-0.00208485	0.631		2.10333	-0.00395405	0.631		2.10333	-0.00217211	0.631		2.10333	-0.00528401	0.631		2.10333	-0.000798821	0.631
2.10667	-0.00208485	0.632		2.10667	-0.00444233	0.632		2.10667	-0.00217211	0.632		2.10667	-0.00528401	0.632		2.10667	-0.00177538	0.632
2.11	-0.00110829	0.633		2.11	-0.0054189	0.633		2.11	-0.00314868	0.633		2.11	-0.00528401	0.633		2.11	-0.00177538	0.633
2.11333	0.000356555	0.634		2.11333	-0.00639546	0.634		2.11333	-0.00314868	0.634		2.11333	-0.00528401	0.634		2.11333	-0.00177538	0.634
2.11667	0.000844836	0.635		2.11667	-0.00688374	0.635		2.11667	-0.00314868	0.635		2.11667	-0.00626057	0.635		2.11667	-0.000798821	0.635
2.12	0.00133312	0.636		2.12	-0.00688374	0.636		2.12	-0.00266039	0.636		2.12	-0.00626057	0.636		2.12	-0.00031054	0.636
2.12333	0.000844836	0.637		2.12333	-0.00590718	0.637		2.12333	-0.00217211	0.637		2.12333	-0.00674885	0.637		2.12333	0.000666022	0.637
2.12667	0.000844836	0.638		2.12667	-0.00590718	0.638		2.12667	-0.00119555	0.638		2.12667	-0.00723714	0.638		2.12667	0.0011543	0.638
2.13	0.000844836	0.639		2.13	-0.00590718	0.639		2.13	-0.00217211	0.639		2.13	-0.00723714	0.639		2.13	0.0011543	0.639
2.13333	0.000844836	0.64		2.13333	-0.00590718	0.64		2.13333	-0.00266039	0.64		2.13333	-0.00674885	0.64		2.13333	0.0011543	0.64
2.13667	0.000844836	0.641		2.13667	-0.00493062	0.641		2.13667	-0.00314868	0.641		2.13667	-0.00528401	0.641		2.13667	0.0011543	0.641
2.14	0.000356555	0.642		2.14	-0.00493062	0.642		2.14	-0.00314868	0.642		2.14	-0.00430745	0.642		2.14	0.000666022	0.642
2.14333	-0.000131726	0.643		2.14333	-0.00395405	0.643		2.14333	-0.00266039	0.643		2.14333	-0.00430745	0.643		2.14333	0.000177741	0.643
2.14667	-0.000131726	0.644		2.14667	-0.00297749	0.644		2.14667	-0.00217211	0.644		2.14667	-0.00430745	0.644		2.14667	0.000177741	0.644
2.15	-0.000131726	0.645		2.15	-0.00297749	0.645		2.15	-0.00119555	0.645		2.15	-0.00528401	0.645		2.15	-0.00031054	0.645
2.15333	-0.000131726	0.646		2.15333	-0.00297749	0.646		2.15333	-0.00168383	0.646		2.15333	-0.00528401	0.646		2.15333	-0.000798821	0.646
2.15667	0.000844836	0.647		2.15667	-0.00297749	0.647		2.15667	-0.00217211	0.647		2.15667	-0.00528401	0.647		2.15667	-0.0012871	0.647
2.16	0.000844836	0.648		2.16	-0.00395405	0.648		2.16	-0.00266039	0.648		2.16	-0.00479573	0.648		2.16	-0.00177538	0.648
2.16333	0.000844836	0.649		2.16333	-0.00493062	0.649		2.16333	-0.00314868	0.649		2.16333	-0.00381917	0.649		2.16333	-0.0012871	0.649
2.16667	0.000844836	0.65		2.16667	-0.00493062	0.65		2.16667	-0.00314868	0.65		2.16667	-0.00333089	0.65		2.16667	-0.00031054	0.65
2.17	-0.00110829	0.651		2.17	-0.00395405	0.651		2.17	-0.00217211	0.651		2.17	-0.00333089	0.651		2.17	0.00164259	0.651
2.17333	-0.00354969	0.652		2.17333	-0.00395405	0.652		2.17333	-0.00168383	0.652		2.17333	-0.00430745	0.652		2.17333	0.00213087	0.652
2.17667	-0.00403798	0.653		2.17667	-0.00395405	0.653		2.17667	-0.00119555	0.653		2.17667	-0.00430745	0.653		2.17667	0.00213087	0.653
2.18	-0.00403798	0.654		2.18	-0.00444233	0.654		2.18	-0.00119555	0.654		2.18	-0.00430745	0.654		2.18	0.00164259	0.654
2.18333	-0.00354969	0.655		2.18333	-0.00444233	0.655		2.18333	-0.00217211	0.655		2.18333	-0.00430745	0.655		2.18333	-0.00031054	0.655
2.18667	-0.00306141	0.656		2.18667	-0.00395405	0.656		2.18667	-0.00314868	0.656		2.18667	-0.00333089	0.656		2.18667	-0.0012871	0.656
2.19	-0.00354969	0.657		2.19	-0.00346577	0.657		2.19	-0.00412524	0.657		2.19	-0.00186604	0.657		2.19	-0.00177538	0.657
2.19333	-0.00354969	0.658		2.19333	-0.00395405	0.658		2.19333	-0.00412524	0.658		2.19333	-0.00137776	0.658		2.19333	-0.0012871	0.658
2.19667	-0.00306141	0.659		2.19667	-0.00395405	0.659		2.19667	-0.00412524	0.659		2.19667	-0.00137776	0.659		2.19667	-0.000798821	0.659
2.2	-0.00257313	0.66		2.2	-0.00493062	0.66		2.2	-0.00314868	0.66		2.2	-0.00137776	0.66		2.2	-0.000798821	0.66
2.20333	-0.00208485	0.661		2.20333	-0.00444233	0.661		2.20333	-0.00314868	0.661		2.20333	-0.00186604	0.661		2.20333	-0.000798821	0.661
2.20667	-0.00208485	0.662		2.20667	-0.00395405	0.662		2.20667	-0.00217211	0.662		2.20667	-0.00235432	0.662		2.20667	-0.000798821	0.662
2.21	-0.00208485	0.663		2.21	-0.00297749	0.663		2.21	-0.00217211	0.663		2.21	-0.0028426	0.663		2.21	-0.000798821	0.663
2.21333	-0.00257313	0.664		2.21333	-0.00200093	0.664		2.21333	-0.00266039	0.664		2.21333	-0.00430745	0.664		2.21333	0.000177741	0.664
2.21667	-0.00354969	0.665		2.21667	-4.78029e-05	0.665		2.21667	-0.00314868	0.665		2.21667	-0.00528401	0.665		2.21667	0.000177741	0.665
2.22	-0.00550282	0.666		2.22	0.00092876	0.666		2.22	-0.00363696	0.666		2.22	-0.00626057	0.666		2.22	0.000177741	0.666
2.22333	-0.0059911	0.667		2.22333	0.00141704	0.667		2.22333	-0.00314868	0.667		2.22333	-0.00626057	0.667		2.22333	0.000177741	0.667
2.22667	-0.0059911	0.668		2.22667	0.00092876	0.668		2.22667	-0.00314868	0.668		2.22667	-0.00626057	0.668		2.22667	0.0011543	0.668
2.23	-0.00452626	0.669		2.23	0.000440478	0.669		2.23	-0.00266039	0.669		2.23	-0.00577229	0.669		2.23	0.0011543	0.669
2.23333	-0.00354969	0.67		2.23333	-0.00102436	0.67		2.23333	-0.00217211	0.67		2.23333	-0.00528401	0.67		2.23333	0.00213087	0.67
2.23667	-0.00208485	0.671		2.23667	-0.00248921	0.671		2.23667	-0.00119555	0.671		2.23667	-0.00430745	0.671		2.23667	0.00213087	0.671
2.24	-0.00110829	0.672		2.24	-0.00297749	0.672		2.24	-0.000707269	0.672		2.24	-0.00430745	0.672		2.24	0.00213087	0.672
2.24333	-0.00208485	0.673		2.24333	-0.00395405	0.673		2.24333	0.000269294	0.673		2.24333	-0.00528401	0.673		2.24333	0.00213087	0.673
2.24667	-0.00354969	0.674		2.24667	-0.00493062	0.674		2.24667	0.000757575	0.674		2.24667	-0.00528401	0.674		2.24667	0.0011543	0.674
2.25	-0.00403798	0.675		2.25	-0.00493062	0.675		2.25	0.000757575	0.675		2.25	-0.00528401	0.675		2.25	0.000666022	0.675
2.25333	-0.00403798	0.676		2.25333	-0.00444233	0.676		2.25333	0.000269294	0.676		2.25333	-0.00430745	0.676		2.25333	-0.00031054	0.676
2.25667	-0.00354969	0.677		2.25667	-0.00395405	0.677		2.25667	-0.000707269	0.677		2.25667	-0.00333089	0.677		2.25667	-0.000798821	0.677
2.26	-0.00306141	0.678		2.26	-0.00395405	0.678		2.26	-0.00217211	0.678		2.26	-0.0028426	0.678		2.26	-0.000798821	0.678
2.26333	-0.00208485	0.679		2.26333	-0.00444233	0.679		2.26333	-0.00217211	0.679		2.26333	-0.0028426	0.679		2.26333	-0.00031054	0.679
2.26667	-0.00208485	0.68		2.26667	-0.00493062	0.68		2.26667	-0.00217211	0.68		2.26667	-0.00333089	0.68		2.26667	0.000177741	0.68
2.27	-0.00208485	0.681		2.27	-0.00493062	0.681		2.27	-0.00119555	0.681		2.27	-0.00430745	0.681		2.27	0.000177741	0.681
2.27333	-0.00110829	0.682		2.27333	-0.00395405	0.682		2.27333	-0.000707269	0.682		2.27333	-0.00528401	0.682		2.27333	0.000177741	0.682
2.27667	-0.000131726	0.683		2.27667	-0.00297749	0.683		2.27667	-0.000218988	0.683		2.27667	-0.00528401	0.683		2.27667	0.000666022	0.683
2.28	-0.00208485	0.684		2.28	-0.00248921	0.684		2.28	-0.000707269	0.684		2.28	-0.00528401	0.684		2.28	0.0011543	0.684
2.28333	-0.00208485	0.685		2.28333	-0.00102436	0.685		2.28333	-0.00119555	0.685		2.28333	-0.00430745	0.685		2.28333	0.0011543	0.685
2.28667	-0.00257313	0.686		2.28667	-4.78029e-05	0.686		2.28667	-0.00217211	0.686		2.28667	-0.00430745	0.686		2.28667	0.0011543	0.686
2.29	-0.00306141	0.687		2.29	-4.78029e-05	0.687		2.29	-0.00314868	0.687		2.29	-0.00430745	0.687		2.29	0.0011543	0.687
2.29333	-0.00306141	0.688		2.29333	-0.00200093	0.688		2.29333	-0.00314868	0.688		2.29333	-0.00479573	0.688		2.29333	0.0011543	0.688
2.29667	-0.00257313	0.689		2.29667	-0.00297749	0.689		2.29667	-0.00314868	0.689		2.29667	-0.00528401	0.689		2.29667	0.00164259	0.689
2.3	-0.00208485	0.69		2.3	-0.00297749	0.69		2.3	-0.00314868	0.69		2.3	-0.00528401	0.69		2.3	0.00213087	0.69
2.30333	-0.000131726	0.691		2.30333	-0.00297749	0.691		2.30333	-0.00314868	0.691		2.30333	-0.00528401	0.691		2.30333	0.0011543	0.691
2.30667	-0.00110829	0.692		2.30667	-0.00297749	0.692		2.30667	-0.00266039	0.692		2.30667	-0.00430745	0.692		2.30667	0.000666022	0.692
2.31	-0.00257313	0.693		2.31	-0.00395405	0.693		2.31	-0.00217211	0.693		2.31	-0.00333089	0.693		2.31	0.000177741	0.693
2.31333	-0.00403798	0.694		2.31333	-0.00493062	0.694		2.31333	-0.00168383	0.694		2.31333	-0.00235432	0.694		2.31333	-0.00031054	0.694
2.31667	-0.00501454	0.695		2.31667	-0.00590718	0.695		2.31667	-0.00119555	0.695		2.31667	-0.00235432	0.695		2.31667	-0.000798821	0.695
2.32	-0.00403798	0.696		2.32	-0.00688374	0.696		2.32	-0.00168383	0.696		2.32	-0.00333089	0.696		2.32	-0.0012871	0.696
2.32333	-0.00354969	0.697		2.32333	-0.00688374	0.697		2.32333	-0.00217211	0.697		2.32333	-0.00430745	0.697		2.32333	-0.00177538	0.697
2.32667	-0.00306141	0.698		2.32667	-0.00688374	0.698		2.32667	-0.00119555	0.698		2.32667	-0.00479573	0.698		2.32667	-0.00275195	0.698
2.33	-0.00306141	0.699		2.33	-0.00688374	0.699		2.33	-0.00217211	0.699		2.33	-0.00528401	0.699		2.33	-0.00226367	0.699
2.33333	-0.00257313	0.7		2.33333	-0.00590718	0.7		2.33333	-0.00217211	0.7		2.33333	-0.00430745	0.7		2.33333	-0.0012871	0.7
2.33667	-0.00110829	0.701		2.33667	-0.00590718	0.701		2.33667	-0.00266039	0.701		2.33667	-0.00333089	0.701		2.33667	-0.00031054	0.701
2.34	0.000356555	0.702		2.34	-0.00688374	0.702		2.34	-0.00363696	0.702		2.34	-0.00333089	0.702		2.34	0.0011543	0.702
2.34333	0.00133312	0.703		2.34333	-0.00688374	0.703		2.34333	-0.0051018	0.703		2.34333	-0.00430745	0.703		2.34333	0.00213087	0.703
2.34667	0.000844836	0.704		2.34667	-0.00737202	0.704		2.34667	-0.00607836	0.704		2.34667	-0.00528401	0.704		2.34667	0.00213087	0.704
2.35	0.000844836	0.705		2.35	-0.00688374	0.705		2.35	-0.00559008	0.705		2.35	-0.00626057	0.705		2.35	0.00213087	0.705
2.35333	0.000356555	0.706		2.35333	-0.0054189	0.706		2.35333	-0.00363696	0.706		2.35333	-0.00723714	0.706		2.35333	0.00164259	0.706
2.35667	-0.000131726	0.707		2.35667	-0.00493062	0.707		2.35667	-0.00168383	0.707		2.35667	-0.00723714	0.707		2.35667	0.0011543	0.707
2.36	-0.00110829	0.708		2.36	-0.00395405	0.708		2.36	-0.000218988	0.708		2.36	-0.0082137	0.708		2.36	0.00213087	0.708
2.36333	-0.00208485	0.709		2.36333	-0.00395405	0.709		2.36333	-0.000218988	0.709		2.36333	-0.0082137	0.709		2.36333	0.00310743	0.709
2.36667	-0.00306141	0.71		2.36667	-0.00346577	0.71		2.36667	-0.000218988	0.71		2.36667	-0.0082137	0.71		2.36667	0.00310743	0.71
2.37	-0.00306141	0.711		2.37	-0.00297749	0.711		2.37	-0.000218988	0.711		2.37	-0.00870198	0.711		2.37	0.00213087	0.711
2.37333	-0.00306141	0.712		2.37333	-0.00297749	0.712		2.37333	-0.000218988	0.712		2.37333	-0.00919026	0.712		2.37333	0.0011543	0.712
2.37667	-0.00306141	0.713		2.37667	-0.00297749	0.713		2.37667	-0.000218988	0.713		2.37667	-0.00919026	0.713		2.37667	0.000177741	0.713
2.38	-0.00306141	0.714		2.38	-0.00395405	0.714		2.38	-0.000218988	0.714		2.38	-0.0082137	0.714		2.38	0.000177741	0.714
2.38333	-0.00306141	0.715		2.38333	-0.00395405	0.715		2.38333	0.000757575	0.715		2.38333	-0.00772542	0.715		2.38333	0.000177741	0.715
2.38667	-0.00208485	0.716		2.38667	-0.00395405	0.716		2.38667	-0.000218988	0.716		2.38667	-0.00674885	0.716		2.38667	0.0011543	0.716
2.39	-0.00208485	0.717		2.39	-0.00493062	0.717		2.39	-0.000707269	0.717		2.39	-0.00577229	0.717		2.39	0.0011543	0.717
2.39333	-0.00208485	0.718		2.39333	-0.00493062	0.718		2.39333	-0.00168383	0.718		2.39333	-0.00479573	0.718		2.39333	0.0011543	0.718
2.39667	-0.00208485	0.719		2.39667	-0.00444233	0.719		2.39667	-0.00266039	0.719		2.39667	-0.00430745	0.719		2.39667	0.0011543	0.719
2.4	-0.00306141	0.72		2.4	-0.00395405	0.72		2.4	-0.00266039	0.72		2.4	-0.00333089	0.72		2.4	0.0011543	0.72
2.40333	-0.00354969	0.721		2.40333	-0.00297749	0.721		2.40333	-0.00217211	0.721		2.40333	-0.00381917	0.721		2.40333	0.00213087	0.721
2.40667	-0.00403798	0.722		2.40667	-0.00297749	0.722		2.40667	-0.00119555	0.722		2.40667	-0.00430745	0.722		2.40667	0.00164259	0.722
2.41	-0.00403798	0.723		2.41	-0.00346577	0.723		2.41	-0.00119555	0.723		2.41	-0.00430745	0.723		2.41	0.000666022	0.723
2.41333	-0.00306141	0.724		2.41333	-0.00395405	0.724		2.41333	-0.00119555	0.724		2.41333	-0.00430745	0.724		2.41333	-0.00031054	0.724
2.41667	-0.00110829	0.725		2.41667	-0.00395405	0.725		2.41667	-0.00119555	0.725		2.41667	-0.00430745	0.725		2.41667	-0.000798821	0.725
2.42	-0.000131726	0.726		2.42	-0.00395405	0.726		2.42	-0.00119555	0.726		2.42	-0.00333089	0.726		2.42	-0.000798821	0.726
2.42333	-0.000131726	0.727		2.42333	-0.00444233	0.727		2.42333	-0.00119555	0.727		2.42333	-0.00381917	0.727		2.42333	-0.00031054	0.727
2.42667	-0.000131726	0.728		2.42667	-0.00493062	0.728		2.42667	-0.00119555	0.728		2.42667	-0.00430745	0.728		2.42667	0.000177741	0.728
2.43	0.000844836	0.729		2.43	-0.00493062	0.729		2.43	-0.00119555	0.729		2.43	-0.00528401	0.729		2.43	0.000177741	0.729
2.43333	0.000356555	0.73		2.43333	-0.00493062	0.73		2.43333	-0.00217211	0.73		2.43333	-0.00577229	0.73		2.43333	0.000177741	0.73
2.43667	-0.00110829	0.731		2.43667	-0.00590718	0.731		2.43667	-0.00217211	0.731		2.43667	-0.00626057	0.731		2.43667	0.000177741	0.731
2.44	-0.00306141	0.732		2.44	-0.00590718	0.732		2.44	-0.00119555	0.732		2.44	-0.00626057	0.732		2.44	0.0011543	0.732
2.44333	-0.00403798	0.733		2.44333	-0.00590718	0.733		2.44333	-0.000707269	0.733		2.44333	-0.00674885	0.733		2.44333	0.00164259	0.733
2.44667	-0.00403798	0.734		2.44667	-0.00639546	0.734		2.44667	0.000269294	0.734		2.44667	-0.00626057	0.734		2.44667	0.0011543	0.734
2.45	-0.00354969	0.735		2.45	-0.00688374	0.735		2.45	0.000757575	0.735		2.45	-0.00577229	0.735		2.45	0.0011543	0.735
2.45333	-0.00306141	0.736		2.45333	-0.0078603	0.736		2.45333	0.000269294	0.736		2.45333	-0.00528401	0.736		2.45333	0.0011543	0.736
2.45667	-0.00306141	0.737		2.45667	-0.00737202	0.737		2.45667	-0.00168383	0.737		2.45667	-0.00430745	0.737		2.45667	0.00213087	0.737
2.46	-0.00306141	0.738		2.46	-0.00688374	0.738		2.46	-0.00266039	0.738		2.46	-0.00430745	0.738		2.46	0.0011543	0.738
2.46333	-0.00306141	0.739		2.46333	-0.00590718	0.739		2.46333	-0.00314868	0.739		2.46333	-0.0028426	0.739		2.46333	0.000666022	0.739
2.46667	-0.00208485	0.74		2.46667	-0.00590718	0.74		2.46667	-0.00217211	0.74		2.46667	-0.00186604	0.74		2.46667	0.000177741	0.74
2.47	-0.00110829	0.741		2.47	-0.0054189	0.741		2.47	-0.00119555	0.741		2.47	-0.000401199	0.741		2.47	0.000177741	0.741
2.47333	-0.000131726	0.742		2.47333	-0.00493062	0.742		2.47333	-0.000218988	0.742		2.47333	0.00155193	0.742		2.47333	0.000177741	0.742
2.47667	-0.000131726	0.743		2.47667	-0.00444233	0.743		2.47667	-0.000218988	0.743		2.47667	-0.000401199	0.743		2.47667	0.000177741	0.743
2.48	-0.000131726	0.744		2.48	-0.00395405	0.744		2.48	-0.00119555	0.744		2.48	-0.00137776	0.744		2.48	0.000177741	0.744
2.48333	0.000844836	0.745		2.48333	-0.00395405	0.745		2.48333	-0.00119555	0.745		2.48333	-0.00137776	0.745		2.48333	0.000177741	0.745
2.48667	0.0018214	0.746		2.48667	-0.00395405	0.746		2.48667	-0.00119555	0.746		2.48667	-0.00137776	0.746		2.48667	0.000177741	0.746
2.49	0.0018214	0.747		2.49	-0.00493062	0.747		2.49	-0.00119555	0.747		2.49	-0.00137776	0.747		2.49	-0.000798821	0.747
2.49333	0.0018214	0.748		2.49333	-0.00639546	0.748		2.49333	-0.000218988	0.748		2.49333	-0.00186604	0.748		2.49333	-0.000798821	0.748
2.49667	0.000844836	0.749		2.49667	-0.0078603	0.749		2.49667	0.000269294	0.749		2.49667	-0.00381917	0.749		2.49667	-0.00177538	0.749
2.5	-0.000131726	0.75		2.5	-0.0078603	0.75		2.5	0.000757575	0.75		2.5	-0.00479573	0.75		2.5	-0.00177538	0.75
2.50333	-0.00208485	0.751		2.50333	-0.0078603	0.751		2.50333	0.000757575	0.751		2.50333	-0.00528401	0.751		2.50333	-0.00177538	0.751
2.50667	-0.00306141	0.752		2.50667	-0.0078603	0.752		2.50667	-0.000218988	0.752		2.50667	-0.00528401	0.752		2.50667	-0.000798821	0.752
2.51	-0.00306141	0.753		2.51	-0.00639546	0.753		2.51	-0.00168383	0.753		2.51	-0.00528401	0.753		2.51	-0.00031054	0.753
2.51333	-0.00306141	0.754		2.51333	-0.00444233	0.754		2.51333	-0.00314868	0.754		2.51333	-0.00528401	0.754		2.51333	0.000666022	0.754
2.51667	-0.00208485	0.755		2.51667	-0.00346577	0.755		2.51667	-0.00412524	0.755		2.51667	-0.00577229	0.755		2.51667	0.00213087	0.755
2.52	-0.00208485	0.756		2.52	-0.00297749	0.756		2.52	-0.00363696	0.756		2.52	-0.00626057	0.756		2.52	0.00310743	0.756
2.52333	-0.00208485	0.757		2.52333	-0.00444233	0.757		2.52333	-0.00314868	0.757		2.52333	-0.00626057	0.757		2.52333	0.00310743	0.757
2.52667	-0.00208485	0.758		2.52667	-0.0054189	0.758		2.52667	-0.00217211	0.758		2.52667	-0.00577229	0.758		2.52667	0.00261915	0.758
2.53	-0.00208485	0.759		2.53	-0.00688374	0.759		2.53	-0.00217211	0.759		2.53	-0.00430745	0.759		2.53	0.00164259	0.759
2.53333	-0.00208485	0.76		2.53333	-0.0078603	0.76		2.53333	-0.00217211	0.76		2.53333	-0.00333089	0.76		2.53333	0.0011543	0.76
2.53667	-0.00208485	0.761		2.53667	-0.00688374	0.761		2.53667	-0.00168383	0.761		2.53667	-0.00333089	0.761		2.53667	0.0011543	0.761
2.54	-0.00208485	0.762		2.54	-0.00639546	0.762		2.54	-0.00119555	0.762		2.54	-0.00381917	0.762		2.54	0.0011543	0.762
2.54333	-0.00208485	0.763		2.54333	-0.00493062	0.763		2.54333	-0.000707269	0.763		2.54333	-0.00479573	0.763		2.54333	0.000666022	0.763
2.54667	-0.00306141	0.764		2.54667	-0.00395405	0.764		2.54667	-0.000707269	0.764		2.54667	-0.00479573	0.764		2.54667	0.0011543	0.764
2.55	-0.00403798	0.765		2.55	-0.00297749	0.765		2.55	-0.00119555	0.765		2.55	-0.00381917	0.765		2.55	0.00213087	0.765
2.55333	-0.00403798	0.766		2.55333	-0.00297749	0.766		2.55333	-0.00217211	0.766		2.55333	-0.0028426	0.766		2.55333	0.00310743	0.766
2.55667	-0.00306141	0.767		2.55667	-0.00297749	0.767		2.55667	-0.00266039	0.767		2.55667	-0.00186604	0.767		2.55667	0.00310743	0.767
2.56	-0.00208485	0.768		2.56	-0.00395405	0.768		2.56	-0.00217211	0.768		2.56	-0.00137776	0.768		2.56	0.00310743	0.768
2.56333	-0.00208485	0.769		2.56333	-0.00395405	0.769		2.56333	-0.00168383	0.769		2.56333	-0.00186604	0.769		2.56333	0.00213087	0.769
2.56667	-0.00208485	0.77		2.56667	-0.00493062	0.77		2.56667	-0.000218988	0.77		2.56667	-0.00333089	0.77		2.56667	0.00213087	0.77
2.57	-0.00306141	0.771		2.57	-0.0054189	0.771		2.57	0.000757575	0.771		2.57	-0.00479573	0.771		2.57	0.0011543	0.771
2.57333	-0.00403798	0.772		2.57333	-0.00590718	0.772		2.57333	-0.000218988	0.772		2.57333	-0.00626057	0.772		2.57333	0.0011543	0.772
2.57667	-0.00354969	0.773		2.57667	-0.00639546	0.773		2.57667	-0.00119555	0.773		2.57667	-0.00674885	0.773		2.57667	0.0011543	0.773
2.58	-0.00257313	0.774		2.58	-0.00688374	0.774		2.58	-0.00217211	0.774		2.58	-0.00674885	0.774		2.58	0.000177741	0.774
2.58333	-0.00208485	0.775		2.58333	-0.00688374	0.775		2.58333	-0.00266039	0.775		2.58333	-0.00626057	0.775		2.58333	0.000177741	0.775
2.58667	-0.00208485	0.776		2.58667	-0.00688374	0.776		2.58667	-0.00314868	0.776		2.58667	-0.00626057	0.776		2.58667	0.000666022	0.776
2.59	-0.00208485	0.777		2.59	-0.00688374	0.777		2.59	-0.00266039	0.777		2.59	-0.00626057	0.777		2.59	0.0011543	0.777
2.59333	-0.00257313	0.778		2.59333	-0.00688374	0.778		2.59333	-0.00217211	0.778		2.59333	-0.00479573	0.778		2.59333	0.00213087	0.778
2.59667	-0.00403798	0.779		2.59667	-0.00688374	0.779		2.59667	-0.00119555	0.779		2.59667	-0.0028426	0.779		2.59667	0.00213087	0.779
2.6	-0.00550282	0.78		2.6	-0.00688374	0.78		2.6	-0.00119555	0.78		2.6	-0.00137776	0.78		2.6	0.00213087	0.78
2.60333	-0.0059911	0.781		2.60333	-0.0078603	0.781		2.60333	-0.000218988	0.781		2.60333	-0.00137776	0.781		2.60333	0.00213087	0.781
2.60667	-0.0059911	0.782		2.60667	-0.0078603	0.782		2.60667	-0.00119555	0.782		2.60667	-0.00137776	0.782		2.60667	0.00213087	0.782
2.61	-0.0059911	0.783		2.61	-0.00737202	0.783		2.61	-0.00168383	0.783		2.61	-0.0028426	0.783		2.61	0.00213087	0.783
2.61333	-0.00550282	0.784		2.61333	-0.00688374	0.784		2.61333	-0.00217211	0.784		2.61333	-0.00430745	0.784		2.61333	0.0011543	0.784
2.61667	-0.00452626	0.785		2.61667	-0.00590718	0.785		2.61667	-0.00217211	0.785		2.61667	-0.00528401	0.785		2.61667	0.0011543	0.785
2.62	-0.00354969	0.786		2.62	-0.00493062	0.786		2.62	-0.00168383	0.786		2.62	-0.00528401	0.786		2.62	0.00164259	0.786
2.62333	-0.00208485	0.787		2.62333	-0.00444233	0.787		2.62333	-0.000707269	0.787		2.62333	-0.00528401	0.787		2.62333	0.00310743	0.787
2.62667	-0.000131726	0.788		2.62667	-0.00395405	0.788		2.62667	-0.000218988	0.788		2.62667	-0.00430745	0.788		2.62667	0.00408399	0.788
2.63	-0.000131726	0.789		2.63	-0.00395405	0.789		2.63	-0.000218988	0.789		2.63	-0.0028426	0.789		2.63	0.00408399	0.789
2.63333	-0.000131726	0.79		2.63333	-0.00493062	0.79		2.63333	-0.000218988	0.79		2.63333	-0.00186604	0.79		2.63333	0.00261915	0.79
2.63667	-0.00208485	0.791		2.63667	-0.00493062	0.791		2.63667	-0.00119555	0.791		2.63667	-0.00137776	0.791		2.63667	0.0011543	0.791
2.64	-0.00208485	0.792		2.64	-0.00444233	0.792		2.64	-0.00217211	0.792		2.64	-0.00137776	0.792		2.64	-0.00031054	0.792
2.64333	-0.00208485	0.793		2.64333	-0.00395405	0.793		2.64333	-0.00314868	0.793		2.64333	-0.00137776	0.793		2.64333	-0.000798821	0.793
2.64667	-0.00208485	0.794		2.64667	-0.00395405	0.794		2.64667	-0.00314868	0.794		2.64667	-0.00235432	0.794		2.64667	-0.00177538	0.794
2.65	-0.00208485	0.795		2.65	-0.00395405	0.795		2.65	-0.00314868	0.795		2.65	-0.00381917	0.795		2.65	-0.0012871	0.795
2.65333	-0.00208485	0.796		2.65333	-0.00395405	0.796		2.65333	-0.00314868	0.796		2.65333	-0.00528401	0.796		2.65333	-0.000798821	0.796
2.65667	-0.00306141	0.797		2.65667	-0.00297749	0.797		2.65667	-0.00217211	0.797		2.65667	-0.00528401	0.797		2.65667	0.000177741	0.797
2.66	-0.00306141	0.798		2.66	-0.00297749	0.798		2.66	-0.000707269	0.798		2.66	-0.00528401	0.798		2.66	0.0011543	0.798
2.66333	-0.00306141	0.799		2.66333	-0.00346577	0.799		2.66333	0.000269294	0.799		2.66333	-0.00430745	0.799		2.66333	0.0011543	0.799
2.66667	-0.00208485	0.8		2.66667	-0.00395405	0.8		2.66667	0.00173414	0.8		2.66667	-0.00381917	0.8		2.66667	0.000177741	0.8
2.67	0.000356555	0.801		2.67	-0.00493062	0.801		2.67	0.00173414	0.801		2.67	-0.00333089	0.801		2.67	-0.000798821	0.801
2.67333	0.00133312	0.802		2.67333	-0.00493062	0.802		2.67333	0.000269294	0.802		2.67333	-0.00235432	0.802		2.67333	-0.000798821	0.802
2.67667	0.0018214	0.803		2.67667	-0.00395405	0.803		2.67667	-0.000707269	0.803		2.67667	-0.00137776	0.803		2.67667	-0.000798821	0.803
2.68	0.00133312	0.804		2.68	-0.00395405	0.804		2.68	-0.00168383	0.804		2.68	-0.00088948	0.804		2.68	-0.000798821	0.804
2.68333	0.000356555	0.805		2.68333	-0.00395405	0.805		2.68333	-0.00217211	0.805		2.68333	-0.000401199	0.805		2.68333	-0.000798821	0.805
2.68667	-0.00110829	0.806		2.68667	-0.00297749	0.806		2.68667	-0.00119555	0.806		2.68667	-0.000401199	0.806		2.68667	-0.000798821	0.806
2.69	-0.00208485	0.807		2.69	-0.00346577	0.807		2.69	0.000269294	0.807		2.69	-0.000401199	0.807		2.69	-0.000798821	0.807
2.69333	-0.00208485	0.808		2.69333	-0.00444233	0.808		2.69333	0.00124586	0.808		2.69333	-0.00137776	0.808		2.69333	-0.000798821	0.808
2.69667	-0.00110829	0.809		2.69667	-0.0054189	0.809		2.69667	0.00222242	0.809		2.69667	-0.0028426	0.809		2.69667	-0.00031054	0.809
2.7	-0.000131726	0.81		2.7	-0.00639546	0.81		2.7	0.0027107	0.81		2.7	-0.00479573	0.81		2.7	0.000177741	0.81
2.70333	-0.00110829	0.811		2.70333	-0.00639546	0.811		2.70333	0.00173414	0.811		2.70333	-0.00626057	0.811		2.70333	0.0011543	0.811
2.70667	-0.00306141	0.812		2.70667	-0.00590718	0.812		2.70667	0.00124586	0.812		2.70667	-0.00577229	0.812		2.70667	0.000666022	0.812
2.71	-0.00452626	0.813		2.71	-0.00493062	0.813		2.71	0.000757575	0.813		2.71	-0.00479573	0.813		2.71	0.000177741	0.813
2.71333	-0.0059911	0.814		2.71333	-0.00395405	0.814		2.71333	0.000757575	0.814		2.71333	-0.00430745	0.814		2.71333	-0.00031054	0.814
2.71667	-0.00550282	0.815		2.71667	-0.00297749	0.815		2.71667	0.000757575	0.815		2.71667	-0.00430745	0.815		2.71667	-0.00031054	0.815
2.72	-0.00354969	0.816		2.72	-0.00297749	0.816		2.72	0.000757575	0.816		2.72	-0.00528401	0.816		2.72	0.000666022	0.816
2.72333	-0.00257313	0.817		2.72333	-0.00297749	0.817		2.72333	-0.000218988	0.817		2.72333	-0.00528401	0.817		2.72333	0.00164259	0.817
2.72667	-0.00208485	0.818		2.72667	-0.00346577	0.818		2.72667	-0.000218988	0.818		2.72667	-0.00479573	0.818		2.72667	0.00213087	0.818
2.73	-0.00208485	0.819		2.73	-0.00444233	0.819		2.73	-0.000218988	0.819		2.73	-0.00430745	0.819		2.73	0.00164259	0.819
2.73333	-0.00208485	0.82		2.73333	-0.00590718	0.82		2.73333	-0.000218988	0.82		2.73333	-0.00430745	0.82		2.73333	0.000666022	0.82
2.73667	-0.00208485	0.821		2.73667	-0.00590718	0.821		2.73667	-0.000218988	0.821		2.73667	-0.00333089	0.821		2.73667	-0.0012871	0.821
2.74	-0.00208485	0.822		2.74	-0.0054189	0.822		2.74	-0.000218988	0.822		2.74	-0.00381917	0.822		2.74	-0.00226367	0.822
2.74333	-0.00208485	0.823		2.74333	-0.00493062	0.823		2.74333	0.000757575	0.823		2.74333	-0.00430745	0.823		2.74333	-0.00324023	0.823
2.74667	-0.00208485	0.824		2.74667	-0.00493062	0.824		2.74667	0.000757575	0.824		2.74667	-0.00381917	0.824		2.74667	-0.00372851	0.824
2.75	-0.00110829	0.825		2.75	-0.0054189	0.825		2.75	-0.000218988	0.825		2.75	-0.00333089	0.825		2.75	-0.00372851	0.825
2.75333	-0.000131726	0.826		2.75333	-0.00590718	0.826		2.75333	-0.00119555	0.826		2.75333	-0.00235432	0.826		2.75333	-0.00372851	0.826
2.75667	-0.000131726	0.827		2.75667	-0.00688374	0.827		2.75667	-0.00217211	0.827		2.75667	-0.00186604	0.827		2.75667	-0.00372851	0.827
2.76	0.000844836	0.828		2.76	-0.00639546	0.828		2.76	-0.00168383	0.828		2.76	-0.00137776	0.828		2.76	-0.00275195	0.828
2.76333	0.0018214	0.829		2.76333	-0.00590718	0.829		2.76333	-0.000707269	0.829		2.76333	-0.00235432	0.829		2.76333	-0.0012871	0.829
2.76667	0.0018214	0.83		2.76667	-0.00590718	0.83		2.76667	0.000757575	0.83		2.76667	-0.0028426	0.83		2.76667	-0.00031054	0.83
2.77	0.00133312	0.831		2.77	-0.00590718	0.831		2.77	0.000757575	0.831		2.77	-0.00333089	0.831		2.77	0.000177741	0.831
2.77333	0.000844836	0.832		2.77333	-0.00590718	0.832		2.77333	0.000269294	0.832		2.77333	-0.00430745	0.832		2.77333	-0.000798821	0.832
2.77667	0.000844836	0.833		2.77667	-0.00493062	0.833		2.77667	-0.000218988	0.833		2.77667	-0.00479573	0.833		2.77667	-0.00226367	0.833
2.78	0.00133312	0.834		2.78	-0.00395405	0.834		2.78	-0.000218988	0.834		2.78	-0.00528401	0.834		2.78	-0.00372851	0.834
2.78333	0.0018214	0.835		2.78333	-0.00297749	0.835		2.78333	-0.000218988	0.835		2.78333	-0.00528401	0.835		2.78333	-0.00470507	0.835
2.78667	0.0018214	0.836		2.78667	-0.00297749	0.836		2.78667	-0.000218988	0.836		2.78667	-0.00430745	0.836		2.78667	-0.00470507	0.836
2.79	0.00230968	0.837		2.79	-0.00297749	0.837		2.79	-0.000218988	0.837		2.79	-0.00430745	0.837		2.79	-0.00470507	0.837
2.79333	0.0018214	0.838		2.79333	-0.00346577	0.838		2.79333	-0.000218988	0.838		2.79333	-0.00381917	0.838		2.79333	-0.00421679	0.838
2.79667	0.00133312	0.839		2.79667	-0.00395405	0.839		2.79667	-0.000218988	0.839		2.79667	-0.00333089	0.839		2.79667	-0.00275195	0.839
2.8	0.000844836	0.84		2.8	-0.00493062	0.84		2.8	0.000269294	0.84		2.8	-0.00333089	0.84		2.8	-0.0012871	0.84
2.80333	-0.000131726	0.841		2.80333	-0.0054189	0.841		2.80333	-0.000218988	0.841		2.80333	-0.00333089	0.841		2.80333	-0.000798821	0.841
2.80667	-0.000131726	0.842		2.80667	-0.00590718	0.842		2.80667	-0.00119555	0.842		2.80667	-0.0028426	0.842		2.80667	-0.000798821	0.842
2.81	-0.000131726	0.843		2.81	-0.00493062	0.843		2.81	-0.00217211	0.843		2.81	-0.00186604	0.843		2.81	-0.00031054	0.843
2.81333	-0.000131726	0.844		2.81333	-0.00493062	0.844		2.81333	-0.00217211	0.844		2.81333	-0.00137776	0.844		2.81333	0.000177741	0.844
2.81667	-0.000131726	0.845		2.81667	-0.00395405	0.845		2.81667	-0.00217211	0.845		2.81667	-0.000401199	0.845		2.81667	0.0011543	0.845
2.82	-0.000131726	0.846		2.82	-0.00395405	0.846		2.82	-0.00217211	0.846		2.82	-0.000401199	0.846		2.82	0.00213087	0.846
2.82333	0.000356555	0.847		2.82333	-0.00297749	0.847		2.82333	-0.00217211	0.847		2.82333	-0.00137776	0.847		2.82333	0.00261915	0.847
2.82667	0.000844836	0.848		2.82667	-0.00395405	0.848		2.82667	-0.00168383	0.848		2.82667	-0.0028426	0.848		2.82667	0.00310743	0.848
2.83	0.000844836	0.849		2.83	-0.00444233	0.849		2.83	-0.000707269	0.849		2.83	-0.00430745	0.849		2.83	0.00310743	0.849
2.83333	0.000844836	0.85		2.83333	-0.00493062	0.85		2.83333	-0.000218988	0.85		2.83333	-0.00528401	0.85		2.83333	0.00213087	0.85
2.83667	0.000844836	0.851		2.83667	-0.0054189	0.851		2.83667	-0.000218988	0.851		2.83667	-0.00528401	0.851		2.83667	0.00213087	0.851
2.84	0.000356555	0.852		2.84	-0.00590718	0.852		2.84	-0.000218988	0.852		2.84	-0.00430745	0.852		2.84	0.00310743	0.852
2.84333	-0.000131726	0.853		2.84333	-0.00639546	0.853		2.84333	-0.000218988	0.853		2.84333	-0.00333089	0.853		2.84333	0.00310743	0.853
2.84667	-0.000131726	0.854		2.84667	-0.00688374	0.854		2.84667	0.000757575	0.854		2.84667	-0.00235432	0.854		2.84667	0.00310743	0.854
2.85	-0.000131726	0.855		2.85	-0.00688374	0.855		2.85	0.000757575	0.855		2.85	-0.00137776	0.855		2.85	0.00261915	0.855
2.85333	-0.000131726	0.856		2.85333	-0.00639546	0.856		2.85333	0.00173414	0.856		2.85333	-0.00137776	0.856		2.85333	0.00213087	0.856
2.85667	-0.00208485	0.857		2.85667	-0.0054189	0.857		2.85667	0.00222242	0.857		2.85667	-0.00137776	0.857		2.85667	0.0011543	0.857
2.86	-0.00306141	0.858		2.86	-0.00444233	0.858		2.86	0.0027107	0.858		2.86	-0.00137776	0.858		2.86	0.0011543	0.858
2.86333	-0.00403798	0.859		2.86333	-0.00395405	0.859		2.86333	0.00368726	0.859		2.86333	-0.00235432	0.859		2.86333	0.0011543	0.859
2.86667	-0.00501454	0.86		2.86667	-0.00395405	0.86		2.86667	0.0027107	0.86		2.86667	-0.00235432	0.86		2.86667	0.0011543	0.86
2.87	-0.00452626	0.861		2.87	-0.00493062	0.861		2.87	0.00173414	0.861		2.87	-0.00137776	0.861		2.87	0.000177741	0.861
2.87333	-0.00306141	0.862		2.87333	-0.00493062	0.862		2.87333	0.000269294	0.862		2.87333	-0.00235432	0.862		2.87333	0.000666022	0.862
2.87667	-0.00110829	0.863		2.87667	-0.00444233	0.863		2.87667	-0.000218988	0.863		2.87667	-0.00235432	0.863		2.87667	0.00164259	0.863
2.88	0.00133312	0.864		2.88	-0.00395405	0.864		2.88	-0.000218988	0.864		2.88	-0.00235432	0.864		2.88	0.00359571	0.864
2.88333	0.00230968	0.865		2.88333	-0.00395405	0.865		2.88333	0.000757575	0.865		2.88333	-0.00186604	0.865		2.88333	0.00603712	0.865
2.88667	0.00279796	0.866		2.88667	-0.00395405	0.866		2.88667	0.00124586	0.866		2.88667	-0.00137776	0.866		2.88667	0.00701368	0.866
2.89	0.0018214	0.867		2.89	-0.00346577	0.867		2.89	0.00173414	0.867		2.89	-0.00137776	0.867		2.89	0.00701368	0.867
2.89333	0.000844836	0.868		2.89333	-0.00297749	0.868		2.89333	0.000757575	0.868		2.89333	-0.00235432	0.868		2.89333	0.00457227	0.868
2.89667	-0.000131726	0.869		2.89667	-0.00200093	0.869		2.89667	-0.000218988	0.869		2.89667	-0.00333089	0.869		2.89667	0.00310743	0.869
2.9	0.000356555	0.87		2.9	-0.00200093	0.87		2.9	-0.000707269	0.87		2.9	-0.00333089	0.87		2.9	0.00213087	0.87
2.90333	0.000844836	0.871		2.90333	-4.78029e-05	0.871		2.90333	-0.000218988	0.871		2.90333	-0.00333089	0.871		2.90333	0.0011543	0.871
2.90667	0.0018214	0.872		2.90667	-4.78029e-05	0.872		2.90667	-0.000218988	0.872		2.90667	-0.00333089	0.872		2.90667	0.00164259	0.872
2.91	0.00230968	0.873		2.91	0.00092876	0.873		2.91	-0.000218988	0.873		2.91	-0.00235432	0.873		2.91	0.00213087	0.873
2.91333	0.00279796	0.874		2.91333	0.00092876	0.874		2.91333	-0.000707269	0.874		2.91333	-0.00235432	0.874		2.91333	0.00261915	0.874
2.91667	0.0018214	0.875		2.91667	0.000440478	0.875		2.91667	-0.00217211	0.875		2.91667	-0.00186604	0.875		2.91667	0.00310743	0.875
2.92	0.0018214	0.876		2.92	-4.78029e-05	0.876		2.92	-0.00314868	0.876		2.92	-0.00137776	0.876		2.92	0.00310743	0.876
2.92333	0.00133312	0.877		2.92333	-0.00102436	0.877		2.92333	-0.00314868	0.877		2.92333	-0.00137776	0.877		2.92333	0.00310743	0.877
2.92667	0.000844836	0.878		2.92667	-0.00200093	0.878		2.92667	-0.00266039	0.878		2.92667	-0.00186604	0.878		2.92667	0.00408399	0.878
2.93	0.000844836	0.879		2.93	-0.00297749	0.879		2.93	-0.00168383	0.879		2.93	-0.00235432	0.879		2.93	0.00408399	0.879
2.93333	-0.000131726	0.88		2.93333	-0.00297749	0.88		2.93333	-0.000707269	0.88		2.93333	-0.00235432	0.88		2.93333	0.00506055	0.88
2.93667	0.000844836	0.881		2.93667	-0.00297749	0.881		2.93667	0.000269294	0.881		2.93667	-0.00137776	0.881		2.93667	0.00506055	0.881
2.94	0.00230968	0.882		2.94	-0.00297749	0.882		2.94	0.000757575	0.882		2.94	-0.00088948	0.882		2.94	0.00701368	0.882
2.94333	0.00377452	0.883		2.94333	-0.00200093	0.883		2.94333	0.000757575	0.883		2.94333	-0.000401199	0.883		2.94333	0.00701368	0.883
2.94667	0.00475109	0.884		2.94667	-0.00200093	0.884		2.94667	0.000757575	0.884		2.94667	-0.000401199	0.884		2.94667	0.00701368	0.884
2.95	0.00572765	0.885		2.95	-4.78029e-05	0.885		2.95	0.000757575	0.885		2.95	0.000575364	0.885		2.95	0.00799024	0.885
2.95333	0.00572765	0.886		2.95333	-4.78029e-05	0.886		2.95333	0.000757575	0.886		2.95333	0.00155193	0.886		2.95333	0.00799024	0.886
2.95667	0.00475109	0.887		2.95667	0.00141704	0.887		2.95667	0.00173414	0.887		2.95667	0.00252849	0.887		2.95667	0.00701368	0.887
2.96	0.0042628	0.888		2.96	0.00337017	0.888		2.96	0.0027107	0.888		2.96	0.00350505	0.888		2.96	0.00506055	0.888
2.96333	0.00377452	0.889		2.96333	0.00532329	0.889		2.96333	0.00466382	0.889		2.96333	0.00399333	0.889		2.96333	0.00408399	0.889
2.96667	0.00279796	0.89		2.96667	0.00678813	0.89		2.96667	0.00564039	0.89		2.96667	0.00399333	0.89		2.96667	0.00408399	0.89
2.97	0.0018214	0.891		2.97	0.00678813	0.891		2.97	0.00661695	0.891		2.97	0.00350505	0.891		2.97	0.00457227	0.891
2.97333	0.000844836	0.892		2.97333	0.00532329	0.892		2.97333	0.00710523	0.892		2.97333	0.00252849	0.892		2.97333	0.00603712	0.892
2.97667	0.000844836	0.893		2.97667	0.00385845	0.893		2.97667	0.00710523	0.893		2.97667	0.00155193	0.893		2.97667	0.00750196	0.893
2.98	0.00133312	0.894		2.98	0.00385845	0.894		2.98	0.00661695	0.894		2.98	0.00155193	0.894		2.98	0.00799024	0.894
2.98333	0.00230968	0.895		2.98333	0.00385845	0.895		2.98333	0.00612867	0.895		2.98333	0.00155193	0.895		2.98333	0.00799024	0.895
2.98667	0.00328624	0.896		2.98667	0.00532329	0.896		2.98667	0.00564039	0.896		2.98667	0.00252849	0.896		2.98667	0.00799024	0.896
2.99	0.00377452	0.897		2.99	0.00825298	0.897		2.99	0.00612867	0.897		2.99	0.00399333	0.897		2.99	0.00847852	0.897
2.99333	0.00377452	0.898		2.99333	0.00922954	0.898		2.99333	0.00710523	0.898		2.99333	0.00545818	0.898		2.99333	0.00945509	0.898
2.99667	0.00377452	0.899		2.99667	0.00922954	0.899		2.99667	0.00759351	0.899		2.99667	0.00643474	0.899		2.99667	0.0104317	0.899
3	0.0042628	0.9		3	0.00874126	0.9		3	0.00857007	0.9		3	0.00643474	0.9		3	0.0109199	0.9
3.00333	0.00475109	0.901		3.00333	0.00874126	0.901		3.00333	0.00759351	0.901		3.00333	0.00545818	0.901		3.00333	0.0109199	0.901
3.00667	0.00572765	0.902		3.00667	0.00874126	0.902		3.00667	0.00710523	0.902		3.00667	0.00448161	0.902		3.00667	0.0109199	0.902
3.01	0.00621593	0.903		3.01	0.00922954	0.903		3.01	0.00661695	0.903		3.01	0.00448161	0.903		3.01	0.0114082	0.903
3.01333	0.00670421	0.904		3.01333	0.00971782	0.904		3.01333	0.00612867	0.904		3.01333	0.0049699	0.904		3.01333	0.0128731	0.904
3.01667	0.00670421	0.905		3.01667	0.0102061	0.905		3.01667	0.00661695	0.905		3.01667	0.00594646	0.905		3.01667	0.0143379	0.905
3.02	0.00670421	0.906		3.02	0.0111827	0.906		3.02	0.00710523	0.906		3.02	0.00643474	0.906		3.02	0.0158027	0.906
3.02333	0.00670421	0.907		3.02333	0.0126475	0.907		3.02333	0.00759351	0.907		3.02333	0.00643474	0.907		3.02333	0.0158027	0.907
3.02667	0.00768077	0.908		3.02667	0.0136241	0.908		3.02667	0.00808179	0.908		3.02667	0.00643474	0.908		3.02667	0.0167793	0.908
3.03	0.00816905	0.909		3.03	0.0136241	0.909		3.03	0.00857007	0.909		3.03	0.00643474	0.909		3.03	0.0177559	0.909
3.03333	0.00865734	0.91		3.03333	0.0136241	0.91		3.03333	0.00954664	0.91		3.03333	0.0074113	0.91		3.03333	0.0187324	0.91
3.03667	0.00865734	0.911		3.03667	0.0136241	0.911		3.03667	0.0105232	0.911		3.03667	0.00887615	0.911		3.03667	0.019709	0.911
3.04	0.00865734	0.912		3.04	0.0141123	0.912		3.04	0.0105232	0.912		3.04	0.00985271	0.912		3.04	0.019709	0.912
3.04333	0.00914562	0.913		3.04333	0.0146006	0.913		3.04333	0.0105232	0.913		3.04333	0.0113175	0.913		3.04333	0.019709	0.913
3.04667	0.0096339	0.914		3.04667	0.0160655	0.914		3.04667	0.0105232	0.914		3.04667	0.0118058	0.914		3.04667	0.0201973	0.914
3.05	0.0096339	0.915		3.05	0.017042	0.915		3.05	0.0105232	0.915		3.05	0.0122941	0.915		3.05	0.0206856	0.915
3.05333	0.0106105	0.916		3.05333	0.0189952	0.916		3.05333	0.0105232	0.916		3.05333	0.0118058	0.916		3.05333	0.0216621	0.916
3.05667	0.0106105	0.917		3.05667	0.0214366	0.917		3.05667	0.0110115	0.917		3.05667	0.0113175	0.917		3.05667	0.0226387	0.917
3.06	0.0106105	0.918		3.06	0.0233897	0.918		3.06	0.0105232	0.918		3.06	0.0122941	0.918		3.06	0.0241035	0.918
3.06333	0.011587	0.919		3.06333	0.023878	0.919		3.06333	0.0105232	0.919		3.06333	0.0122941	0.919		3.06333	0.0250801	0.919
3.06667	0.0120753	0.92		3.06667	0.0233897	0.92		3.06667	0.0105232	0.92		3.06667	0.0132707	0.92		3.06667	0.0265449	0.92
3.07	0.0130519	0.921		3.07	0.0233897	0.921		3.07	0.0105232	0.921		3.07	0.0142472	0.921		3.07	0.0280098	0.921
3.07333	0.0135402	0.922		3.07333	0.0233897	0.922		3.07333	0.0105232	0.922		3.07333	0.0147355	0.922		3.07333	0.0294746	0.922
3.07667	0.0145167	0.923		3.07667	0.023878	0.923		3.07667	0.0105232	0.923		3.07667	0.0157121	0.923		3.07667	0.0304512	0.923
3.08	0.015005	0.924		3.08	0.0248545	0.924		3.08	0.0105232	0.924		3.08	0.0166886	0.924		3.08	0.0314277	0.924
3.08333	0.0159816	0.925		3.08333	0.0263194	0.925		3.08333	0.0110115	0.925		3.08333	0.0176652	0.925		3.08333	0.0324043	0.925
3.08667	0.0169581	0.926		3.08667	0.0277842	0.926		3.08667	0.011988	0.926		3.08667	0.0181535	0.926		3.08667	0.0338692	0.926
3.09	0.0179347	0.927		3.09	0.0297373	0.927		3.09	0.0124763	0.927		3.09	0.01913	0.927		3.09	0.0348457	0.927
3.09333	0.0193995	0.928		3.09333	0.0302256	0.928		3.09333	0.0124763	0.928		3.09333	0.01913	0.928		3.09333	0.035334	0.928
3.09667	0.0208644	0.929		3.09667	0.0302256	0.929		3.09667	0.0124763	0.929		3.09667	0.0201066	0.929		3.09667	0.035334	0.929
3.1	0.0223292	0.93		3.1	0.0302256	0.93		3.1	0.0124763	0.93		3.1	0.0205949	0.93		3.1	0.0363105	0.93
3.10333	0.0223292	0.931		3.10333	0.0302256	0.931		3.10333	0.0134529	0.931		3.10333	0.0220597	0.931		3.10333	0.0367988	0.931
3.10667	0.0228175	0.932		3.10667	0.0307139	0.932		3.10667	0.0139412	0.932		3.10667	0.0235246	0.932		3.10667	0.0377754	0.932
3.11	0.0233058	0.933		3.11	0.0312022	0.933		3.11	0.0149177	0.933		3.11	0.0254777	0.933		3.11	0.0382637	0.933
3.11333	0.0237941	0.934		3.11333	0.0316905	0.934		3.11333	0.0158943	0.934		3.11333	0.0274308	0.934		3.11333	0.0382637	0.934
3.11667	0.0242823	0.935		3.11667	0.032667	0.935		3.11667	0.0163826	0.935		3.11667	0.0288957	0.935		3.11667	0.038752	0.935
3.12	0.0252589	0.936		3.12	0.0336436	0.936		3.12	0.0163826	0.936		3.12	0.0298722	0.936		3.12	0.0392402	0.936
3.12333	0.0262355	0.937		3.12333	0.0351084	0.937		3.12333	0.0163826	0.937		3.12333	0.0308488	0.937		3.12333	0.0402168	0.937
3.12667	0.027212	0.938		3.12667	0.036085	0.938		3.12667	0.0163826	0.938		3.12667	0.0313371	0.938		3.12667	0.0407051	0.938
3.13	0.027212	0.939		3.13	0.036085	0.939		3.13	0.0163826	0.939		3.13	0.0323136	0.939		3.13	0.0416817	0.939
3.13333	0.0262355	0.94		3.13333	0.0370616	0.94		3.13333	0.015406	0.94		3.13333	0.0342668	0.94		3.13333	0.0426582	0.94
3.13667	0.0252589	0.941		3.13667	0.0370616	0.941		3.13667	0.015406	0.941		3.13667	0.0362199	0.941		3.13667	0.0436348	0.941
3.14	0.0252589	0.942		3.14	0.0370616	0.942		3.14	0.0158943	0.942		3.14	0.0376847	0.942		3.14	0.0455879	0.942
3.14333	0.0267237	0.943		3.14333	0.0385264	0.943		3.14333	0.0168709	0.943		3.14333	0.0386613	0.943		3.14333	0.0480293	0.943
3.14667	0.0277003	0.944		3.14667	0.039503	0.944		3.14667	0.0183357	0.944		3.14667	0.0386613	0.944		3.14667	0.0494942	0.944
3.15	0.0291652	0.945		3.15	0.0419444	0.945		3.15	0.0198005	0.945		3.15	0.0386613	0.945		3.15	0.0499824	0.945
3.15333	0.0291652	0.946		3.15333	0.0429209	0.946		3.15333	0.0207771	0.946		3.15333	0.0386613	0.946		3.15333	0.0499824	0.946
3.15667	0.0291652	0.947		3.15667	0.0429209	0.947		3.15667	0.0212654	0.947		3.15667	0.0396379	0.947		3.15667	0.050959	0.947
3.16	0.0301417	0.948		3.16	0.0434092	0.948		3.16	0.0212654	0.948		3.16	0.0411027	0.948		3.16	0.0524238	0.948
3.16333	0.0301417	0.949		3.16333	0.0438975	0.949		3.16333	0.0202888	0.949		3.16333	0.0440324	0.949		3.16333	0.054377	0.949
3.16667	0.0301417	0.95		3.16667	0.0438975	0.95		3.16667	0.0193123	0.95		3.16667	0.0445207	0.95		3.16667	0.0563301	0.95
3.17	0.0311183	0.951		3.17	0.0448741	0.951		3.17	0.0202888	0.951		3.17	0.0445207	0.951		3.17	0.0577949	0.951
3.17333	0.0316065	0.952		3.17333	0.0463389	0.952		3.17333	0.0217537	0.952		3.17333	0.0440324	0.952		3.17333	0.0577949	0.952
3.17667	0.0325831	0.953		3.17667	0.048292	0.953		3.17667	0.0237068	0.953		3.17667	0.0435441	0.953		3.17667	0.0577949	0.953
3.18	0.0335597	0.954		3.18	0.0497569	0.954		3.18	0.0251716	0.954		3.18	0.0435441	0.954		3.18	0.0582832	0.954
3.18333	0.0355128	0.955		3.18333	0.0512217	0.955		3.18333	0.0241951	0.955		3.18333	0.0445207	0.955		3.18333	0.0592598	0.955
3.18667	0.0364894	0.956		3.18667	0.0521983	0.956		3.18667	0.0227302	0.956		3.18667	0.045009	0.956		3.18667	0.0607246	0.956
3.19	0.0374659	0.957		3.19	0.0531749	0.957		3.19	0.0222419	0.957		3.19	0.0464738	0.957		3.19	0.0621895	0.957
3.19333	0.0379542	0.958		3.19333	0.0541514	0.958		3.19333	0.0227302	0.958		3.19333	0.0469621	0.958		3.19333	0.0641426	0.958
3.19667	0.0379542	0.959		3.19667	0.055128	0.959		3.19667	0.0241951	0.959		3.19667	0.0474504	0.959		3.19667	0.0660957	0.959
3.2	0.0379542	0.96		3.2	0.0565928	0.96		3.2	0.0256599	0.96		3.2	0.0474504	0.96		3.2	0.0695137	0.96
3.20333	0.0379542	0.961		3.20333	0.0580577	0.961		3.20333	0.0266365	0.961		3.20333	0.0474504	0.961		3.20333	0.0719551	0.961
3.20667	0.0379542	0.962		3.20667	0.0590342	0.962		3.20667	0.027613	0.962		3.20667	0.0489152	0.962		3.20667	0.0739082	0.962
3.21	0.0379542	0.963		3.21	0.0600108	0.963		3.21	0.0281013	0.963		3.21	0.0508683	0.963		3.21	0.0748848	0.963
3.21333	0.0389308	0.964		3.21333	0.0614756	0.964		3.21333	0.0290779	0.964		3.21333	0.0542863	0.964		3.21333	0.0763496	0.964
3.21667	0.0389308	0.965		3.21667	0.0624522	0.965		3.21667	0.0300544	0.965		3.21667	0.0567277	0.965		3.21667	0.0778145	0.965
3.22	0.039419	0.966		3.22	0.0624522	0.966		3.22	0.0300544	0.966		3.22	0.0586808	0.966		3.22	0.0783027	0.966
3.22333	0.0399073	0.967		3.22333	0.0624522	0.967		3.22333	0.0300544	0.967		3.22333	0.0591691	0.967		3.22333	0.0783027	0.967
3.22667	0.0418605	0.968		3.22667	0.0629405	0.968		3.22667	0.0300544	0.968		3.22667	0.0591691	0.968		3.22667	0.0792793	0.968
3.23	0.042837	0.969		3.23	0.063917	0.969		3.23	0.0300544	0.969		3.23	0.0591691	0.969		3.23	0.0807442	0.969
3.23333	0.042837	0.97		3.23333	0.0653819	0.97		3.23333	0.0300544	0.97		3.23333	0.0596574	0.97		3.23333	0.0817207	0.97
3.23667	0.0438136	0.971		3.23667	0.0668467	0.971		3.23667	0.0305427	0.971		3.23667	0.060634	0.971		3.23667	0.0831855	0.971
3.24	0.0443019	0.972		3.24	0.0683116	0.972		3.24	0.031031	0.972		3.24	0.0616105	0.972		3.24	0.0841621	0.972
3.24333	0.0457667	0.973		3.24333	0.0692881	0.973		3.24333	0.0315193	0.973		3.24333	0.0620988	0.973		3.24333	0.0851387	0.973
3.24667	0.0472315	0.974		3.24667	0.0692881	0.974		3.24667	0.0320076	0.974		3.24667	0.0630754	0.974		3.24667	0.0866035	0.974
3.25	0.0482081	0.975		3.25	0.0702647	0.975		3.25	0.0329841	0.975		3.25	0.0645402	0.975		3.25	0.0875801	0.975
3.25333	0.049673	0.976		3.25333	0.070753	0.976		3.25333	0.0334724	0.976		3.25333	0.0664933	0.976		3.25333	0.0880684	0.976
3.25667	0.0501612	0.977		3.25667	0.0712413	0.977		3.25667	0.0349373	0.977		3.25667	0.0684465	0.977		3.25667	0.0900215	0.977
3.26	0.0506495	0.978		3.26	0.0712413	0.978		3.26	0.0359138	0.978		3.26	0.0703996	0.978		3.26	0.0905098	0.978
3.26333	0.0516261	0.979		3.26333	0.0717295	0.979		3.26333	0.0368904	0.979		3.26333	0.0708879	0.979		3.26333	0.0914863	0.979
3.26667	0.0526027	0.98		3.26667	0.0722178	0.98		3.26667	0.0368904	0.98		3.26667	0.0708879	0.98		3.26667	0.0934395	0.98
3.27	0.0535792	0.981		3.27	0.0731944	0.981		3.27	0.0364021	0.981		3.27	0.0703996	0.981		3.27	0.0953926	0.981
3.27333	0.0535792	0.982		3.27333	0.0746592	0.982		3.27333	0.0359138	0.982		3.27333	0.0699113	0.982		3.27333	0.0973457	0.982
3.27667	0.0535792	0.983		3.27667	0.0766123	0.983		3.27667	0.0359138	0.983		3.27667	0.0699113	0.983		3.27667	0.0988105	0.983
3.28	0.0535792	0.984		3.28	0.0775889	0.984		3.28	0.0373787	0.984		3.28	0.0699113	0.984		3.28	0.0997871	0.984
3.28333	0.0540675	0.985		3.28333	0.0790538	0.985		3.28333	0.0388435	0.985		3.28333	0.0699113	0.985		3.28333	0.100764	0.985
3.28667	0.055044	0.986		3.28667	0.0800303	0.986		3.28667	0.0398201	0.986		3.28667	0.0703996	0.986		3.28667	0.101252	0.986
3.29	0.0560206	0.987		3.29	0.0810069	0.987		3.29	0.0403084	0.987		3.29	0.0708879	0.987		3.29	0.102717	0.987
3.29333	0.0565089	0.988		3.29333	0.0819834	0.988		3.29333	0.0407966	0.988		3.29333	0.0718644	0.988		3.29333	0.103205	0.988
3.29667	0.0555323	0.989		3.29667	0.08296	0.989		3.29667	0.0407966	0.989		3.29667	0.0733293	0.989		3.29667	0.103693	0.989
3.3	0.0555323	0.99		3.3	0.0839366	0.99		3.3	0.0412849	0.99		3.3	0.0752824	0.99		3.3	0.103693	0.99
3.30333	0.0565089	0.991		3.30333	0.0839366	0.991		3.30333	0.0417732	0.991		3.30333	0.0772355	0.991		3.30333	0.10467	0.991
3.30667	0.0574855	0.992		3.30667	0.0839366	0.992		3.30667	0.0417732	0.992		3.30667	0.0791886	0.992		3.30667	0.105647	0.992
3.31	0.058462	0.993		3.31	0.0844248	0.993		3.31	0.0417732	0.993		3.31	0.0811418	0.993		3.31	0.106135	0.993
3.31333	0.058462	0.994		3.31333	0.0854014	0.994		3.31333	0.0417732	0.994		3.31333	0.0826066	0.994		3.31333	0.106623	0.994
3.31667	0.0599269	0.995		3.31667	0.086378	0.995		3.31667	0.0417732	0.995		3.31667	0.085048	0.995		3.31667	0.1076	0.995
3.32	0.0609034	0.996		3.32	0.0883311	0.996		3.32	0.0417732	0.996		3.32	0.0860246	0.996		3.32	0.109064	0.996
3.32333	0.0628565	0.997		3.32333	0.0893077	0.997		3.32333	0.0427498	0.997		3.32333	0.0870011	0.997		3.32333	0.111018	0.997
3.32667	0.0643214	0.998		3.32667	0.0907725	0.998		3.32667	0.0437263	0.998		3.32667	0.088466	0.998		3.32667	0.112971	0.998
3.33	0.0643214	0.999		3.33	0.0922373	0.999		3.33	0.0437263	0.999		3.33	0.0894425	0.999		3.33	0.114924	0.999
3.33333	0.0643214	1		3.33333	0.0937022	1		3.33333	0.0437263	1		3.33333	0.0909074	1		3.33333	0.116877	1
3.33667	0.0638331	1.001		3.33667	0.0946788	1.001		3.33667	0.0437263	1.001		3.33667	0.091884	1.001		3.33667	0.11883	1.001
3.34	0.0633448	1.002		3.34	0.095167	1.002		3.34	0.0456795	1.002		3.34	0.0923722	1.002		3.34	0.119807	1.002
3.34333	0.0628565	1.003		3.34333	0.0941905	1.003		3.34333	0.0476326	1.003		3.34333	0.0933488	1.003		3.34333	0.120295	1.003
3.34667	0.0638331	1.004		3.34667	0.0932139	1.004		3.34667	0.0490974	1.004		3.34667	0.0938371	1.004		3.34667	0.120295	1.004
3.35	0.0648097	1.005		3.35	0.0922373	1.005		3.35	0.0505623	1.005		3.35	0.0943254	1.005		3.35	0.120295	1.005
3.35333	0.0662745	1.006		3.35333	0.0927256	1.006		3.35333	0.0510505	1.006		3.35333	0.0943254	1.006		3.35333	0.121272	1.006
3.35667	0.0677394	1.007		3.35667	0.0932139	1.007		3.35667	0.0515388	1.007		3.35667	0.0943254	1.007		3.35667	0.122248	1.007
3.36	0.0696925	1.008		3.36	0.095167	1.008		3.36	0.0525154	1.008		3.36	0.0943254	1.008		3.36	0.123713	1.008
3.36333	0.0716456	1.009		3.36333	0.0971202	1.009		3.36333	0.0525154	1.009		3.36333	0.0943254	1.009		3.36333	0.125178	1.009
3.36667	0.0735987	1.01		3.36667	0.10005	1.01		3.36667	0.0525154	1.01		3.36667	0.0943254	1.01		3.36667	0.126643	1.01
3.37	0.0755519	1.011		3.37	0.102003	1.011		3.37	0.053492	1.011		3.37	0.0948136	1.011		3.37	0.127619	1.011
3.37333	0.0765284	1.012		3.37333	0.103956	1.012		3.37333	0.053492	1.012		3.37333	0.0957902	1.012		3.37333	0.129084	1.012
3.37667	0.0770167	1.013		3.37667	0.104444	1.013		3.37667	0.053492	1.013		3.37667	0.0967668	1.013		3.37667	0.130061	1.013
3.38	0.0779933	1.014		3.38	0.104444	1.014		3.38	0.053492	1.014		3.38	0.0987199	1.014		3.38	0.131037	1.014
3.38333	0.0779933	1.015		3.38333	0.103468	1.015		3.38333	0.053492	1.015		3.38333	0.0992082	1.015		3.38333	0.132014	1.015
3.38667	0.0779933	1.016		3.38667	0.102491	1.016		3.38667	0.053492	1.016		3.38667	0.100185	1.016		3.38667	0.13299	1.016
3.39	0.0779933	1.017		3.39	0.102491	1.017		3.39	0.053492	1.017		3.39	0.101161	1.017		3.39	0.133967	1.017
3.39333	0.0784815	1.018		3.39333	0.103956	1.018		3.39333	0.053492	1.018		3.39333	0.101161	1.018		3.39333	0.134943	1.018
3.39667	0.0789698	1.019		3.39667	0.104933	1.019		3.39667	0.0544685	1.019		3.39667	0.101161	1.019		3.39667	0.13592	1.019
3.4	0.0799464	1.02		3.4	0.105909	1.02		3.4	0.0549568	1.02		3.4	0.101161	1.02		3.4	0.13592	1.02
3.40333	0.0799464	1.021		3.40333	0.106398	1.021		3.40333	0.0569099	1.021		3.40333	0.10165	1.021		3.40333	0.136408	1.021
3.40667	0.0799464	1.022		3.40667	0.107374	1.022		3.40667	0.0578865	1.022		3.40667	0.102626	1.022		3.40667	0.137385	1.022
3.41	0.0799464	1.023		3.41	0.108351	1.023		3.41	0.0598396	1.023		3.41	0.103603	1.023		3.41	0.138361	1.023
3.41333	0.0818995	1.024		3.41333	0.109815	1.024		3.41333	0.0613045	1.024		3.41333	0.104579	1.024		3.41333	0.140315	1.024
3.41667	0.0833644	1.025		3.41667	0.110792	1.025		3.41667	0.0613045	1.025		3.41667	0.105068	1.025		3.41667	0.141291	1.025
3.42	0.0853175	1.026		3.42	0.111769	1.026		3.42	0.0603279	1.026		3.42	0.106532	1.026		3.42	0.142756	1.026
3.42333	0.0872706	1.027		3.42333	0.112257	1.027		3.42333	0.0593513	1.027		3.42333	0.108485	1.027		3.42333	0.144221	1.027
3.42667	0.0882472	1.028		3.42667	0.113233	1.028		3.42667	0.058863	1.028		3.42667	0.10995	1.028		3.42667	0.145686	1.028
3.43	0.0887355	1.029		3.43	0.112257	1.029		3.43	0.0598396	1.029		3.43	0.110927	1.029		3.43	0.14715	1.029
3.43333	0.0887355	1.03		3.43333	0.111769	1.03		3.43333	0.0617927	1.03		3.43333	0.110927	1.03		3.43333	0.149103	1.03
3.43667	0.0887355	1.031		3.43667	0.11128	1.031		3.43667	0.0632576	1.031		3.43667	0.110439	1.031		3.43667	0.15008	1.031
3.44	0.0902003	1.032		3.44	0.110304	1.032		3.44	0.0637459	1.032		3.44	0.10995	1.032		3.44	0.151057	1.032
3.44333	0.0911769	1.033		3.44333	0.110304	1.033		3.44333	0.0632576	1.033		3.44333	0.10995	1.033		3.44333	0.15301	1.033
3.44667	0.0926417	1.034		3.44667	0.110792	1.034		3.44667	0.0627693	1.034		3.44667	0.10995	1.034		3.44667	0.154475	1.034
3.45	0.0936183	1.035		3.45	0.111769	1.035		3.45	0.062281	1.035		3.45	0.10995	1.035		3.45	0.15594	1.035
3.45333	0.0950831	1.036		3.45333	0.113722	1.036		3.45333	0.062281	1.036		3.45333	0.108974	1.036		3.45333	0.156428	1.036
3.45667	0.0960597	1.037		3.45667	0.115187	1.037		3.45667	0.062281	1.037		3.45667	0.108485	1.037		3.45667	0.156428	1.037
3.46	0.0975245	1.038		3.46	0.116163	1.038		3.46	0.0627693	1.038		3.46	0.107997	1.038		3.46	0.156428	1.038
3.46333	0.0980128	1.039		3.46333	0.11714	1.039		3.46333	0.0637459	1.039		3.46333	0.108974	1.039		3.46333	0.156428	1.039
3.46667	0.0989894	1.04		3.46667	0.11714	1.04		3.46667	0.0647224	1.04		3.46667	0.111415	1.04		3.46667	0.156916	1.04
3.47	0.0994777	1.041		3.47	0.118116	1.041		3.47	0.0652107	1.041		3.47	0.114833	1.041		3.47	0.158869	1.041
3.47333	0.0994777	1.042		3.47333	0.118116	1.042		3.47333	0.065699	1.042		3.47333	0.117763	1.042		3.47333	0.159846	1.042
3.47667	0.0994777	1.043		3.47667	0.118116	1.043		3.47667	0.0652107	1.043		3.47667	0.120204	1.043		3.47667	0.160822	1.043
3.48	0.0999659	1.044		3.48	0.118116	1.044		3.48	0.0652107	1.044		3.48	0.120693	1.044		3.48	0.160822	1.044
3.48333	0.100943	1.045		3.48333	0.117628	1.045		3.48333	0.065699	1.045		3.48333	0.120693	1.045		3.48333	0.160334	1.045
3.48667	0.102896	1.046		3.48667	0.11714	1.046		3.48667	0.0666755	1.046		3.48667	0.121669	1.046		3.48667	0.160822	1.046
3.49	0.10436	1.047		3.49	0.118116	1.047		3.49	0.0686287	1.047		3.49	0.122157	1.047		3.49	0.161799	1.047
3.49333	0.105825	1.048		3.49333	0.119093	1.048		3.49333	0.0696052	1.048		3.49333	0.123622	1.048		3.49333	0.163752	1.048
3.49667	0.106802	1.049		3.49667	0.120558	1.049		3.49667	0.0700935	1.049		3.49667	0.125575	1.049		3.49667	0.165705	1.049
3.5	0.107778	1.05		3.5	0.121534	1.05		3.5	0.0696052	1.05		3.5	0.126552	1.05		3.5	0.167658	1.05
3.50333	0.108267	1.051		3.50333	0.122511	1.051		3.50333	0.0691169	1.051		3.50333	0.127528	1.051		3.50333	0.168147	1.051
3.50667	0.108267	1.052		3.50667	0.123976	1.052		3.50667	0.0691169	1.052		3.50667	0.127528	1.052		3.50667	0.168147	1.052
3.51	0.108755	1.053		3.51	0.125441	1.053		3.51	0.0691169	1.053		3.51	0.127528	1.053		3.51	0.168147	1.053
3.51333	0.109243	1.054		3.51333	0.127394	1.054		3.51333	0.0691169	1.054		3.51333	0.127528	1.054		3.51333	0.168147	1.054
3.51667	0.109732	1.055		3.51667	0.127882	1.055		3.51667	0.0686287	1.055		3.51667	0.127528	1.055		3.51667	0.168147	1.055
3.52	0.11022	1.056		3.52	0.127882	1.056		3.52	0.0681404	1.056		3.52	0.127528	1.056		3.52	0.169123	1.056
3.52333	0.111196	1.057		3.52333	0.127882	1.057		3.52333	0.0681404	1.057		3.52333	0.127528	1.057		3.52333	0.1701	1.057
3.52667	0.111685	1.058		3.52667	0.126905	1.058		3.52667	0.0686287	1.058		3.52667	0.127528	1.058		3.52667	0.171076	1.058
3.53	0.11315	1.059		3.53	0.127882	1.059		3.53	0.0691169	1.059		3.53	0.128017	1.059		3.53	0.172053	1.059
3.53333	0.114614	1.06		3.53333	0.128858	1.06		3.53333	0.0700935	1.06		3.53333	0.128993	1.06		3.53333	0.174006	1.06
3.53667	0.115591	1.061		3.53667	0.129347	1.061		3.53667	0.0700935	1.061		3.53667	0.130458	1.061		3.53667	0.174006	1.061
3.54	0.116568	1.062		3.54	0.129835	1.062		3.54	0.0700935	1.062		3.54	0.130946	1.062		3.54	0.174006	1.062
3.54333	0.117056	1.063		3.54333	0.129835	1.063		3.54333	0.0710701	1.063		3.54333	0.131435	1.063		3.54333	0.174006	1.063
3.54667	0.117544	1.064		3.54667	0.130323	1.064		3.54667	0.0715584	1.064		3.54667	0.130946	1.064		3.54667	0.174982	1.064
3.55	0.118032	1.065		3.55	0.1313	1.065		3.55	0.0725349	1.065		3.55	0.130946	1.065		3.55	0.175959	1.065
3.55333	0.119009	1.066		3.55333	0.132765	1.066		3.55333	0.0739998	1.066		3.55333	0.130458	1.066		3.55333	0.176447	1.066
3.55667	0.119985	1.067		3.55667	0.133741	1.067		3.55667	0.0749763	1.067		3.55667	0.130458	1.067		3.55667	0.176936	1.067
3.56	0.120962	1.068		3.56	0.133741	1.068		3.56	0.0764412	1.068		3.56	0.130946	1.068		3.56	0.177424	1.068
3.56333	0.121939	1.069		3.56333	0.133741	1.069		3.56333	0.0774177	1.069		3.56333	0.131435	1.069		3.56333	0.177912	1.069
3.56667	0.122427	1.07		3.56667	0.133253	1.07		3.56667	0.077906	1.07		3.56667	0.132411	1.07		3.56667	0.177912	1.07
3.57	0.122915	1.071		3.57	0.132765	1.071		3.57	0.077906	1.071		3.57	0.133388	1.071		3.57	0.1784	1.071
3.57333	0.124868	1.072		3.57333	0.133253	1.072		3.57333	0.0774177	1.072		3.57333	0.134364	1.072		3.57333	0.179377	1.072
3.57667	0.125845	1.073		3.57667	0.135206	1.073		3.57667	0.0759529	1.073		3.57667	0.134364	1.073		3.57667	0.180842	1.073
3.58	0.126333	1.074		3.58	0.137648	1.074		3.58	0.074488	1.074		3.58	0.134364	1.074		3.58	0.182307	1.074
3.58333	0.128286	1.075		3.58333	0.139601	1.075		3.58333	0.0730232	1.075		3.58333	0.134853	1.075		3.58333	0.183283	1.075
3.58667	0.130239	1.076		3.58667	0.140577	1.076		3.58667	0.0735115	1.076		3.58667	0.135829	1.076		3.58667	0.183283	1.076
3.59	0.132192	1.077		3.59	0.140577	1.077		3.59	0.0749763	1.077		3.59	0.136318	1.077		3.59	0.182795	1.077
3.59333	0.134146	1.078		3.59333	0.140089	1.078		3.59333	0.0774177	1.078		3.59333	0.136318	1.078		3.59333	0.183772	1.078
3.59667	0.13561	1.079		3.59667	0.139601	1.079		3.59667	0.0788826	1.079		3.59667	0.136318	1.079		3.59667	0.185236	1.079
3.6	0.13561	1.08		3.6	0.140577	1.08		3.6	0.0788826	1.08		3.6	0.136318	1.08		3.6	0.18719	1.08
3.60333	0.13561	1.081		3.60333	0.141554	1.081		3.60333	0.0783943	1.081		3.60333	0.137294	1.081		3.60333	0.189143	1.081
3.60667	0.134634	1.082		3.60667	0.143019	1.082		3.60667	0.077906	1.082		3.60667	0.137294	1.082		3.60667	0.190119	1.082
3.61	0.134634	1.083		3.61	0.143507	1.083		3.61	0.077906	1.083		3.61	0.136806	1.083		3.61	0.190607	1.083
3.61333	0.134634	1.084		3.61333	0.143507	1.084		3.61333	0.077906	1.084		3.61333	0.136318	1.084		3.61333	0.189631	1.084
3.61667	0.134146	1.085		3.61667	0.143507	1.085		3.61667	0.077906	1.085		3.61667	0.136318	1.085		3.61667	0.189631	1.085
3.62	0.133657	1.086		3.62	0.143507	1.086		3.62	0.077906	1.086		3.62	0.136806	1.086		3.62	0.189631	1.086
3.62333	0.134634	1.087		3.62333	0.143995	1.087		3.62333	0.077906	1.087		3.62333	0.137782	1.087		3.62333	0.189631	1.087
3.62667	0.13561	1.088		3.62667	0.144483	1.088		3.62667	0.077906	1.088		3.62667	0.138759	1.088		3.62667	0.190607	1.088
3.63	0.136587	1.089		3.63	0.144483	1.089		3.63	0.0783943	1.089		3.63	0.139736	1.089		3.63	0.191584	1.089
3.63333	0.137564	1.09		3.63333	0.144483	1.09		3.63333	0.0793709	1.09		3.63333	0.140712	1.09		3.63333	0.192561	1.09
3.63667	0.13854	1.091		3.63667	0.143507	1.091		3.63667	0.0808357	1.091		3.63667	0.1412	1.091		3.63667	0.192561	1.091
3.64	0.139028	1.092		3.64	0.143507	1.092		3.64	0.0818123	1.092		3.64	0.142177	1.092		3.64	0.193537	1.092
3.64333	0.139517	1.093		3.64333	0.143507	1.093		3.64333	0.0818123	1.093		3.64333	0.142177	1.093		3.64333	0.194514	1.093
3.64667	0.139028	1.094		3.64667	0.143507	1.094		3.64667	0.0808357	1.094		3.64667	0.142177	1.094		3.64667	0.19549	1.094
3.65	0.13854	1.095		3.65	0.143995	1.095		3.65	0.0808357	1.095		3.65	0.142177	1.095		3.65	0.196467	1.095
3.65333	0.139517	1.096		3.65333	0.144972	1.096		3.65333	0.081324	1.096		3.65333	0.141689	1.096		3.65333	0.196955	1.096
3.65667	0.140982	1.097		3.65667	0.146925	1.097		3.65667	0.0823005	1.097		3.65667	0.1412	1.097		3.65667	0.197443	1.097
3.66	0.141958	1.098		3.66	0.147413	1.098		3.66	0.0827888	1.098		3.66	0.142177	1.098		3.66	0.197443	1.098
3.66333	0.142446	1.099		3.66333	0.14839	1.099		3.66333	0.0827888	1.099		3.66333	0.143153	1.099		3.66333	0.197932	1.099
3.66667	0.142935	1.1		3.66667	0.147413	1.1		3.66667	0.0818123	1.1		3.66667	0.14413	1.1		3.66667	0.19842	1.1
3.67	0.143423	1.101		3.67	0.147413	1.101		3.67	0.0803474	1.101		3.67	0.145107	1.101		3.67	0.197443	1.101
3.67333	0.144399	1.102		3.67333	0.146437	1.102		3.67333	0.0798591	1.102		3.67333	0.146083	1.102		3.67333	0.196955	1.102
3.67667	0.145376	1.103		3.67667	0.145948	1.103		3.67667	0.0798591	1.103		3.67667	0.14706	1.103		3.67667	0.196467	1.103
3.68	0.146353	1.104		3.68	0.144972	1.104		3.68	0.0798591	1.104		3.68	0.14706	1.104		3.68	0.196467	1.104
3.68333	0.147329	1.105		3.68333	0.144483	1.105		3.68333	0.0808357	1.105		3.68333	0.14706	1.105		3.68333	0.196955	1.105
3.68667	0.148306	1.106		3.68667	0.144972	1.106		3.68667	0.081324	1.106		3.68667	0.146571	1.106		3.68667	0.19842	1.106
3.69	0.149282	1.107		3.69	0.145948	1.107		3.69	0.0818123	1.107		3.69	0.146083	1.107		3.69	0.199885	1.107
3.69333	0.150259	1.108		3.69333	0.146925	1.108		3.69333	0.0818123	1.108		3.69333	0.146571	1.108		3.69333	0.201838	1.108
3.69667	0.150259	1.109		3.69667	0.147413	1.109		3.69667	0.0818123	1.109		3.69667	0.14706	1.109		3.69667	0.202815	1.109
3.7	0.150259	1.11		3.7	0.147413	1.11		3.7	0.0818123	1.11		3.7	0.148036	1.11		3.7	0.203791	1.11
3.70333	0.149282	1.111		3.70333	0.147413	1.111		3.70333	0.0818123	1.111		3.70333	0.148525	1.111		3.70333	0.204279	1.111
3.70667	0.150259	1.112		3.70667	0.147413	1.112		3.70667	0.0818123	1.112		3.70667	0.149501	1.112		3.70667	0.204768	1.112
3.71	0.151235	1.113		3.71	0.147901	1.113		3.71	0.0818123	1.113		3.71	0.152431	1.113		3.71	0.205256	1.113
3.71333	0.1527	1.114		3.71333	0.148878	1.114		3.71333	0.0818123	1.114		3.71333	0.154384	1.114		3.71333	0.206232	1.114
3.71667	0.153189	1.115		3.71667	0.150831	1.115		3.71667	0.0818123	1.115		3.71667	0.156337	1.115		3.71667	0.206232	1.115
3.72	0.154165	1.116		3.72	0.151808	1.116		3.72	0.0818123	1.116		3.72	0.156825	1.116		3.72	0.205744	1.116
3.72333	0.154165	1.117		3.72333	0.153273	1.117		3.72333	0.0818123	1.117		3.72333	0.155849	1.117		3.72333	0.204768	1.117
3.72667	0.154653	1.118		3.72667	0.154249	1.118		3.72667	0.0818123	1.118		3.72667	0.155361	1.118		3.72667	0.204279	1.118
3.73	0.155142	1.119		3.73	0.154249	1.119		3.73	0.0818123	1.119		3.73	0.153896	1.119		3.73	0.204279	1.119
3.73333	0.154165	1.12		3.73333	0.154249	1.12		3.73333	0.0818123	1.12		3.73333	0.152431	1.12		3.73333	0.205744	1.12
3.73667	0.153677	1.121		3.73667	0.153761	1.121		3.73667	0.0818123	1.121		3.73667	0.151454	1.121		3.73667	0.206721	1.121
3.74	0.153189	1.122		3.74	0.152784	1.122		3.74	0.0808357	1.122		3.74	0.151454	1.122		3.74	0.208186	1.122
3.74333	0.154165	1.123		3.74333	0.151808	1.123		3.74333	0.0798591	1.123		3.74333	0.152431	1.123		3.74333	0.209162	1.123
3.74667	0.155142	1.124		3.74667	0.151319	1.124		3.74667	0.0798591	1.124		3.74667	0.153896	1.124		3.74667	0.210139	1.124
3.75	0.15563	1.125		3.75	0.151319	1.125		3.75	0.0803474	1.125		3.75	0.155361	1.125		3.75	0.211115	1.125
3.75333	0.155142	1.126		3.75333	0.151319	1.126		3.75333	0.0808357	1.126		3.75333	0.156337	1.126		3.75333	0.212092	1.126
3.75667	0.154653	1.127		3.75667	0.151319	1.127		3.75667	0.0818123	1.127		3.75667	0.156825	1.127		3.75667	0.213068	1.127
3.76	0.154165	1.128		3.76	0.151319	1.128		3.76	0.0818123	1.128		3.76	0.156825	1.128		3.76	0.213068	1.128
3.76333	0.154653	1.129		3.76333	0.152296	1.129		3.76333	0.0827888	1.129		3.76333	0.155849	1.129		3.76333	0.213068	1.129
3.76667	0.15563	1.13		3.76667	0.152296	1.13		3.76667	0.0832771	1.13		3.76667	0.154872	1.13		3.76667	0.213068	1.13
3.77	0.156607	1.131		3.77	0.152296	1.131		3.77	0.0837654	1.131		3.77	0.154872	1.131		3.77	0.212092	1.131
3.77333	0.157095	1.132		3.77333	0.152296	1.132		3.77333	0.0847419	1.132		3.77333	0.155361	1.132		3.77333	0.21258	1.132
3.77667	0.157095	1.133		3.77667	0.152296	1.133		3.77667	0.0847419	1.133		3.77667	0.156337	1.133		3.77667	0.214045	1.133
3.78	0.157095	1.134		3.78	0.152784	1.134		3.78	0.0837654	1.134		3.78	0.156825	1.134		3.78	0.215998	1.134
3.78333	0.157583	1.135		3.78333	0.153273	1.135		3.78333	0.0832771	1.135		3.78333	0.156337	1.135		3.78333	0.217463	1.135
3.78667	0.15856	1.136		3.78667	0.153273	1.136		3.78667	0.0827888	1.136		3.78667	0.155849	1.136		3.78667	0.217951	1.136
3.79	0.160513	1.137		3.79	0.153273	1.137		3.79	0.0827888	1.137		3.79	0.155849	1.137		3.79	0.217463	1.137
3.79333	0.162466	1.138		3.79333	0.153273	1.138		3.79333	0.0827888	1.138		3.79333	0.156825	1.138		3.79333	0.215998	1.138
3.79667	0.163931	1.139		3.79667	0.153273	1.139		3.79667	0.0827888	1.139		3.79667	0.157802	1.139		3.79667	0.214045	1.139
3.8	0.164907	1.14		3.8	0.153273	1.14		3.8	0.0827888	1.14		3.8	0.158778	1.14		3.8	0.21258	1.14
3.80333	0.164907	1.141		3.80333	0.152296	1.141		3.80333	0.0827888	1.141		3.80333	0.158778	1.141		3.80333	0.21258	1.141
3.80667	0.163442	1.142		3.80667	0.152296	1.142		3.80667	0.0818123	1.142		3.80667	0.159267	1.142		3.80667	0.214045	1.142
3.81	0.162466	1.143		3.81	0.152296	1.143		3.81	0.0818123	1.143		3.81	0.16122	1.143		3.81	0.215998	1.143
3.81333	0.161001	1.144		3.81333	0.153273	1.144		3.81333	0.0818123	1.144		3.81333	0.162196	1.144		3.81333	0.217463	1.144
3.81667	0.161001	1.145		3.81667	0.153761	1.145		3.81667	0.0818123	1.145		3.81667	0.163661	1.145		3.81667	0.21844	1.145
3.82	0.161001	1.146		3.82	0.154737	1.146		3.82	0.0818123	1.146		3.82	0.164638	1.146		3.82	0.218928	1.146
3.82333	0.161978	1.147		3.82333	0.155714	1.147		3.82333	0.0818123	1.147		3.82333	0.164638	1.147		3.82333	0.219904	1.147
3.82667	0.161978	1.148		3.82667	0.156202	1.148		3.82667	0.0818123	1.148		3.82667	0.164638	1.148		3.82667	0.220881	1.148
3.83	0.163442	1.149		3.83	0.156202	1.149		3.83	0.0818123	1.149		3.83	0.164638	1.149		3.83	0.220881	1.149
3.83333	0.164419	1.15		3.83333	0.156202	1.15		3.83333	0.0823005	1.15		3.83333	0.165126	1.15		3.83333	0.220881	1.15
3.83667	0.167349	1.151		3.83667	0.157667	1.151		3.83667	0.0842537	1.151		3.83667	0.166591	1.151		3.83667	0.220881	1.151
3.84	0.169302	1.152		3.84	0.158644	1.152		3.84	0.0857185	1.152		3.84	0.169032	1.152		3.84	0.220881	1.152
3.84333	0.170278	1.153		3.84333	0.15962	1.153		3.84333	0.0876716	1.153		3.84333	0.169521	1.153		3.84333	0.221857	1.153
3.84667	0.170767	1.154		3.84667	0.160108	1.154		3.84667	0.0866951	1.154		3.84667	0.169521	1.154		3.84667	0.222346	1.154
3.85	0.170278	1.155		3.85	0.15962	1.155		3.85	0.0852302	1.155		3.85	0.169032	1.155		3.85	0.224299	1.155
3.85333	0.16979	1.156		3.85333	0.158644	1.156		3.85333	0.0847419	1.156		3.85333	0.168544	1.156		3.85333	0.226252	1.156
3.85667	0.169302	1.157		3.85667	0.158155	1.157		3.85667	0.0852302	1.157		3.85667	0.168544	1.157		3.85667	0.227228	1.157
3.86	0.16979	1.158		3.86	0.158155	1.158		3.86	0.0866951	1.158		3.86	0.168544	1.158		3.86	0.227717	1.158
3.86333	0.171255	1.159		3.86333	0.159132	1.159		3.86333	0.0876716	1.159		3.86333	0.166591	1.159		3.86333	0.227717	1.159
3.86667	0.172232	1.16		3.86667	0.159132	1.16		3.86667	0.0876716	1.16		3.86667	0.167568	1.16		3.86667	0.227717	1.16
3.87	0.173696	1.161		3.87	0.160108	1.161		3.87	0.0857185	1.161		3.87	0.169032	1.161		3.87	0.228205	1.161
3.87333	0.173696	1.162		3.87333	0.161573	1.162		3.87333	0.0857185	1.162		3.87333	0.170986	1.162		3.87333	0.228693	1.162
3.87667	0.173696	1.163		3.87667	0.16255	1.163		3.87667	0.0857185	1.163		3.87667	0.171474	1.163		3.87667	0.228693	1.163
3.88	0.173696	1.164		3.88	0.163038	1.164		3.88	0.0847419	1.164		3.88	0.171474	1.164		3.88	0.22967	1.164
3.88333	0.17272	1.165		3.88333	0.164015	1.165		3.88333	0.0832771	1.165		3.88333	0.170986	1.165		3.88333	0.230158	1.165
3.88667	0.17272	1.166		3.88667	0.163038	1.166		3.88667	0.0823005	1.166		3.88667	0.170497	1.166		3.88667	0.230647	1.166
3.89	0.173208	1.167		3.89	0.16255	1.167		3.89	0.0818123	1.167		3.89	0.170986	1.167		3.89	0.230647	1.167
3.89333	0.175161	1.168		3.89333	0.161573	1.168		3.89333	0.0823005	1.168		3.89333	0.171962	1.168		3.89333	0.230647	1.168
3.89667	0.176626	1.169		3.89667	0.161085	1.169		3.89667	0.0842537	1.169		3.89667	0.17245	1.169		3.89667	0.230647	1.169
3.9	0.178091	1.17		3.9	0.161085	1.17		3.9	0.0857185	1.17		3.9	0.173427	1.17		3.9	0.232111	1.17
3.90333	0.179067	1.171		3.90333	0.161573	1.171		3.90333	0.0876716	1.171		3.90333	0.173427	1.171		3.90333	0.234065	1.171
3.90667	0.179556	1.172		3.90667	0.16255	1.172		3.90667	0.0886482	1.172		3.90667	0.173427	1.172		3.90667	0.235041	1.172
3.91	0.180532	1.173		3.91	0.163038	1.173		3.91	0.0886482	1.173		3.91	0.173427	1.173		3.91	0.236506	1.173
3.91333	0.180532	1.174		3.91333	0.163038	1.174		3.91333	0.0886482	1.174		3.91333	0.173427	1.174		3.91333	0.236506	1.174
3.91667	0.181021	1.175		3.91667	0.163038	1.175		3.91667	0.0891365	1.175		3.91667	0.173427	1.175		3.91667	0.236506	1.175
3.92	0.181509	1.176		3.92	0.163038	1.176		3.92	0.0896248	1.176		3.92	0.174403	1.176		3.92	0.236018	1.176
3.92333	0.182485	1.177		3.92333	0.163038	1.177		3.92333	0.0896248	1.177		3.92333	0.17538	1.177		3.92333	0.236018	1.177
3.92667	0.182974	1.178		3.92667	0.164015	1.178		3.92667	0.0896248	1.178		3.92667	0.176845	1.178		3.92667	0.236506	1.178
3.93	0.183462	1.179		3.93	0.164503	1.179		3.93	0.0891365	1.179		3.93	0.178798	1.179		3.93	0.237971	1.179
3.93333	0.18395	1.18		3.93333	0.165968	1.18		3.93333	0.0886482	1.18		3.93333	0.180751	1.18		3.93333	0.238947	1.18
3.93667	0.184927	1.181		3.93667	0.166944	1.181		3.93667	0.0886482	1.181		3.93667	0.181239	1.181		3.93667	0.239924	1.181
3.94	0.185903	1.182		3.94	0.168409	1.182		3.94	0.0891365	1.182		3.94	0.180751	1.182		3.94	0.240412	1.182
3.94333	0.18688	1.183		3.94333	0.169386	1.183		3.94333	0.090113	1.183		3.94333	0.179775	1.183		3.94333	0.241389	1.183
3.94667	0.187368	1.184		3.94667	0.171339	1.184		3.94667	0.0906013	1.184		3.94667	0.179286	1.184		3.94667	0.242365	1.184
3.95	0.18688	1.185		3.95	0.171827	1.185		3.95	0.0910896	1.185		3.95	0.179775	1.185		3.95	0.242365	1.185
3.95333	0.185903	1.186		3.95333	0.172804	1.186		3.95333	0.0915779	1.186		3.95333	0.180751	1.186		3.95333	0.242365	1.186
3.95667	0.184927	1.187		3.95667	0.172804	1.187		3.95667	0.0915779	1.187		3.95667	0.182216	1.187		3.95667	0.241877	1.187
3.96	0.185415	1.188		3.96	0.173292	1.188		3.96	0.0915779	1.188		3.96	0.182216	1.188		3.96	0.241389	1.188
3.96333	0.18688	1.189		3.96333	0.174757	1.189		3.96333	0.0915779	1.189		3.96333	0.182216	1.189		3.96333	0.241877	1.189
3.96667	0.18981	1.19		3.96667	0.175733	1.19		3.96667	0.090113	1.19		3.96667	0.182216	1.19		3.96667	0.242365	1.19
3.97	0.191763	1.191		3.97	0.175733	1.191		3.97	0.0891365	1.191		3.97	0.182216	1.191		3.97	0.242365	1.191
3.97333	0.193228	1.192		3.97333	0.175733	1.192		3.97333	0.0881599	1.192		3.97333	0.182216	1.192		3.97333	0.242853	1.192
3.97667	0.194204	1.193		3.97667	0.175733	1.193		3.97667	0.0881599	1.193		3.97667	0.183193	1.193		3.97667	0.243342	1.193
3.98	0.194692	1.194		3.98	0.175733	1.194		3.98	0.0891365	1.194		3.98	0.183681	1.194		3.98	0.244807	1.194
3.98333	0.195669	1.195		3.98333	0.175245	1.195		3.98333	0.0910896	1.195		3.98333	0.184169	1.195		3.98333	0.247248	1.195
3.98667	0.197134	1.196		3.98667	0.174757	1.196		3.98667	0.0930427	1.196		3.98667	0.184169	1.196		3.98667	0.24969	1.196
3.99	0.198599	1.197		3.99	0.174757	1.197		3.99	0.0945076	1.197		3.99	0.184169	1.197		3.99	0.250666	1.197
3.99333	0.199087	1.198		3.99333	0.17378	1.198		3.99333	0.0954841	1.198		3.99333	0.185146	1.198		3.99333	0.251154	1.198
3.99667	0.19811	1.199		3.99667	0.17378	1.199		3.99667	0.0954841	1.199		3.99667	0.185146	1.199		3.99667	0.250178	1.199
4	0.197134	1.2		4	0.17378	1.2		4	0.0945076	1.2		4	0.186122	1.2		4	0.250178	1.2
4.00333	0.197134	1.201		4.00333	0.174269	1.201		4.00333	0.093531	1.201		4.00333	0.185634	1.201		4.00333	0.249201	1.201
4.00667	0.197134	1.202		4.00667	0.174757	1.202		4.00667	0.093531	1.202		4.00667	0.184657	1.202		4.00667	0.24969	1.202
4.01	0.197134	1.203		4.01	0.174757	1.203		4.01	0.0940193	1.203		4.01	0.184169	1.203		4.01	0.250666	1.203
4.01333	0.19811	1.204		4.01333	0.174757	1.204		4.01333	0.0945076	1.204		4.01333	0.184169	1.204		4.01333	0.251643	1.204
4.01667	0.198599	1.205		4.01667	0.175245	1.205		4.01667	0.0945076	1.205		4.01667	0.184169	1.205		4.01667	0.252619	1.205
4.02	0.199575	1.206		4.02	0.175733	1.206		4.02	0.0940193	1.206		4.02	0.185146	1.206		4.02	0.254084	1.206
4.02333	0.20104	1.207		4.02333	0.175733	1.207		4.02333	0.0930427	1.207		4.02333	0.186611	1.207		4.02333	0.255061	1.207
4.02667	0.202505	1.208		4.02667	0.177198	1.208		4.02667	0.0925544	1.208		4.02667	0.188564	1.208		4.02667	0.255061	1.208
4.03	0.204458	1.209		4.03	0.178175	1.209		4.03	0.0915779	1.209		4.03	0.190517	1.209		4.03	0.255061	1.209
4.03333	0.205435	1.21		4.03333	0.179151	1.21		4.03333	0.0920662	1.21		4.03333	0.191005	1.21		4.03333	0.254084	1.21
4.03667	0.206899	1.211		4.03667	0.17964	1.211		4.03667	0.0925544	1.211		4.03667	0.191005	1.211		4.03667	0.254084	1.211
4.04	0.207876	1.212		4.04	0.17964	1.212		4.04	0.0925544	1.212		4.04	0.191005	1.212		4.04	0.254572	1.212
4.04333	0.206899	1.213		4.04333	0.17964	1.213		4.04333	0.093531	1.213		4.04333	0.191493	1.213		4.04333	0.255061	1.213
4.04667	0.205435	1.214		4.04667	0.17964	1.214		4.04667	0.0940193	1.214		4.04667	0.191982	1.214		4.04667	0.256037	1.214
4.05	0.204458	1.215		4.05	0.180128	1.215		4.05	0.0945076	1.215		4.05	0.191005	1.215		4.05	0.257014	1.215
4.05333	0.20397	1.216		4.05333	0.182081	1.216		4.05333	0.0954841	1.216		4.05333	0.190028	1.216		4.05333	0.257014	1.216
4.05667	0.204946	1.217		4.05667	0.183546	1.217		4.05667	0.0954841	1.217		4.05667	0.190028	1.217		4.05667	0.257502	1.217
4.06	0.205923	1.218		4.06	0.184523	1.218		4.06	0.0954841	1.218		4.06	0.190028	1.218		4.06	0.25799	1.218
4.06333	0.208364	1.219		4.06333	0.184034	1.219		4.06333	0.0954841	1.219		4.06333	0.191493	1.219		4.06333	0.258967	1.219
4.06667	0.209341	1.22		4.06667	0.182081	1.22		4.06667	0.0954841	1.22		4.06667	0.191982	1.22		4.06667	0.259943	1.22
4.07	0.210806	1.221		4.07	0.180616	1.221		4.07	0.0964607	1.221		4.07	0.191982	1.221		4.07	0.26092	1.221
4.07333	0.211782	1.222		4.07333	0.17964	1.222		4.07333	0.0974373	1.222		4.07333	0.192958	1.222		4.07333	0.26092	1.222
4.07667	0.211782	1.223		4.07667	0.178663	1.223		4.07667	0.0984138	1.223		4.07667	0.194423	1.223		4.07667	0.26092	1.223
4.08	0.211294	1.224		4.08	0.178663	1.224		4.08	0.0984138	1.224		4.08	0.1954	1.224		4.08	0.26092	1.224
4.08333	0.210806	1.225		4.08333	0.178663	1.225		4.08333	0.0984138	1.225		4.08333	0.196864	1.225		4.08333	0.26092	1.225
4.08667	0.210806	1.226		4.08667	0.17964	1.226		4.08667	0.0984138	1.226		4.08667	0.196376	1.226		4.08667	0.261408	1.226
4.09	0.210806	1.227		4.09	0.180128	1.227		4.09	0.0993904	1.227		4.09	0.1954	1.227		4.09	0.262873	1.227
4.09333	0.212271	1.228		4.09333	0.182081	1.228		4.09333	0.0989021	1.228		4.09333	0.194911	1.228		4.09333	0.264338	1.228
4.09667	0.214224	1.229		4.09667	0.184523	1.229		4.09667	0.0979255	1.229		4.09667	0.195888	1.229		4.09667	0.264826	1.229
4.1	0.216177	1.23		4.1	0.186476	1.23		4.1	0.0974373	1.23		4.1	0.197353	1.23		4.1	0.265803	1.23
4.10333	0.21813	1.231		4.10333	0.187452	1.231		4.10333	0.0984138	1.231		4.10333	0.197841	1.231		4.10333	0.265803	1.231
4.10667	0.218618	1.232		4.10667	0.186476	1.232		4.10667	0.0984138	1.232		4.10667	0.197841	1.232		4.10667	0.265803	1.232
4.11	0.219595	1.233		4.11	0.185499	1.233		4.11	0.0984138	1.233		4.11	0.198818	1.233		4.11	0.266291	1.233
4.11333	0.22106	1.234		4.11333	0.185499	1.234		4.11333	0.0984138	1.234		4.11333	0.199306	1.234		4.11333	0.267268	1.234
4.11667	0.222036	1.235		4.11667	0.186476	1.235		4.11667	0.0974373	1.235		4.11667	0.200282	1.235		4.11667	0.269221	1.235
4.12	0.223989	1.236		4.12	0.187941	1.236		4.12	0.0974373	1.236		4.12	0.201259	1.236		4.12	0.271174	1.236
4.12333	0.225942	1.237		4.12333	0.189405	1.237		4.12333	0.0974373	1.237		4.12333	0.201747	1.237		4.12333	0.27215	1.237
4.12667	0.226919	1.238		4.12667	0.190382	1.238		4.12667	0.0974373	1.238		4.12667	0.202724	1.238		4.12667	0.273615	1.238
4.13	0.226919	1.239		4.13	0.191358	1.239		4.13	0.0979255	1.239		4.13	0.204189	1.239		4.13	0.273615	1.239
4.13333	0.225942	1.24		4.13333	0.191358	1.24		4.13333	0.0989021	1.24		4.13333	0.204677	1.24		4.13333	0.273127	1.24
4.13667	0.223989	1.241		4.13667	0.192335	1.241		4.13667	0.0998787	1.241		4.13667	0.205653	1.241		4.13667	0.272639	1.241
4.14	0.223501	1.242		4.14	0.191847	1.242		4.14	0.100367	1.242		4.14	0.205653	1.242		4.14	0.27215	1.242
4.14333	0.223989	1.243		4.14333	0.191358	1.243		4.14333	0.100367	1.243		4.14333	0.205653	1.243		4.14333	0.271662	1.243
4.14667	0.225454	1.244		4.14667	0.190382	1.244		4.14667	0.101344	1.244		4.14667	0.205653	1.244		4.14667	0.271662	1.244
4.15	0.226431	1.245		4.15	0.190382	1.245		4.15	0.10232	1.245		4.15	0.205165	1.245		4.15	0.271174	1.245
4.15333	0.226919	1.246		4.15333	0.190382	1.246		4.15333	0.103297	1.246		4.15333	0.204677	1.246		4.15333	0.270686	1.246
4.15667	0.227407	1.247		4.15667	0.190382	1.247		4.15667	0.103785	1.247		4.15667	0.2037	1.247		4.15667	0.271662	1.247
4.16	0.228384	1.248		4.16	0.190382	1.248		4.16	0.103297	1.248		4.16	0.2037	1.248		4.16	0.272639	1.248
4.16333	0.229849	1.249		4.16333	0.191358	1.249		4.16333	0.10232	1.249		4.16333	0.204677	1.249		4.16333	0.274103	1.249
4.16667	0.230825	1.25		4.16667	0.191847	1.25		4.16667	0.10232	1.25		4.16667	0.204189	1.25		4.16667	0.27508	1.25
4.17	0.231314	1.251		4.17	0.192335	1.251		4.17	0.101832	1.251		4.17	0.2037	1.251		4.17	0.275568	1.251
4.17333	0.230337	1.252		4.17333	0.193312	1.252		4.17333	0.101344	1.252		4.17333	0.202724	1.252		4.17333	0.274592	1.252
4.17667	0.230337	1.253		4.17667	0.1938	1.253		4.17667	0.101344	1.253		4.17667	0.202724	1.253		4.17667	0.274103	1.253
4.18	0.231802	1.254		4.18	0.194288	1.254		4.18	0.101344	1.254		4.18	0.2037	1.254		4.18	0.273615	1.254
4.18333	0.233755	1.255		4.18333	0.193312	1.255		4.18333	0.101832	1.255		4.18333	0.204677	1.255		4.18333	0.274103	1.255
4.18667	0.23522	1.256		4.18667	0.192823	1.256		4.18667	0.102808	1.256		4.18667	0.205653	1.256		4.18667	0.27508	1.256
4.19	0.236196	1.257		4.19	0.192335	1.257		4.19	0.104761	1.257		4.19	0.20663	1.257		4.19	0.275568	1.257
4.19333	0.237173	1.258		4.19333	0.193312	1.258		4.19333	0.10525	1.258		4.19333	0.20663	1.258		4.19333	0.276545	1.258
4.19667	0.238149	1.259		4.19667	0.1938	1.259		4.19667	0.10525	1.259		4.19667	0.206142	1.259		4.19667	0.277033	1.259
4.2	0.238638	1.26		4.2	0.194776	1.26		4.2	0.103785	1.26		4.2	0.205653	1.26		4.2	0.27801	1.26
4.20333	0.239126	1.261		4.20333	0.195753	1.261		4.20333	0.102808	1.261		4.20333	0.204677	1.261		4.20333	0.278986	1.261
4.20667	0.238149	1.262		4.20667	0.19673	1.262		4.20667	0.10232	1.262		4.20667	0.204677	1.262		4.20667	0.279475	1.262
4.21	0.238149	1.263		4.21	0.197218	1.263		4.21	0.103297	1.263		4.21	0.204677	1.263		4.21	0.279475	1.263
4.21333	0.237173	1.264		4.21333	0.197706	1.264		4.21333	0.103297	1.264		4.21333	0.204677	1.264		4.21333	0.278498	1.264
4.21667	0.237173	1.265		4.21667	0.198194	1.265		4.21667	0.103297	1.265		4.21667	0.205653	1.265		4.21667	0.27801	1.265
4.22	0.237661	1.266		4.22	0.198194	1.266		4.22	0.103297	1.266		4.22	0.206142	1.266		4.22	0.277521	1.266
4.22333	0.239614	1.267		4.22333	0.198194	1.267		4.22333	0.103297	1.267		4.22333	0.20663	1.267		4.22333	0.277521	1.267
4.22667	0.241567	1.268		4.22667	0.197218	1.268		4.22667	0.103297	1.268		4.22667	0.208583	1.268		4.22667	0.276545	1.268
4.23	0.243521	1.269		4.23	0.19673	1.269		4.23	0.103785	1.269		4.23	0.210048	1.269		4.23	0.276545	1.269
4.23333	0.244497	1.27		4.23333	0.195753	1.27		4.23333	0.104273	1.27		4.23333	0.210536	1.27		4.23333	0.277033	1.27
4.23667	0.245962	1.271		4.23667	0.195265	1.271		4.23667	0.104761	1.271		4.23667	0.210536	1.271		4.23667	0.277521	1.271
4.24	0.24645	1.272		4.24	0.196241	1.272		4.24	0.105738	1.272		4.24	0.20956	1.272		4.24	0.278498	1.272
4.24333	0.24645	1.273		4.24333	0.197706	1.273		4.24333	0.107203	1.273		4.24333	0.207607	1.273		4.24333	0.27801	1.273
4.24667	0.245474	1.274		4.24667	0.198683	1.274		4.24667	0.107203	1.274		4.24667	0.207118	1.274		4.24667	0.277521	1.274
4.25	0.244985	1.275		4.25	0.200636	1.275		4.25	0.107203	1.275		4.25	0.206142	1.275		4.25	0.277521	1.275
4.25333	0.244497	1.276		4.25333	0.202101	1.276		4.25333	0.106226	1.276		4.25333	0.205653	1.276		4.25333	0.277521	1.276
4.25667	0.245474	1.277		4.25667	0.202101	1.277		4.25667	0.105738	1.277		4.25667	0.20663	1.277		4.25667	0.277521	1.277
4.26	0.247427	1.278		4.26	0.201124	1.278		4.26	0.104761	1.278		4.26	0.210048	1.278		4.26	0.277521	1.278
4.26333	0.248892	1.279		4.26333	0.200148	1.279		4.26333	0.103785	1.279		4.26333	0.211025	1.279		4.26333	0.27801	1.279
4.26667	0.250845	1.28		4.26667	0.198683	1.28		4.26667	0.103297	1.28		4.26667	0.211025	1.28		4.26667	0.278498	1.28
4.27	0.251821	1.281		4.27	0.197706	1.281		4.27	0.103785	1.281		4.27	0.210048	1.281		4.27	0.278498	1.281
4.27333	0.25231	1.282		4.27333	0.197218	1.282		4.27333	0.104761	1.282		4.27333	0.207118	1.282		4.27333	0.278498	1.282
4.27667	0.252798	1.283		4.27667	0.19673	1.283		4.27667	0.106715	1.283		4.27667	0.20663	1.283		4.27667	0.277033	1.283
4.28	0.25231	1.284		4.28	0.197218	1.284		4.28	0.107691	1.284		4.28	0.207118	1.284		4.28	0.276545	1.284
4.28333	0.251333	1.285		4.28333	0.198683	1.285		4.28333	0.108668	1.285		4.28333	0.208583	1.285		4.28333	0.277033	1.285
4.28667	0.250845	1.286		4.28667	0.199659	1.286		4.28667	0.109156	1.286		4.28667	0.20956	1.286		4.28667	0.278498	1.286
4.29	0.251333	1.287		4.29	0.200636	1.287		4.29	0.110133	1.287		4.29	0.210536	1.287		4.29	0.279475	1.287
4.29333	0.25231	1.288		4.29333	0.201124	1.288		4.29333	0.110133	1.288		4.29333	0.210536	1.288		4.29333	0.280451	1.288
4.29667	0.254263	1.289		4.29667	0.201612	1.289		4.29667	0.110133	1.289		4.29667	0.210536	1.289		4.29667	0.280451	1.289
4.3	0.256216	1.29		4.3	0.202589	1.29		4.3	0.108668	1.29		4.3	0.211025	1.29		4.3	0.280451	1.29
4.30333	0.257681	1.291		4.30333	0.203077	1.291		4.30333	0.107691	1.291		4.30333	0.211513	1.291		4.30333	0.281428	1.291
4.30667	0.257681	1.292		4.30667	0.202589	1.292		4.30667	0.106226	1.292		4.30667	0.211513	1.292		4.30667	0.281428	1.292
4.31	0.257681	1.293		4.31	0.200636	1.293		4.31	0.106226	1.293		4.31	0.211513	1.293		4.31	0.281428	1.293
4.31333	0.257681	1.294		4.31333	0.198683	1.294		4.31333	0.107203	1.294		4.31333	0.211513	1.294		4.31333	0.281428	1.294
4.31667	0.257681	1.295		4.31667	0.198194	1.295		4.31667	0.107691	1.295		4.31667	0.212978	1.295		4.31667	0.28094	1.295
4.32	0.257681	1.296		4.32	0.199659	1.296		4.32	0.108179	1.296		4.32	0.213954	1.296		4.32	0.281916	1.296
4.32333	0.257681	1.297		4.32333	0.201124	1.297		4.32333	0.108179	1.297		4.32333	0.215419	1.297		4.32333	0.282893	1.297
4.32667	0.258657	1.298		4.32667	0.202101	1.298		4.32667	0.108179	1.298		4.32667	0.215419	1.298		4.32667	0.284846	1.298
4.33	0.258657	1.299		4.33	0.202101	1.299		4.33	0.107691	1.299		4.33	0.215419	1.299		4.33	0.285334	1.299
4.33333	0.259634	1.3		4.33333	0.202101	1.3		4.33333	0.107203	1.3		4.33333	0.214931	1.3		4.33333	0.283869	1.3
4.33667	0.260122	1.301		4.33667	0.201124	1.301		4.33667	0.107203	1.301		4.33667	0.215907	1.301		4.33667	0.281916	1.301
4.34	0.261099	1.302		4.34	0.200148	1.302		4.34	0.107203	1.302		4.34	0.217861	1.302		4.34	0.28094	1.302
4.34333	0.262564	1.303		4.34333	0.199171	1.303		4.34333	0.107203	1.303		4.34333	0.218837	1.303		4.34333	0.280451	1.303
4.34667	0.26354	1.304		4.34667	0.199171	1.304		4.34667	0.107203	1.304		4.34667	0.219814	1.304		4.34667	0.281916	1.304
4.35	0.264028	1.305		4.35	0.200636	1.305		4.35	0.107691	1.305		4.35	0.219325	1.305		4.35	0.282893	1.305
4.35333	0.264517	1.306		4.35333	0.202589	1.306		4.35333	0.108179	1.306		4.35333	0.218837	1.306		4.35333	0.284846	1.306
4.35667	0.265005	1.307		4.35667	0.204542	1.307		4.35667	0.109156	1.307		4.35667	0.217372	1.307		4.35667	0.285822	1.307
4.36	0.265493	1.308		4.36	0.20503	1.308		4.36	0.108668	1.308		4.36	0.216884	1.308		4.36	0.286311	1.308
4.36333	0.26647	1.309		4.36333	0.20503	1.309		4.36333	0.108179	1.309		4.36333	0.216396	1.309		4.36333	0.286311	1.309
4.36667	0.26647	1.31		4.36667	0.204054	1.31		4.36667	0.108179	1.31		4.36667	0.217372	1.31		4.36667	0.285822	1.31
4.37	0.26647	1.311		4.37	0.203077	1.311		4.37	0.108668	1.311		4.37	0.218349	1.311		4.37	0.285334	1.311
4.37333	0.26647	1.312		4.37333	0.202101	1.312		4.37333	0.109156	1.312		4.37333	0.218349	1.312		4.37333	0.286311	1.312
4.37667	0.26647	1.313		4.37667	0.202589	1.313		4.37667	0.108179	1.313		4.37667	0.217372	1.313		4.37667	0.286311	1.313
4.38	0.267446	1.314		4.38	0.203566	1.314		4.38	0.107691	1.314		4.38	0.215907	1.314		4.38	0.286799	1.314
4.38333	0.267935	1.315		4.38333	0.20503	1.315		4.38333	0.107203	1.315		4.38333	0.215419	1.315		4.38333	0.287287	1.315
4.38667	0.268911	1.316		4.38667	0.206007	1.316		4.38667	0.107203	1.316		4.38667	0.215419	1.316		4.38667	0.287775	1.316
4.39	0.270864	1.317		4.39	0.206007	1.317		4.39	0.107691	1.317		4.39	0.215419	1.317		4.39	0.288264	1.317
4.39333	0.273306	1.318		4.39333	0.206007	1.318		4.39333	0.108179	1.318		4.39333	0.216396	1.318		4.39333	0.288264	1.318
4.39667	0.275747	1.319		4.39667	0.20503	1.319		4.39667	0.109156	1.319		4.39667	0.216396	1.319		4.39667	0.288264	1.319
4.4	0.277212	1.32		4.4	0.20503	1.32		4.4	0.109156	1.32		4.4	0.216884	1.32		4.4	0.28924	1.32
4.40333	0.277212	1.321		4.40333	0.204054	1.321		4.40333	0.109156	1.321		4.40333	0.218837	1.321		4.40333	0.290217	1.321
4.40667	0.277212	1.322		4.40667	0.20503	1.322		4.40667	0.109156	1.322		4.40667	0.219814	1.322		4.40667	0.291193	1.322
4.41	0.2777	1.323		4.41	0.206007	1.323		4.41	0.109156	1.323		4.41	0.221278	1.323		4.41	0.291193	1.323
4.41333	0.278189	1.324		4.41333	0.208448	1.324		4.41333	0.108668	1.324		4.41333	0.221278	1.324		4.41333	0.291193	1.324
4.41667	0.278189	1.325		4.41667	0.209425	1.325		4.41667	0.108179	1.325		4.41667	0.220302	1.325		4.41667	0.291193	1.325
4.42	0.279165	1.326		4.42	0.209913	1.326		4.42	0.107691	1.326		4.42	0.219325	1.326		4.42	0.291193	1.326
4.42333	0.279165	1.327		4.42333	0.209425	1.327		4.42333	0.107203	1.327		4.42333	0.219325	1.327		4.42333	0.29217	1.327
4.42667	0.278677	1.328		4.42667	0.208937	1.328		4.42667	0.106715	1.328		4.42667	0.219325	1.328		4.42667	0.29217	1.328
4.43	0.278189	1.329		4.43	0.209425	1.329		4.43	0.105738	1.329		4.43	0.219325	1.329		4.43	0.292658	1.329
4.43333	0.279165	1.33		4.43333	0.211378	1.33		4.43333	0.104761	1.33		4.43333	0.219325	1.33		4.43333	0.293146	1.33
4.43667	0.280142	1.331		4.43667	0.213331	1.331		4.43667	0.104273	1.331		4.43667	0.219325	1.331		4.43667	0.294123	1.331
4.44	0.281607	1.332		4.44	0.215284	1.332		4.44	0.104273	1.332		4.44	0.219325	1.332		4.44	0.294123	1.332
4.44333	0.282583	1.333		4.44333	0.216749	1.333		4.44333	0.10525	1.333		4.44333	0.219325	1.333		4.44333	0.293146	1.333
4.44667	0.28356	1.334		4.44667	0.216749	1.334		4.44667	0.106715	1.334		4.44667	0.219814	1.334		4.44667	0.29217	1.334
4.45	0.284536	1.335		4.45	0.215773	1.335		4.45	0.107691	1.335		4.45	0.22079	1.335		4.45	0.29217	1.335
4.45333	0.285513	1.336		4.45333	0.215773	1.336		4.45333	0.109644	1.336		4.45333	0.221767	1.336		4.45333	0.292658	1.336
4.45667	0.286001	1.337		4.45667	0.215773	1.337		4.45667	0.110621	1.337		4.45667	0.223232	1.337		4.45667	0.293635	1.337
4.46	0.286489	1.338		4.46	0.215773	1.338		4.46	0.112086	1.338		4.46	0.224696	1.338		4.46	0.295588	1.338
4.46333	0.286978	1.339		4.46333	0.215773	1.339		4.46333	0.112086	1.339		4.46333	0.226161	1.339		4.46333	0.297053	1.339
4.46667	0.288442	1.34		4.46667	0.215773	1.34		4.46667	0.111597	1.34		4.46667	0.227138	1.34		4.46667	0.299006	1.34
4.47	0.290884	1.341		4.47	0.215773	1.341		4.47	0.111109	1.341		4.47	0.227138	1.341		4.47	0.299494	1.341
4.47333	0.292837	1.342		4.47333	0.215773	1.342		4.47333	0.110621	1.342		4.47333	0.227138	1.342		4.47333	0.299982	1.342
4.47667	0.293814	1.343		4.47667	0.215773	1.343		4.47667	0.110133	1.343		4.47667	0.227138	1.343		4.47667	0.300959	1.343
4.48	0.294302	1.344		4.48	0.215773	1.344		4.48	0.110133	1.344		4.48	0.226161	1.344		4.48	0.301936	1.344
4.48333	0.29479	1.345		4.48333	0.216749	1.345		4.48333	0.109156	1.345		4.48333	0.226161	1.345		4.48333	0.301936	1.345
4.48667	0.296255	1.346		4.48667	0.217237	1.346		4.48667	0.109644	1.346		4.48667	0.226161	1.346		4.48667	0.300959	1.346
4.49	0.297232	1.347		4.49	0.218214	1.347		4.49	0.110621	1.347		4.49	0.227138	1.347		4.49	0.299982	1.347
4.49333	0.298208	1.348		4.49333	0.219679	1.348		4.49333	0.112574	1.348		4.49333	0.227626	1.348		4.49333	0.299982	1.348
4.49667	0.299185	1.349		4.49667	0.220655	1.349		4.49667	0.114039	1.349		4.49667	0.228114	1.349		4.49667	0.299006	1.349
4.5	0.30065	1.35		4.5	0.221144	1.35		4.5	0.114039	1.35		4.5	0.229091	1.35		4.5	0.299982	1.35
4.50333	0.30065	1.351		4.50333	0.221632	1.351		4.50333	0.114039	1.351		4.50333	0.230556	1.351		4.50333	0.299982	1.351
4.50667	0.300161	1.352		4.50667	0.223097	1.352		4.50667	0.113062	1.352		4.50667	0.231532	1.352		4.50667	0.300471	1.352
4.51	0.299673	1.353		4.51	0.223585	1.353		4.51	0.11355	1.353		4.51	0.232021	1.353		4.51	0.301447	1.353
4.51333	0.301138	1.354		4.51333	0.222608	1.354		4.51333	0.115504	1.354		4.51333	0.232997	1.354		4.51333	0.302424	1.354
4.51667	0.303579	1.355		4.51667	0.221144	1.355		4.51667	0.117457	1.355		4.51667	0.233486	1.355		4.51667	0.303889	1.355
4.52	0.306021	1.356		4.52	0.219679	1.356		4.52	0.118922	1.356		4.52	0.234462	1.356		4.52	0.304377	1.356
4.52333	0.306997	1.357		4.52333	0.219679	1.357		4.52333	0.118922	1.357		4.52333	0.23495	1.357		4.52333	0.304865	1.357
4.52667	0.305532	1.358		4.52667	0.220167	1.358		4.52667	0.118922	1.358		4.52667	0.23495	1.358		4.52667	0.304865	1.358
4.53	0.303091	1.359		4.53	0.22212	1.359		4.53	0.117945	1.359		4.53	0.234462	1.359		4.53	0.305353	1.359
4.53333	0.301138	1.36		4.53333	0.223585	1.36		4.53333	0.117945	1.36		4.53333	0.232997	1.36		4.53333	0.305842	1.36
4.53667	0.301626	1.361		4.53667	0.22505	1.361		4.53667	0.117945	1.361		4.53667	0.232021	1.361		4.53667	0.305353	1.361
4.54	0.303579	1.362		4.54	0.226515	1.362		4.54	0.118922	1.362		4.54	0.232509	1.362		4.54	0.304377	1.362
4.54333	0.306509	1.363		4.54333	0.226515	1.363		4.54333	0.120386	1.363		4.54333	0.234462	1.363		4.54333	0.302424	1.363
4.54667	0.30895	1.364		4.54667	0.226515	1.364		4.54667	0.121363	1.364		4.54667	0.235927	1.364		4.54667	0.301936	1.364
4.55	0.309927	1.365		4.55	0.225538	1.365		4.55	0.121363	1.365		4.55	0.236903	1.365		4.55	0.301936	1.365
4.55333	0.309439	1.366		4.55333	0.226515	1.366		4.55333	0.120386	1.366		4.55333	0.236903	1.366		4.55333	0.3034	1.366
4.55667	0.307974	1.367		4.55667	0.22798	1.367		4.55667	0.118433	1.367		4.55667	0.237392	1.367		4.55667	0.305353	1.367
4.56	0.306997	1.368		4.56	0.229444	1.368		4.56	0.117457	1.368		4.56	0.23788	1.368		4.56	0.30633	1.368
4.56333	0.306997	1.369		4.56333	0.230421	1.369		4.56333	0.116969	1.369		4.56333	0.238857	1.369		4.56333	0.307795	1.369
4.56667	0.30895	1.37		4.56667	0.230421	1.37		4.56667	0.117457	1.37		4.56667	0.239345	1.37		4.56667	0.307795	1.37
4.57	0.310903	1.371		4.57	0.230909	1.371		4.57	0.118433	1.371		4.57	0.239833	1.371		4.57	0.307795	1.371
4.57333	0.312857	1.372		4.57333	0.231398	1.372		4.57333	0.118922	1.372		4.57333	0.239833	1.372		4.57333	0.307795	1.372
4.57667	0.314321	1.373		4.57667	0.232374	1.373		4.57667	0.119898	1.373		4.57667	0.238857	1.373		4.57667	0.308283	1.373
4.58	0.315786	1.374		4.58	0.233351	1.374		4.58	0.119898	1.374		4.58	0.238857	1.374		4.58	0.308771	1.374
4.58333	0.316275	1.375		4.58333	0.233351	1.375		4.58333	0.11941	1.375		4.58333	0.238857	1.375		4.58333	0.308771	1.375
4.58667	0.316275	1.376		4.58667	0.233351	1.376		4.58667	0.117945	1.376		4.58667	0.238857	1.376		4.58667	0.307795	1.376
4.59	0.316275	1.377		4.59	0.233839	1.377		4.59	0.116969	1.377		4.59	0.240321	1.377		4.59	0.307795	1.377
4.59333	0.317251	1.378		4.59333	0.234327	1.378		4.59333	0.118433	1.378		4.59333	0.241786	1.378		4.59333	0.307795	1.378
4.59667	0.318716	1.379		4.59667	0.235792	1.379		4.59667	0.120386	1.379		4.59667	0.243251	1.379		4.59667	0.307795	1.379
4.6	0.320669	1.38		4.6	0.23628	1.38		4.6	0.123316	1.38		4.6	0.243739	1.38		4.6	0.308283	1.38
4.60333	0.321157	1.381		4.60333	0.237745	1.381		4.60333	0.124781	1.381		4.60333	0.243739	1.381		4.60333	0.30926	1.381
4.60667	0.320669	1.382		4.60667	0.238722	1.382		4.60667	0.125758	1.382		4.60667	0.244228	1.382		4.60667	0.311701	1.382
4.61	0.319204	1.383		4.61	0.23921	1.383		4.61	0.125758	1.383		4.61	0.244716	1.383		4.61	0.314631	1.383
4.61333	0.319204	1.384		4.61333	0.240187	1.384		4.61333	0.125758	1.384		4.61333	0.244716	1.384		4.61333	0.318049	1.384
4.61667	0.320669	1.385		4.61667	0.240187	1.385		4.61667	0.125758	1.385		4.61667	0.244716	1.385		4.61667	0.319514	1.385
4.62	0.324087	1.386		4.62	0.240187	1.386		4.62	0.125758	1.386		4.62	0.244716	1.386		4.62	0.319514	1.386
4.62333	0.326528	1.387		4.62333	0.240675	1.387		4.62333	0.124781	1.387		4.62333	0.245204	1.387		4.62333	0.318049	1.387
4.62667	0.328482	1.388		4.62667	0.241163	1.388		4.62667	0.124781	1.388		4.62667	0.246669	1.388		4.62667	0.316584	1.388
4.63	0.32897	1.389		4.63	0.24214	1.389		4.63	0.125758	1.389		4.63	0.247646	1.389		4.63	0.315607	1.389
4.63333	0.327993	1.39		4.63333	0.241163	1.39		4.63333	0.126734	1.39		4.63333	0.248622	1.39		4.63333	0.315607	1.39
4.63667	0.327993	1.391		4.63667	0.241163	1.391		4.63667	0.126734	1.391		4.63667	0.248622	1.391		4.63667	0.317072	1.391
4.64	0.327993	1.392		4.64	0.241163	1.392		4.64	0.126734	1.392		4.64	0.248622	1.392		4.64	0.319025	1.392
4.64333	0.32897	1.393		4.64333	0.241651	1.393		4.64333	0.126734	1.393		4.64333	0.248622	1.393		4.64333	0.32049	1.393
4.64667	0.329946	1.394		4.64667	0.243605	1.394		4.64667	0.127222	1.394		4.64667	0.249599	1.394		4.64667	0.321467	1.394
4.65	0.330923	1.395		4.65	0.244581	1.395		4.65	0.128687	1.395		4.65	0.251552	1.395		4.65	0.322443	1.395
4.65333	0.333364	1.396		4.65333	0.246046	1.396		4.65333	0.13064	1.396		4.65333	0.252528	1.396		4.65333	0.32342	1.396
4.65667	0.334341	1.397		4.65667	0.245069	1.397		4.65667	0.132105	1.397		4.65667	0.252528	1.397		4.65667	0.324396	1.397
4.66	0.334829	1.398		4.66	0.243605	1.398		4.66	0.132594	1.398		4.66	0.25204	1.398		4.66	0.325373	1.398
4.66333	0.335806	1.399		4.66333	0.242628	1.399		4.66333	0.131617	1.399		4.66333	0.250575	1.399		4.66333	0.325373	1.399
4.66667	0.336294	1.4		4.66667	0.24214	1.4		4.66667	0.130152	1.4		4.66667	0.249599	1.4		4.66667	0.325373	1.4
4.67	0.338247	1.401		4.67	0.243605	1.401		4.67	0.128687	1.401		4.67	0.25204	1.401		4.67	0.325373	1.401
4.67333	0.341665	1.402		4.67333	0.245558	1.402		4.67333	0.127222	1.402		4.67333	0.253993	1.402		4.67333	0.325373	1.402
4.67667	0.344595	1.403		4.67667	0.247511	1.403		4.67667	0.126734	1.403		4.67667	0.255947	1.403		4.67667	0.32635	1.403
4.68	0.347525	1.404		4.68	0.250441	1.404		4.68	0.127711	1.404		4.68	0.257411	1.404		4.68	0.327326	1.404
4.68333	0.348989	1.405		4.68333	0.251417	1.405		4.68333	0.127711	1.405		4.68333	0.258388	1.405		4.68333	0.328303	1.405
4.68667	0.349966	1.406		4.68667	0.252882	1.406		4.68667	0.127711	1.406		4.68667	0.258388	1.406		4.68667	0.328791	1.406
4.69	0.350942	1.407		4.69	0.254347	1.407		4.69	0.127711	1.407		4.69	0.258388	1.407		4.69	0.329279	1.407
4.69333	0.352407	1.408		4.69333	0.255323	1.408		4.69333	0.126734	1.408		4.69333	0.258388	1.408		4.69333	0.330256	1.408
4.69667	0.353384	1.409		4.69667	0.256788	1.409		4.69667	0.126734	1.409		4.69667	0.258388	1.409		4.69667	0.330744	1.409
4.7	0.353384	1.41		4.7	0.257276	1.41		4.7	0.127222	1.41		4.7	0.258388	1.41		4.7	0.331232	1.41
4.70333	0.353384	1.411		4.70333	0.257765	1.411		4.70333	0.128687	1.411		4.70333	0.258388	1.411		4.70333	0.331721	1.411
4.70667	0.353384	1.412		4.70667	0.258741	1.412		4.70667	0.130152	1.412		4.70667	0.258388	1.412		4.70667	0.332697	1.412
4.71	0.354849	1.413		4.71	0.258741	1.413		4.71	0.13064	1.413		4.71	0.259364	1.413		4.71	0.33465	1.413
4.71333	0.356802	1.414		4.71333	0.25923	1.414		4.71333	0.131617	1.414		4.71333	0.260829	1.414		4.71333	0.336603	1.414
4.71667	0.359732	1.415		4.71667	0.260206	1.415		4.71667	0.132594	1.415		4.71667	0.262782	1.415		4.71667	0.33758	1.415
4.72	0.361685	1.416		4.72	0.262159	1.416		4.72	0.132594	1.416		4.72	0.265712	1.416		4.72	0.34051	1.416
4.72333	0.363638	1.417		4.72333	0.265089	1.417		4.72333	0.132594	1.417		4.72333	0.268153	1.417		4.72333	0.342463	1.417
4.72667	0.364614	1.418		4.72667	0.267042	1.418		4.72667	0.132594	1.418		4.72667	0.270595	1.418		4.72667	0.34344	1.418
4.73	0.366079	1.419		4.73	0.268995	1.419		4.73	0.132594	1.419		4.73	0.271572	1.419		4.73	0.343928	1.419
4.73333	0.366079	1.42		4.73333	0.27046	1.42		4.73333	0.13357	1.42		4.73333	0.272548	1.42		4.73333	0.343928	1.42
4.73667	0.366079	1.421		4.73667	0.27046	1.421		4.73667	0.135035	1.421		4.73667	0.273036	1.421		4.73667	0.344904	1.421
4.74	0.367544	1.422		4.74	0.27046	1.422		4.74	0.136012	1.422		4.74	0.274013	1.422		4.74	0.346369	1.422
4.74333	0.369986	1.423		4.74333	0.27046	1.423		4.74333	0.136988	1.423		4.74333	0.274989	1.423		4.74333	0.347834	1.423
4.74667	0.37438	1.424		4.74667	0.27046	1.424		4.74667	0.137476	1.424		4.74667	0.276454	1.424		4.74667	0.349299	1.424
4.75	0.377798	1.425		4.75	0.271925	1.425		4.75	0.137476	1.425		4.75	0.278407	1.425		4.75	0.350764	1.425
4.75333	0.379751	1.426		4.75333	0.273878	1.426		4.75333	0.137965	1.426		4.75333	0.279872	1.426		4.75333	0.352228	1.426
4.75667	0.379751	1.427		4.75667	0.275831	1.427		4.75667	0.138453	1.427		4.75667	0.281337	1.427		4.75667	0.353205	1.427
4.76	0.379751	1.428		4.76	0.277296	1.428		4.76	0.13943	1.428		4.76	0.281825	1.428		4.76	0.35467	1.428
4.76333	0.381216	1.429		4.76333	0.278761	1.429		4.76333	0.140894	1.429		4.76333	0.282314	1.429		4.76333	0.355158	1.429
4.76667	0.383657	1.43		4.76667	0.280714	1.43		4.76667	0.142847	1.43		4.76667	0.282802	1.43		4.76667	0.356135	1.43
4.77	0.387564	1.431		4.77	0.283644	1.431		4.77	0.143824	1.431		4.77	0.283778	1.431		4.77	0.358088	1.431
4.77333	0.390493	1.432		4.77333	0.285597	1.432		4.77333	0.145289	1.432		4.77333	0.284755	1.432		4.77333	0.360529	1.432
4.77667	0.392935	1.433		4.77667	0.288526	1.433		4.77667	0.145777	1.433		4.77667	0.28622	1.433		4.77667	0.364436	1.433
4.78	0.394888	1.434		4.78	0.290968	1.434		4.78	0.146265	1.434		4.78	0.288661	1.434		4.78	0.367853	1.434
4.78333	0.396353	1.435		4.78333	0.292433	1.435		4.78333	0.146265	1.435		4.78333	0.292079	1.435		4.78333	0.369318	1.435
4.78667	0.397329	1.436		4.78667	0.292921	1.436		4.78667	0.147242	1.436		4.78667	0.295497	1.436		4.78667	0.369318	1.436
4.79	0.398794	1.437		4.79	0.293897	1.437		4.79	0.147242	1.437		4.79	0.298915	1.437		4.79	0.369318	1.437
4.79333	0.400747	1.438		4.79333	0.295362	1.438		4.79333	0.148219	1.438		4.79333	0.300868	1.438		4.79333	0.370295	1.438
4.79667	0.404165	1.439		4.79667	0.296339	1.439		4.79667	0.148707	1.439		4.79667	0.302822	1.439		4.79667	0.372248	1.439
4.8	0.408071	1.44		4.8	0.297804	1.44		4.8	0.150172	1.44		4.8	0.30331	1.44		4.8	0.375178	1.44
4.80333	0.411001	1.441		4.80333	0.29878	1.441		4.80333	0.151637	1.441		4.80333	0.303798	1.441		4.80333	0.378596	1.441
4.80667	0.412954	1.442		4.80667	0.299757	1.442		4.80667	0.152125	1.442		4.80667	0.304775	1.442		4.80667	0.382502	1.442
4.81	0.414419	1.443		4.81	0.301222	1.443		4.81	0.153101	1.443		4.81	0.305751	1.443		4.81	0.383478	1.443
4.81333	0.415884	1.444		4.81333	0.303175	1.444		4.81333	0.153101	1.444		4.81333	0.306728	1.444		4.81333	0.383967	1.444
4.81667	0.418325	1.445		4.81667	0.305128	1.445		4.81667	0.153101	1.445		4.81667	0.307216	1.445		4.81667	0.383967	1.445
4.82	0.420278	1.446		4.82	0.307081	1.446		4.82	0.154078	1.446		4.82	0.307216	1.446		4.82	0.383967	1.446
4.82333	0.422232	1.447		4.82333	0.308546	1.447		4.82333	0.155055	1.447		4.82333	0.307216	1.447		4.82333	0.385432	1.447
4.82667	0.424185	1.448		4.82667	0.310011	1.448		4.82667	0.156519	1.448		4.82667	0.307704	1.448		4.82667	0.386896	1.448
4.83	0.426626	1.449		4.83	0.311964	1.449		4.83	0.157496	1.449		4.83	0.309657	1.449		4.83	0.388361	1.449
4.83333	0.429556	1.45		4.83333	0.313917	1.45		4.83333	0.158472	1.45		4.83333	0.311611	1.45		4.83333	0.389338	1.45
4.83667	0.432974	1.451		4.83667	0.314894	1.451		4.83667	0.158961	1.451		4.83667	0.313564	1.451		4.83667	0.389826	1.451
4.84	0.434927	1.452		4.84	0.316358	1.452		4.84	0.159937	1.452		4.84	0.315028	1.452		4.84	0.390315	1.452
4.84333	0.43688	1.453		4.84333	0.317823	1.453		4.84333	0.159937	1.453		4.84333	0.316493	1.453		4.84333	0.390803	1.453
4.84667	0.437857	1.454		4.84667	0.3188	1.454		4.84667	0.158961	1.454		4.84667	0.318447	1.454		4.84667	0.392268	1.454
4.85	0.440298	1.455		4.85	0.320753	1.455		4.85	0.157984	1.455		4.85	0.320888	1.455		4.85	0.393244	1.455
4.85333	0.443716	1.456		4.85333	0.322706	1.456		4.85333	0.157984	1.456		4.85333	0.323329	1.456		4.85333	0.393732	1.456
4.85667	0.447134	1.457		4.85667	0.323683	1.457		4.85667	0.158472	1.457		4.85667	0.326259	1.457		4.85667	0.394709	1.457
4.86	0.449575	1.458		4.86	0.324659	1.458		4.86	0.160425	1.458		4.86	0.327236	1.458		4.86	0.396174	1.458
4.86333	0.45104	1.459		4.86333	0.325147	1.459		4.86333	0.162379	1.459		4.86333	0.3287	1.459		4.86333	0.39715	1.459
4.86667	0.45104	1.46		4.86667	0.326124	1.46		4.86667	0.164332	1.46		4.86667	0.329677	1.46		4.86667	0.397639	1.46
4.87	0.452017	1.461		4.87	0.326612	1.461		4.87	0.166285	1.461		4.87	0.330653	1.461		4.87	0.397639	1.461
4.87333	0.452993	1.462		4.87333	0.327101	1.462		4.87333	0.167262	1.462		4.87333	0.331142	1.462		4.87333	0.397639	1.462
4.87667	0.453482	1.463		4.87667	0.327101	1.463		4.87667	0.168726	1.463		4.87667	0.332118	1.463		4.87667	0.398127	1.463
4.88	0.454946	1.464		4.88	0.328077	1.464		4.88	0.169215	1.464		4.88	0.333583	1.464		4.88	0.399592	1.464
4.88333	0.4569	1.465		4.88333	0.329054	1.465		4.88333	0.17068	1.465		4.88333	0.335536	1.465		4.88333	0.401057	1.465
4.88667	0.458853	1.466		4.88667	0.33003	1.466		4.88667	0.172144	1.466		4.88667	0.336025	1.466		4.88667	0.403498	1.466
4.89	0.460317	1.467		4.89	0.330519	1.467		4.89	0.173121	1.467		4.89	0.337001	1.467		4.89	0.40594	1.467
4.89333	0.462271	1.468		4.89333	0.331983	1.468		4.89333	0.174097	1.468		4.89333	0.338466	1.468		4.89333	0.407893	1.468
4.89667	0.464224	1.469		4.89667	0.333448	1.469		4.89667	0.174097	1.469		4.89667	0.339931	1.469		4.89667	0.409357	1.469
4.9	0.4652	1.47		4.9	0.334425	1.47		4.9	0.173121	1.47		4.9	0.340419	1.47		4.9	0.407893	1.47
4.90333	0.467153	1.471		4.90333	0.336378	1.471		4.90333	0.17068	1.471		4.90333	0.340419	1.471		4.90333	0.40594	1.471
4.90667	0.468618	1.472		4.90667	0.338819	1.472		4.90667	0.169215	1.472		4.90667	0.340419	1.472		4.90667	0.404475	1.472
4.91	0.469107	1.473		4.91	0.341261	1.473		4.91	0.168726	1.473		4.91	0.341396	1.473		4.91	0.403498	1.473
4.91333	0.470083	1.474		4.91333	0.342726	1.474		4.91333	0.169215	1.474		4.91333	0.341884	1.474		4.91333	0.404475	1.474
4.91667	0.471548	1.475		4.91667	0.343702	1.475		4.91667	0.17068	1.475		4.91667	0.342861	1.475		4.91667	0.40594	1.475
4.92	0.474478	1.476		4.92	0.342726	1.476		4.92	0.172633	1.476		4.92	0.343349	1.476		4.92	0.406916	1.476
4.92333	0.477896	1.477		4.92333	0.341261	1.477		4.92333	0.174097	1.477		4.92333	0.343349	1.477		4.92333	0.408869	1.477
4.92667	0.480825	1.478		4.92667	0.340284	1.478		4.92667	0.175562	1.478		4.92667	0.344325	1.478		4.92667	0.409846	1.478
4.93	0.482778	1.479		4.93	0.339796	1.479		4.93	0.176539	1.479		4.93	0.34579	1.479		4.93	0.411799	1.479
4.93333	0.484243	1.48		4.93333	0.341261	1.48		4.93333	0.17605	1.48		4.93333	0.347743	1.48		4.93333	0.412775	1.48
4.93667	0.484243	1.481		4.93667	0.343214	1.481		4.93667	0.175074	1.481		4.93667	0.349208	1.481		4.93667	0.413752	1.481
4.94	0.484243	1.482		4.94	0.346144	1.482		4.94	0.173609	1.482		4.94	0.349697	1.482		4.94	0.414728	1.482
4.94333	0.48522	1.483		4.94333	0.348097	1.483		4.94333	0.172633	1.483		4.94333	0.349208	1.483		4.94333	0.415705	1.483
4.94667	0.486685	1.484		4.94667	0.35005	1.484		4.94667	0.173121	1.484		4.94667	0.349208	1.484		4.94667	0.416682	1.484
4.95	0.487661	1.485		4.95	0.352491	1.485		4.95	0.174586	1.485		4.95	0.349208	1.485		4.95	0.417658	1.485
4.95333	0.488638	1.486		4.95333	0.355421	1.486		4.95333	0.17605	1.486		4.95333	0.351161	1.486		4.95333	0.418146	1.486
4.95667	0.489614	1.487		4.95667	0.358351	1.487		4.95667	0.177027	1.487		4.95667	0.354091	1.487		4.95667	0.416682	1.487
4.96	0.490591	1.488		4.96	0.360792	1.488		4.96	0.177515	1.488		4.96	0.357021	1.488		4.96	0.415705	1.488
4.96333	0.492056	1.489		4.96333	0.36128	1.489		4.96333	0.178004	1.489		4.96333	0.358974	1.489		4.96333	0.415217	1.489
4.96667	0.493521	1.49		4.96667	0.36128	1.49		4.96667	0.17898	1.49		4.96667	0.35995	1.49		4.96667	0.415705	1.49
4.97	0.495474	1.491		4.97	0.361769	1.491		4.97	0.180445	1.491		4.97	0.35995	1.491		4.97	0.417658	1.491
4.97333	0.496939	1.492		4.97333	0.362257	1.492		4.97333	0.18191	1.492		4.97333	0.360927	1.492		4.97333	0.420588	1.492
4.97667	0.497915	1.493		4.97667	0.363722	1.493		4.97667	0.182887	1.493		4.97667	0.362392	1.493		4.97667	0.423029	1.493
4.98	0.496939	1.494		4.98	0.364698	1.494		4.98	0.183863	1.494		4.98	0.363368	1.494		4.98	0.425471	1.494
4.98333	0.496939	1.495		4.98333	0.36714	1.495		4.98333	0.184351	1.495		4.98333	0.364833	1.495		4.98333	0.426936	1.495
4.98667	0.496939	1.496		4.98667	0.368605	1.496		4.98667	0.18484	1.496		4.98667	0.36581	1.496		4.98667	0.427424	1.496
4.99	0.500357	1.497		4.99	0.370069	1.497		4.99	0.185328	1.497		4.99	0.366786	1.497		4.99	0.428889	1.497
4.99333	0.50231	1.498		4.99333	0.370558	1.498		4.99333	0.185328	1.498		4.99333	0.367275	1.498		4.99333	0.430353	1.498
4.99667	0.504263	1.499		4.99667	0.371046	1.499		4.99667	0.186305	1.499		4.99667	0.367763	1.499		4.99667	0.431818	1.499
5	0.505239	1.5		5	0.371046	1.5		5	0.187769	1.5		5	0.367763	1.5		5	0.432795	1.5
5.00333	0.505728	1.501		5.00333	0.371046	1.501		5.00333	0.188746	1.501		5.00333	0.368251	1.501		5.00333	0.433771	1.501
5.00667	0.504751	1.502		5.00667	0.371534	1.502		5.00667	0.190211	1.502		5.00667	0.368739	1.502		5.00667	0.434748	1.502
5.01	0.503775	1.503		5.01	0.372511	1.503		5.01	0.191187	1.503		5.01	0.368739	1.503		5.01	0.436213	1.503
5.01333	0.50231	1.504		5.01333	0.373976	1.504		5.01333	0.192164	1.504		5.01333	0.369228	1.504		5.01333	0.436701	1.504
5.01667	0.501821	1.505		5.01667	0.375929	1.505		5.01667	0.193629	1.505		5.01667	0.370204	1.505		5.01667	0.436701	1.505
5.02	0.501821	1.506		5.02	0.376905	1.506		5.02	0.194605	1.506		5.02	0.371181	1.506		5.02	0.436701	1.506
5.02333	0.50231	1.507		5.02333	0.377882	1.507		5.02333	0.195094	1.507		5.02333	0.373134	1.507		5.02333	0.436701	1.507
5.02667	0.503286	1.508		5.02667	0.378858	1.508		5.02667	0.194605	1.508		5.02667	0.374599	1.508		5.02667	0.436701	1.508
5.03	0.503775	1.509		5.03	0.378858	1.509		5.03	0.194117	1.509		5.03	0.37704	1.509		5.03	0.436701	1.509
5.03333	0.503775	1.51		5.03333	0.378858	1.51		5.03333	0.194605	1.51		5.03333	0.378017	1.51		5.03333	0.437678	1.51
5.03667	0.503775	1.511		5.03667	0.379835	1.511		5.03667	0.195094	1.511		5.03667	0.378505	1.511		5.03667	0.438166	1.511
5.04	0.502798	1.512		5.04	0.3813	1.512		5.04	0.195582	1.512		5.04	0.379482	1.512		5.04	0.439143	1.512
5.04333	0.502798	1.513		5.04333	0.383741	1.513		5.04333	0.196558	1.513		5.04333	0.37997	1.513		5.04333	0.440119	1.513
5.04667	0.503286	1.514		5.04667	0.386183	1.514		5.04667	0.197047	1.514		5.04667	0.380947	1.514		5.04667	0.441096	1.514
5.05	0.505239	1.515		5.05	0.388136	1.515		5.05	0.198023	1.515		5.05	0.381923	1.515		5.05	0.441584	1.515
5.05333	0.507193	1.516		5.05333	0.388624	1.516		5.05333	0.198023	1.516		5.05333	0.3829	1.516		5.05333	0.442561	1.516
5.05667	0.507681	1.517		5.05667	0.387647	1.517		5.05667	0.198023	1.517		5.05667	0.383388	1.517		5.05667	0.443049	1.517
5.06	0.507681	1.518		5.06	0.387159	1.518		5.06	0.198023	1.518		5.06	0.384364	1.518		5.06	0.445002	1.518
5.06333	0.505728	1.519		5.06333	0.386671	1.519		5.06333	0.199	1.519		5.06333	0.384853	1.519		5.06333	0.446467	1.519
5.06667	0.503286	1.52		5.06667	0.385694	1.52		5.06667	0.199976	1.52		5.06667	0.385341	1.52		5.06667	0.447932	1.52
5.07	0.501821	1.521		5.07	0.385206	1.521		5.07	0.200953	1.521		5.07	0.386318	1.521		5.07	0.447932	1.521
5.07333	0.500845	1.522		5.07333	0.384718	1.522		5.07333	0.200953	1.522		5.07333	0.387782	1.522		5.07333	0.447443	1.522
5.07667	0.500845	1.523		5.07667	0.385206	1.523		5.07667	0.20193	1.523		5.07667	0.388759	1.523		5.07667	0.445978	1.523
5.08	0.500845	1.524		5.08	0.386183	1.524		5.08	0.202906	1.524		5.08	0.389247	1.524		5.08	0.44549	1.524
5.08333	0.501821	1.525		5.08333	0.388624	1.525		5.08333	0.204371	1.525		5.08333	0.389247	1.525		5.08333	0.44549	1.525
5.08667	0.501821	1.526		5.08667	0.391066	1.526		5.08667	0.206324	1.526		5.08667	0.388271	1.526		5.08667	0.446467	1.526
5.09	0.503286	1.527		5.09	0.393019	1.527		5.09	0.207789	1.527		5.09	0.388271	1.527		5.09	0.447932	1.527
5.09333	0.504263	1.528		5.09333	0.394972	1.528		5.09333	0.208765	1.528		5.09333	0.388271	1.528		5.09333	0.449885	1.528
5.09667	0.507193	1.529		5.09667	0.395948	1.529		5.09667	0.209254	1.529		5.09667	0.390712	1.529		5.09667	0.45135	1.529
5.1	0.508657	1.53		5.1	0.397901	1.53		5.1	0.209742	1.53		5.1	0.393153	1.53		5.1	0.452815	1.53
5.10333	0.509634	1.531		5.10333	0.400831	1.531		5.10333	0.210719	1.531		5.10333	0.396083	1.531		5.10333	0.453791	1.531
5.10667	0.509146	1.532		5.10667	0.403272	1.532		5.10667	0.214137	1.532		5.10667	0.399013	1.532		5.10667	0.455744	1.532
5.11	0.508657	1.533		5.11	0.405714	1.533		5.11	0.217066	1.533		5.11	0.401454	1.533		5.11	0.457697	1.533
5.11333	0.509146	1.534		5.11333	0.407667	1.534		5.11333	0.219996	1.534		5.11333	0.403407	1.534		5.11333	0.460627	1.534
5.11667	0.510122	1.535		5.11667	0.409132	1.535		5.11667	0.221461	1.535		5.11667	0.404384	1.535		5.11667	0.465998	1.535
5.12	0.513052	1.536		5.12	0.410108	1.536		5.12	0.220972	1.536		5.12	0.406337	1.536		5.12	0.470393	1.536
5.12333	0.515982	1.537		5.12333	0.410597	1.537		5.12333	0.219996	1.537		5.12333	0.40829	1.537		5.12333	0.475764	1.537
5.12667	0.5194	1.538		5.12667	0.413038	1.538		5.12667	0.219508	1.538		5.12667	0.411708	1.538		5.12667	0.480646	1.538
5.13	0.523794	1.539		5.13	0.417921	1.539		5.13	0.220972	1.539		5.13	0.415614	1.539		5.13	0.483576	1.539
5.13333	0.5277	1.54		5.13333	0.422316	1.54		5.13333	0.222925	1.54		5.13333	0.420497	1.54		5.13333	0.486018	1.54
5.13667	0.53063	1.541		5.13667	0.427687	1.541		5.13667	0.225367	1.541		5.13667	0.42538	1.541		5.13667	0.487971	1.541
5.14	0.532095	1.542		5.14	0.432569	1.542		5.14	0.228297	1.542		5.14	0.430263	1.542		5.14	0.491389	1.542
5.14333	0.53356	1.543		5.14333	0.436476	1.543		5.14333	0.231226	1.543		5.14333	0.435146	1.543		5.14333	0.49676	1.543
5.14667	0.536001	1.544		5.14667	0.439405	1.544		5.14667	0.234644	1.544		5.14667	0.440517	1.544		5.14667	0.503107	1.544
5.15	0.54186	1.545		5.15	0.442823	1.545		5.15	0.239039	1.545		5.15	0.446376	1.545		5.15	0.512873	1.545
5.15333	0.548696	1.546		5.15333	0.447706	1.546		5.15333	0.242945	1.546		5.15333	0.4537	1.546		5.15333	0.52215	1.546
5.15667	0.556021	1.547		5.15667	0.454054	1.547		5.15667	0.246363	1.547		5.15667	0.463954	1.547		5.15667	0.531916	1.547
5.16	0.563345	1.548		5.16	0.461866	1.548		5.16	0.249781	1.548		5.16	0.47372	1.548		5.16	0.541682	1.548
5.16333	0.571157	1.549		5.16333	0.469679	1.549		5.16333	0.254175	1.549		5.16333	0.483486	1.549		5.16333	0.5534	1.549
5.16667	0.579946	1.55		5.16667	0.477491	1.55		5.16667	0.25857	1.55		5.16667	0.493251	1.55		5.16667	0.564143	1.55
5.17	0.589224	1.551		5.17	0.485304	1.551		5.17	0.263941	1.551		5.17	0.505458	1.551		5.17	0.575861	1.551
5.17333	0.598989	1.552		5.17333	0.495069	1.552		5.17333	0.270289	1.552		5.17333	0.517665	1.552		5.17333	0.590021	1.552
5.17667	0.608755	1.553		5.17667	0.507765	1.553		5.17667	0.277613	1.553		5.17667	0.531337	1.553		5.17667	0.606135	1.553
5.18	0.619985	1.554		5.18	0.520948	1.554		5.18	0.284937	1.554		5.18	0.545986	1.554		5.18	0.624201	1.554
5.18333	0.633169	1.555		5.18333	0.534132	1.555		5.18333	0.291773	1.555		5.18333	0.562587	1.555		5.18333	0.644709	1.555
5.18667	0.646841	1.556		5.18667	0.548292	1.556		5.18667	0.300562	1.556		5.18667	0.582118	1.556		5.18667	0.665705	1.556
5.19	0.662466	1.557		5.19	0.561964	1.557		5.19	0.308375	1.557		5.19	0.602626	1.557		5.19	0.687678	1.557
5.19333	0.679068	1.558		5.19333	0.576124	1.558		5.19333	0.317652	1.558		5.19333	0.624599	1.558		5.19333	0.711604	1.558
5.19667	0.696646	1.559		5.19667	0.593702	1.559		5.19667	0.327906	1.559		5.19667	0.648036	1.559		5.19667	0.738459	1.559
5.2	0.715689	1.56		5.2	0.612257	1.56		5.2	0.339625	1.56		5.2	0.673427	1.56		5.2	0.768732	1.56
5.20333	0.735708	1.561		5.20333	0.633253	1.561		5.20333	0.353785	1.561		5.20333	0.702724	1.561		5.20333	0.801936	1.561
5.20667	0.757193	1.562		5.20667	0.655226	1.562		5.20667	0.368922	1.562		5.20667	0.732997	1.562		5.20667	0.836604	1.562
5.21	0.779165	1.563		5.21	0.681105	1.563		5.21	0.385035	1.563		5.21	0.765712	1.563		5.21	0.87469	1.563
5.21333	0.804068	1.564		5.21333	0.709913	1.564		5.21333	0.401637	1.564		5.21333	0.799892	1.564		5.21333	0.916682	1.564
5.21667	0.831411	1.565		5.21667	0.740187	1.565		5.21667	0.419703	1.565		5.21667	0.837489	1.565		5.21667	0.96258	1.565
5.22	0.862173	1.566		5.22	0.772901	1.566		5.22	0.439234	1.566		5.22	0.878993	1.566		5.22	1.01092	1.566
5.22333	0.895376	1.567		5.22333	0.807081	1.567		5.22333	0.460718	1.567		5.22333	0.923915	1.567		5.22333	1.0617	1.567
5.22667	0.931997	1.568		5.22667	0.84419	1.568		5.22667	0.483179	1.568		5.22667	0.97372	1.568		5.22667	1.11395	1.568
5.23	0.971548	1.569		5.23	0.882765	1.569		5.23	0.507594	1.569		5.23	1.02548	1.569		5.23	1.17059	1.569
5.23333	1.01208	1.57		5.23333	0.92671	1.57		5.23333	0.533472	1.57		5.23333	1.08017	1.57		5.23333	1.23162	1.57
5.23667	1.05456	1.571		5.23667	0.973585	1.571		5.23667	0.561304	1.571		5.23667	1.13827	1.571		5.23667	1.29754	1.571
5.24	1.09997	1.572		5.24	1.0229	1.572		5.24	0.589625	1.572		5.24	1.20175	1.572		5.24	1.36932	1.572
5.24333	1.14782	1.573		5.24333	1.07368	1.573		5.24333	0.618922	1.573		5.24333	1.26815	1.573		5.24333	1.445	1.573
5.24667	1.19909	1.574		5.24667	1.12739	1.574		5.24667	0.648707	1.574		5.24667	1.33651	1.574		5.24667	1.5241	1.574
5.25	1.25329	1.575		5.25	1.18403	1.575		5.25	0.67898	1.575		5.25	1.40829	1.575		5.25	1.60614	1.575
5.25333	1.31139	1.576		5.25333	1.24361	1.576		5.25333	0.71023	1.576		5.25333	1.48056	1.576		5.25333	1.68914	1.576
5.25667	1.37194	1.577		5.25667	1.30513	1.577		5.25667	0.742457	1.577		5.25667	1.55722	1.577		5.25667	1.77361	1.577
5.26	1.43444	1.578		5.26	1.37153	1.578		5.26	0.778101	1.578		5.26	1.63876	1.578		5.26	1.85858	1.578
5.26333	1.49889	1.579		5.26333	1.44038	1.579		5.26333	0.815211	1.579		5.26333	1.72274	1.579		5.26333	1.94598	1.579
5.26667	1.56676	1.58		5.26667	1.51118	1.58		5.26667	0.854273	1.58		5.26667	1.80917	1.58		5.26667	2.03485	1.58
5.27	1.63561	1.581		5.27	1.58296	1.581		5.27	0.894312	1.581		5.27	1.89511	1.581		5.27	2.12518	1.581
5.27333	1.70641	1.582		5.27333	1.65571	1.582		5.27333	0.933375	1.582		5.27333	1.98202	1.582		5.27333	2.21649	1.582
5.27667	1.77965	1.583		5.27667	1.72798	1.583		5.27667	0.971949	1.583		5.27667	2.06698	1.583		5.27667	2.30731	1.583
5.28	1.8529	1.584		5.28	1.80171	1.584		5.28	1.00955	1.584		5.28	2.15145	1.584		5.28	2.39471	1.584
5.28333	1.92614	1.585		5.28333	1.87642	1.585		5.28333	1.04763	1.585		5.28333	2.23544	1.585		5.28333	2.48016	1.585
5.28667	1.99987	1.586		5.28667	1.95112	1.586		5.28667	1.08572	1.586		5.28667	2.31942	1.586		5.28667	2.56365	1.586
5.29	2.07262	1.587		5.29	2.02486	1.587		5.29	1.1238	1.587		5.29	2.40292	1.587		5.29	2.64569	1.587
5.29333	2.14342	1.588		5.29333	2.09468	1.588		5.29333	1.16287	1.588		5.29333	2.48348	1.588		5.29333	2.72576	1.588
5.29667	2.21325	1.589		5.29667	2.16353	1.589		5.29667	1.19998	1.589		5.29667	2.55917	1.589		5.29667	2.80096	1.589
5.3	2.28112	1.59		5.3	2.2314	1.59		5.3	1.23464	1.59		5.3	2.63241	1.59		5.3	2.8703	1.59
5.30333	2.34459	1.591		5.30333	2.29878	1.591		5.30333	1.26736	1.591		5.30333	2.7037	1.591		5.30333	2.93084	1.591
5.30667	2.40612	1.592		5.30667	2.36372	1.592		5.30667	1.29714	1.592		5.30667	2.77157	1.592		5.30667	2.98407	1.592
5.31	2.46325	1.593		5.31	2.42378	1.593		5.31	1.32595	1.593		5.31	2.83505	1.593		5.31	3.02996	1.593
5.31333	2.51647	1.594		5.31333	2.47945	1.594		5.31333	1.35281	1.594		5.31333	2.89364	1.594		5.31333	3.07098	1.594
5.31667	2.56432	1.595		5.31667	2.52778	1.595		5.31667	1.37771	1.595		5.31667	2.9454	1.595		5.31667	3.10614	1.595
5.32	2.60778	1.596		5.32	2.57222	1.596		5.32	1.39871	1.596		5.32	2.99179	1.596		5.32	3.13592	1.596
5.32333	2.64635	1.597		5.32333	2.61128	1.597		5.32333	1.41482	1.597		5.32333	3.03134	1.597		5.32333	3.15887	1.597
5.32667	2.67956	1.598		5.32667	2.64399	1.598		5.32667	1.42996	1.598		5.32667	3.06601	1.598		5.32667	3.17205	1.598
5.33	2.70788	1.599		5.33	2.67085	1.599		5.33	1.44314	1.599		5.33	3.09481	1.599		5.33	3.17694	1.599
5.33333	2.73034	1.6		5.33333	2.69087	1.6		5.33333	1.45584	1.6		5.33333	3.11776	1.6		5.33333	3.17254	1.6
5.33667	2.74743	1.601		5.33667	2.70649	1.601		5.33667	1.46853	1.601		5.33667	3.13534	1.601		5.33667	3.16082	1.601
5.34	2.75963	1.602		5.34	2.71675	1.602		5.34	1.47732	1.602		5.34	3.1456	1.602		5.34	3.14373	1.602
5.34333	2.76647	1.603		5.34333	2.72163	1.603		5.34333	1.48171	1.603		5.34333	3.15097	1.603		5.34333	3.1203	1.603
5.34667	2.76696	1.604		5.34667	2.72065	1.604		5.34667	1.48171	1.604		5.34667	3.15145	1.604		5.34667	3.09295	1.604
5.35	2.75963	1.605		5.35	2.71382	1.605		5.35	1.4783	1.605		5.35	3.14755	1.605		5.35	3.06073	1.605
5.35333	2.74352	1.606		5.35333	2.70259	1.606		5.35333	1.47244	1.606		5.35333	3.13925	1.606		5.35333	3.02215	1.606
5.35667	2.72399	1.607		5.35667	2.6894	1.607		5.35667	1.4656	1.607		5.35667	3.12509	1.607		5.35667	2.97772	1.607
5.36	2.70202	1.608		5.36	2.6728	1.608		5.36	1.45584	1.608		5.36	3.10751	1.608		5.36	2.92986	1.608
5.36333	2.67907	1.609		5.36333	2.65132	1.609		5.36333	1.44656	1.609		5.36333	3.08798	1.609		5.36333	2.87957	1.609
5.36667	2.65172	1.61		5.36667	2.62544	1.61		5.36667	1.4363	1.61		5.36667	3.06503	1.61		5.36667	2.82586	1.61
5.37	2.6195	1.611		5.37	2.59468	1.611		5.37	1.42459	1.611		5.37	3.03769	1.611		5.37	2.76873	1.611
5.37333	2.58141	1.612		5.37333	2.5605	1.612		5.37333	1.40994	1.612		5.37333	3.00497	1.612		5.37333	2.70867	1.612
5.37667	2.5404	1.613		5.37667	2.52437	1.613		5.37667	1.39285	1.613		5.37667	2.96786	1.613		5.37667	2.6452	1.613
5.38	2.49889	1.614		5.38	2.48677	1.614		5.38	1.37283	1.614		5.38	2.92831	1.614		5.38	2.58123	1.614
5.38333	2.4569	1.615		5.38333	2.44771	1.615		5.38333	1.3533	1.615		5.38333	2.88583	1.615		5.38333	2.51483	1.615
5.38667	2.41442	1.616		5.38667	2.4062	1.616		5.38667	1.33328	1.616		5.38667	2.8414	1.616		5.38667	2.44989	1.616
5.39	2.37145	1.617		5.39	2.36079	1.617		5.39	1.31326	1.617		5.39	2.7955	1.617		5.39	2.38445	1.617
5.39333	2.32702	1.618		5.39333	2.3144	1.618		5.39333	1.29177	1.618		5.39333	2.7496	1.618		5.39333	2.32195	1.618
5.39667	2.28112	1.619		5.39667	2.26558	1.619		5.39667	1.26834	1.619		5.39667	2.70468	1.619		5.39667	2.25994	1.619
5.4	2.23424	1.62		5.4	2.2148	1.62		5.4	1.24392	1.62		5.4	2.65927	1.62		5.4	2.19842	1.62
5.40333	2.18639	1.621		5.40333	2.16597	1.621		5.40333	1.22048	1.621		5.40333	2.61288	1.621		5.40333	2.1369	1.621
5.40667	2.13854	1.622		5.40667	2.11763	1.622		5.40667	1.19705	1.622		5.40667	2.56356	1.622		5.40667	2.07537	1.622
5.41	2.0902	1.623		5.41	2.06929	1.623		5.41	1.1741	1.623		5.41	2.51132	1.623		5.41	2.01434	1.623
5.41333	2.04284	1.624		5.41333	2.02144	1.624		5.41333	1.14968	1.624		5.41333	2.45858	1.624		5.41333	1.95526	1.624
5.41667	1.99694	1.625		5.41667	1.9731	1.625		5.41667	1.12527	1.625		5.41667	2.40634	1.625		5.41667	1.89861	1.625
5.42	1.9525	1.626		5.42	1.92378	1.626		5.42	1.10037	1.626		5.42	2.35409	1.626		5.42	1.84442	1.626
5.42333	1.90905	1.627		5.42333	1.87446	1.627		5.42333	1.07595	1.627		5.42333	2.30282	1.627		5.42333	1.79266	1.627
5.42667	1.86706	1.628		5.42667	1.82661	1.628		5.42667	1.05154	1.628		5.42667	2.25009	1.628		5.42667	1.74041	1.628
5.43	1.82506	1.629		5.43	1.78023	1.629		5.43	1.02566	1.629		5.43	2.19686	1.629		5.43	1.68914	1.629
5.43333	1.78307	1.63		5.43333	1.73335	1.63		5.43333	0.999293	1.63		5.43333	2.14267	1.63		5.43333	1.63787	1.63
5.43667	1.7401	1.631		5.43667	1.68696	1.631		5.43667	0.972437	1.631		5.43667	2.08847	1.631		5.43667	1.58807	1.631
5.44	1.69762	1.632		5.44	1.6396	1.632		5.44	0.945582	1.632		5.44	2.03476	1.632		5.44	1.54022	1.632
5.44333	1.65612	1.633		5.44333	1.59028	1.633		5.44333	0.920679	1.633		5.44333	1.98056	1.633		5.44333	1.49285	1.633
5.44667	1.61559	1.634		5.44667	1.54341	1.634		5.44667	0.895777	1.634		5.44667	1.92587	1.634		5.44667	1.44598	1.634
5.45	1.57555	1.635		5.45	1.49702	1.635		5.45	0.870386	1.635		5.45	1.86972	1.635		5.45	1.40008	1.635
5.45333	1.53551	1.636		5.45333	1.45161	1.636		5.45333	0.844996	1.636		5.45333	1.81161	1.636		5.45333	1.35565	1.636
5.45667	1.49547	1.637		5.45667	1.40669	1.637		5.45667	0.819605	1.637		5.45667	1.75351	1.637		5.45667	1.31317	1.637
5.46	1.4569	1.638		5.46	1.36128	1.638		5.46	0.794703	1.638		5.46	1.69784	1.638		5.46	1.27117	1.638
5.46333	1.42028	1.639		5.46333	1.31636	1.639		5.46333	0.7698	1.639		5.46333	1.64364	1.639		5.46333	1.22967	1.639
5.46667	1.38561	1.64		5.46667	1.27144	1.64		5.46667	0.74441	1.64		5.46667	1.59091	1.64		5.46667	1.18817	1.64
5.47	1.34948	1.641		5.47	1.22749	1.641		5.47	0.719019	1.641		5.47	1.53964	1.641		5.47	1.14764	1.641
5.47333	1.3109	1.642		5.47333	1.18403	1.642		5.47333	0.69314	1.642		5.47333	1.48837	1.642		5.47333	1.10809	1.642
5.47667	1.27184	1.643		5.47667	1.14253	1.643		5.47667	0.669703	1.643		5.47667	1.43759	1.643		5.47667	1.07	1.643
5.48	1.23424	1.644		5.48	1.10249	1.644		5.48	0.646754	1.644		5.48	1.38729	1.644		5.48	1.03192	1.644
5.48333	1.1986	1.645		5.48333	1.06245	1.645		5.48333	0.624781	1.645		5.48333	1.33749	1.645		5.48333	0.994807	1.645
5.48667	1.16442	1.646		5.48667	1.02339	1.646		5.48667	0.602808	1.646		5.48667	1.28768	1.646		5.48667	0.958674	1.646
5.49	1.13073	1.647		5.49	0.983839	1.647		5.49	0.579371	1.647		5.49	1.23593	1.647		5.49	0.924006	1.647
5.49333	1.09704	1.648		5.49333	0.944776	1.648		5.49333	0.557886	1.648		5.49333	1.18466	1.648		5.49333	0.891779	1.648
5.49667	1.06188	1.649		5.49667	0.907667	1.649		5.49667	0.535914	1.649		5.49667	1.13485	1.649		5.49667	0.859553	1.649
5.5	1.02624	1.65		5.5	0.873487	1.65		5.5	0.516871	1.65		5.5	1.08847	1.65		5.5	0.827326	1.65
5.50333	0.991079	1.651		5.50333	0.841749	1.651		5.50333	0.496851	1.651		5.50333	1.04306	1.651		5.50333	0.796076	1.651
5.50667	0.958364	1.652		5.50667	0.810499	1.652		5.50667	0.478785	1.652		5.50667	1.00009	1.652		5.50667	0.765803	1.652
5.51	0.927603	1.653		5.51	0.779737	1.653		5.51	0.459742	1.653		5.51	0.957607	1.653		5.51	0.736506	1.653
5.51333	0.896353	1.654		5.51333	0.748487	1.654		5.51333	0.442652	1.654		5.51333	0.917079	1.654		5.51333	0.709162	1.654
5.51667	0.863638	1.655		5.51667	0.717726	1.655		5.51667	0.427027	1.655		5.51667	0.878505	1.655		5.51667	0.682795	1.655
5.52	0.831411	1.656		5.52	0.685987	1.656		5.52	0.410914	1.656		5.52	0.841884	1.656		5.52	0.656916	1.656
5.52333	0.800161	1.657		5.52333	0.65669	1.657		5.52333	0.396265	1.657		5.52333	0.806728	1.657		5.52333	0.632502	1.657
5.52667	0.770376	1.658		5.52667	0.629835	1.658		5.52667	0.380152	1.658		5.52667	0.772548	1.658		5.52667	0.608576	1.658
5.53	0.741568	1.659		5.53	0.604444	1.659		5.53	0.364039	1.659		5.53	0.739345	1.659		5.53	0.586115	1.659
5.53333	0.714712	1.66		5.53333	0.580519	1.66		5.53333	0.349879	1.66		5.53333	0.707118	1.66		5.53333	0.564143	1.66
5.53667	0.687368	1.661		5.53667	0.557081	1.661		5.53667	0.335718	1.661		5.53667	0.676845	1.661		5.53667	0.541682	1.661
5.54	0.660513	1.662		5.54	0.536085	1.662		5.54	0.323023	1.662		5.54	0.64706	1.662		5.54	0.520686	1.662
5.54333	0.634146	1.663		5.54333	0.516554	1.663		5.54333	0.311304	1.663		5.54333	0.619228	1.663		5.54333	0.499201	1.663
5.54667	0.607778	1.664		5.54667	0.497999	1.664		5.54667	0.299586	1.664		5.54667	0.592861	1.664		5.54667	0.481623	1.664
5.55	0.583364	1.665		5.55	0.478468	1.665		5.55	0.28689	1.665		5.55	0.56747	1.665		5.55	0.464533	1.665
5.55333	0.561392	1.666		5.55333	0.458448	1.666		5.55333	0.275172	1.666		5.55333	0.544521	1.666		5.55333	0.449885	1.666
5.55667	0.54186	1.667		5.55667	0.438917	1.667		5.55667	0.264429	1.667		5.55667	0.523525	1.667		5.55667	0.436213	1.667
5.56	0.523794	1.668		5.56	0.419874	1.668		5.56	0.254175	1.668		5.56	0.503017	1.668		5.56	0.422541	1.668
5.56333	0.506216	1.669		5.56333	0.403272	1.669		5.56333	0.244898	1.669		5.56333	0.482997	1.669		5.56333	0.409846	1.669
5.56667	0.486196	1.67		5.56667	0.389112	1.67		5.56667	0.237086	1.67		5.56667	0.464443	1.67		5.56667	0.39715	1.67
5.57	0.467642	1.671		5.57	0.375441	1.671		5.57	0.230738	1.671		5.57	0.445888	1.671		5.57	0.383967	1.671
5.57333	0.448599	1.672		5.57333	0.363233	1.672		5.57333	0.223902	1.672		5.57333	0.429286	1.672		5.57333	0.371271	1.672
5.57667	0.432486	1.673		5.57667	0.35298	1.673		5.57667	0.218043	1.673		5.57667	0.413173	1.673		5.57667	0.360041	1.673
5.58	0.417837	1.674		5.58	0.343214	1.674		5.58	0.212183	1.674		5.58	0.399989	1.674		5.58	0.350764	1.674
5.58333	0.404653	1.675		5.58333	0.33296	1.675		5.58333	0.206324	1.675		5.58333	0.388271	1.675		5.58333	0.34344	1.675
5.58667	0.392446	1.676		5.58667	0.323194	1.676		5.58667	0.20193	1.676		5.58667	0.376552	1.676		5.58667	0.335627	1.676
5.59	0.381216	1.677		5.59	0.314405	1.677		5.59	0.198023	1.677		5.59	0.365322	1.677		5.59	0.328791	1.677
5.59333	0.369986	1.678		5.59333	0.305128	1.678		5.59333	0.194117	1.678		5.59333	0.354091	1.678		5.59333	0.322443	1.678
5.59667	0.359732	1.679		5.59667	0.296339	1.679		5.59667	0.190211	1.679		5.59667	0.343349	1.679		5.59667	0.316584	1.679
5.6	0.350942	1.68		5.6	0.28755	1.68		5.6	0.186305	1.68		5.6	0.333095	1.68		5.6	0.311701	1.68
5.60333	0.342642	1.681		5.60333	0.280714	1.681		5.60333	0.182398	1.681		5.60333	0.324794	1.681		5.60333	0.306818	1.681
5.60667	0.334829	1.682		5.60667	0.273878	1.682		5.60667	0.179469	1.682		5.60667	0.318447	1.682		5.60667	0.302912	1.682
5.61	0.327017	1.683		5.61	0.268019	1.683		5.61	0.177027	1.683		5.61	0.312587	1.683		5.61	0.298518	1.683
5.61333	0.319204	1.684		5.61333	0.262647	1.684		5.61333	0.17605	1.684		5.61333	0.307704	1.684		5.61333	0.294611	1.684
5.61667	0.311392	1.685		5.61667	0.258741	1.685		5.61667	0.175074	1.685		5.61667	0.302822	1.685		5.61667	0.291682	1.685
5.62	0.305044	1.686		5.62	0.256788	1.686		5.62	0.174586	1.686		5.62	0.298427	1.686		5.62	0.28924	1.686
5.62333	0.299185	1.687		5.62333	0.255323	1.687		5.62333	0.173609	1.687		5.62333	0.294521	1.687		5.62333	0.286799	1.687
5.62667	0.293814	1.688		5.62667	0.25337	1.688		5.62667	0.173609	1.688		5.62667	0.290126	1.688		5.62667	0.285334	1.688
5.63	0.288931	1.689		5.63	0.250929	1.689		5.63	0.174097	1.689		5.63	0.287197	1.689		5.63	0.284357	1.689
5.63333	0.286489	1.69		5.63333	0.246534	1.69		5.63333	0.174586	1.69		5.63333	0.285243	1.69		5.63333	0.283869	1.69
5.63667	0.285513	1.691		5.63667	0.243116	1.691		5.63667	0.174586	1.691		5.63667	0.282314	1.691		5.63667	0.282404	1.691
5.64	0.285025	1.692		5.64	0.240675	1.692		5.64	0.174586	1.692		5.64	0.279872	1.692		5.64	0.281428	1.692
5.64333	0.284536	1.693		5.64333	0.238722	1.693		5.64333	0.174586	1.693		5.64333	0.276454	1.693		5.64333	0.281428	1.693
5.64667	0.28356	1.694		5.64667	0.238233	1.694		5.64667	0.175562	1.694		5.64667	0.274501	1.694		5.64667	0.281428	1.694
5.65	0.283071	1.695		5.65	0.238233	1.695		5.65	0.175562	1.695		5.65	0.273525	1.695		5.65	0.282404	1.695
5.65333	0.282095	1.696		5.65333	0.23921	1.696		5.65333	0.177027	1.696		5.65333	0.273036	1.696		5.65333	0.282404	1.696
5.65667	0.282095	1.697		5.65667	0.23921	1.697		5.65667	0.177515	1.697		5.65667	0.273036	1.697		5.65667	0.283381	1.697
5.66	0.28063	1.698		5.66	0.238722	1.698		5.66	0.177515	1.698		5.66	0.274013	1.698		5.66	0.284357	1.698
5.66333	0.278189	1.699		5.66333	0.238233	1.699		5.66333	0.176539	1.699		5.66333	0.275478	1.699		5.66333	0.285334	1.699
5.66667	0.275747	1.7		5.66667	0.237257	1.7		5.66667	0.175562	1.7		5.66667	0.276943	1.7		5.66667	0.285822	1.7
5.67	0.273794	1.701		5.67	0.237257	1.701		5.67	0.176539	1.701		5.67	0.277919	1.701		5.67	0.286311	1.701
5.67333	0.272329	1.702		5.67333	0.238233	1.702		5.67333	0.178004	1.702		5.67333	0.278407	1.702		5.67333	0.287775	1.702
5.67667	0.271353	1.703		5.67667	0.238722	1.703		5.67667	0.180933	1.703		5.67667	0.279384	1.703		5.67667	0.290217	1.703
5.68	0.270376	1.704		5.68	0.23921	1.704		5.68	0.182398	1.704		5.68	0.280361	1.704		5.68	0.293635	1.704
5.68333	0.270864	1.705		5.68333	0.23921	1.705		5.68333	0.183863	1.705		5.68333	0.280849	1.705		5.68333	0.295588	1.705
5.68667	0.271353	1.706		5.68667	0.23921	1.706		5.68667	0.185816	1.706		5.68667	0.280849	1.706		5.68667	0.296076	1.706
5.69	0.272329	1.707		5.69	0.238233	1.707		5.69	0.187769	1.707		5.69	0.280361	1.707		5.69	0.296076	1.707
5.69333	0.271841	1.708		5.69333	0.236769	1.708		5.69333	0.189722	1.708		5.69333	0.279872	1.708		5.69333	0.2951	1.708
5.69667	0.270864	1.709		5.69667	0.235792	1.709		5.69667	0.190211	1.709		5.69667	0.279872	1.709		5.69667	0.294611	1.709
5.7	0.268911	1.71		5.7	0.234327	1.71		5.7	0.188746	1.71		5.7	0.279872	1.71		5.7	0.293635	1.71
5.70333	0.266958	1.711		5.70333	0.233351	1.711		5.70333	0.186793	1.711		5.70333	0.279872	1.711		5.70333	0.291193	1.711
5.70667	0.265005	1.712		5.70667	0.232374	1.712		5.70667	0.18484	1.712		5.70667	0.279384	1.712		5.70667	0.28924	1.712
5.71	0.26354	1.713		5.71	0.232374	1.713		5.71	0.183375	1.713		5.71	0.278407	1.713		5.71	0.28924	1.713
5.71333	0.263052	1.714		5.71333	0.231886	1.714		5.71333	0.184351	1.714		5.71333	0.276454	1.714		5.71333	0.28924	1.714
5.71667	0.262075	1.715		5.71667	0.229933	1.715		5.71667	0.185328	1.715		5.71667	0.274013	1.715		5.71667	0.28924	1.715
5.72	0.261099	1.716		5.72	0.227003	1.716		5.72	0.186305	1.716		5.72	0.271572	1.716		5.72	0.287287	1.716
5.72333	0.259634	1.717		5.72333	0.223585	1.717		5.72333	0.185816	1.717		5.72333	0.268642	1.717		5.72333	0.284357	1.717
5.72667	0.258169	1.718		5.72667	0.220167	1.718		5.72667	0.185328	1.718		5.72667	0.265712	1.718		5.72667	0.281428	1.718
5.73	0.256216	1.719		5.73	0.216261	1.719		5.73	0.183863	1.719		5.73	0.263271	1.719		5.73	0.27801	1.719
5.73333	0.254263	1.72		5.73333	0.212355	1.72		5.73333	0.18191	1.72		5.73333	0.260341	1.72		5.73333	0.274592	1.72
5.73667	0.25231	1.721		5.73667	0.208937	1.721		5.73667	0.179957	1.721		5.73667	0.256923	1.721		5.73667	0.270197	1.721
5.74	0.24938	1.722		5.74	0.204542	1.722		5.74	0.176539	1.722		5.74	0.253505	1.722		5.74	0.265803	1.722
5.74333	0.245962	1.723		5.74333	0.201612	1.723		5.74333	0.173609	1.723		5.74333	0.248622	1.723		5.74333	0.261896	1.723
5.74667	0.242544	1.724		5.74667	0.198683	1.724		5.74667	0.169215	1.724		5.74667	0.244716	1.724		5.74667	0.257014	1.724
5.75	0.240103	1.725		5.75	0.196241	1.725		5.75	0.166285	1.725		5.75	0.239833	1.725		5.75	0.251643	1.725
5.75333	0.238149	1.726		5.75333	0.192823	1.726		5.75333	0.163355	1.726		5.75333	0.235439	1.726		5.75333	0.245783	1.726
5.75667	0.236685	1.727		5.75667	0.188917	1.727		5.75667	0.162379	1.727		5.75667	0.231044	1.727		5.75667	0.2409	1.727
5.76	0.235708	1.728		5.76	0.184523	1.728		5.76	0.161402	1.728		5.76	0.227138	1.728		5.76	0.236018	1.728
5.76333	0.233267	1.729		5.76333	0.17964	1.729		5.76333	0.160425	1.729		5.76333	0.222255	1.729		5.76333	0.231623	1.729
5.76667	0.230337	1.73		5.76667	0.175245	1.73		5.76667	0.157984	1.73		5.76667	0.216884	1.73		5.76667	0.22674	1.73
5.77	0.227407	1.731		5.77	0.170851	1.731		5.77	0.15359	1.731		5.77	0.211025	1.731		5.77	0.222834	1.731
5.77333	0.224966	1.732		5.77333	0.166456	1.732		5.77333	0.148707	1.732		5.77333	0.204189	1.732		5.77333	0.217951	1.732
5.77667	0.223013	1.733		5.77667	0.162062	1.733		5.77667	0.143336	1.733		5.77667	0.198329	1.733		5.77667	0.213068	1.733
5.78	0.22106	1.734		5.78	0.158644	1.734		5.78	0.13943	1.734		5.78	0.193935	1.734		5.78	0.207209	1.734
5.78333	0.218618	1.735		5.78333	0.155714	1.735		5.78333	0.136988	1.735		5.78333	0.189052	1.735		5.78333	0.201838	1.735
5.78667	0.215689	1.736		5.78667	0.152784	1.736		5.78667	0.135035	1.736		5.78667	0.185146	1.736		5.78667	0.195978	1.736
5.79	0.212271	1.737		5.79	0.149855	1.737		5.79	0.133082	1.737		5.79	0.181728	1.737		5.79	0.190607	1.737
5.79333	0.209341	1.738		5.79333	0.146437	1.738		5.79333	0.130152	1.738		5.79333	0.178798	1.738		5.79333	0.186213	1.738
5.79667	0.206899	1.739		5.79667	0.143019	1.739		5.79667	0.126246	1.739		5.79667	0.176357	1.739		5.79667	0.181818	1.739
5.8	0.205435	1.74		5.8	0.139601	1.74		5.8	0.122828	1.74		5.8	0.17245	1.74		5.8	0.177424	1.74
5.80333	0.203482	1.741		5.80333	0.136183	1.741		5.80333	0.120386	1.741		5.80333	0.168056	1.741		5.80333	0.172541	1.741
5.80667	0.200552	1.742		5.80667	0.133741	1.742		5.80667	0.118433	1.742		5.80667	0.163173	1.742		5.80667	0.169611	1.742
5.81	0.197134	1.743		5.81	0.1313	1.743		5.81	0.11648	1.743		5.81	0.158778	1.743		5.81	0.166682	1.743
5.81333	0.193228	1.744		5.81333	0.129347	1.744		5.81333	0.115015	1.744		5.81333	0.154872	1.744		5.81333	0.164728	1.744
5.81667	0.190786	1.745		5.81667	0.12837	1.745		5.81667	0.11355	1.745		5.81667	0.151943	1.745		5.81667	0.162287	1.745
5.82	0.188833	1.746		5.82	0.126905	1.746		5.82	0.113062	1.746		5.82	0.148525	1.746		5.82	0.159357	1.746
5.82333	0.18688	1.747		5.82333	0.125929	1.747		5.82333	0.11355	1.747		5.82333	0.146571	1.747		5.82333	0.156428	1.747
5.82667	0.184927	1.748		5.82667	0.124952	1.748		5.82667	0.114527	1.748		5.82667	0.144618	1.748		5.82667	0.154475	1.748
5.83	0.18395	1.749		5.83	0.122999	1.749		5.83	0.115015	1.749		5.83	0.143642	1.749		5.83	0.154475	1.749
5.83333	0.181997	1.75		5.83333	0.122023	1.75		5.83333	0.114527	1.75		5.83333	0.142665	1.75		5.83333	0.154475	1.75
5.83667	0.181509	1.751		5.83667	0.122023	1.751		5.83667	0.114039	1.751		5.83667	0.141689	1.751		5.83667	0.154475	1.751
5.84	0.181509	1.752		5.84	0.122023	1.752		5.84	0.114039	1.752		5.84	0.1412	1.752		5.84	0.153498	1.752
5.84333	0.181509	1.753		5.84333	0.122999	1.753		5.84333	0.114527	1.753		5.84333	0.1412	1.753		5.84333	0.152033	1.753
5.84667	0.182485	1.754		5.84667	0.124952	1.754		5.84667	0.115504	1.754		5.84667	0.142665	1.754		5.84667	0.150568	1.754
5.85	0.182485	1.755		5.85	0.126417	1.755		5.85	0.117457	1.755		5.85	0.143642	1.755		5.85	0.149592	1.755
5.85333	0.183462	1.756		5.85333	0.12837	1.756		5.85333	0.118433	1.756		5.85333	0.14413	1.756		5.85333	0.15008	1.756
5.85667	0.183462	1.757		5.85667	0.129347	1.757		5.85667	0.119898	1.757		5.85667	0.14413	1.757		5.85667	0.151545	1.757
5.86	0.183462	1.758		5.86	0.1313	1.758		5.86	0.121363	1.758		5.86	0.144618	1.758		5.86	0.153986	1.758
5.86333	0.183462	1.759		5.86333	0.133253	1.759		5.86333	0.123316	1.759		5.86333	0.146083	1.759		5.86333	0.15594	1.759
5.86667	0.184439	1.76		5.86667	0.135694	1.76		5.86667	0.125269	1.76		5.86667	0.147548	1.76		5.86667	0.157893	1.76
5.87	0.185415	1.761		5.87	0.138136	1.761		5.87	0.126734	1.761		5.87	0.149501	1.761		5.87	0.158869	1.761
5.87333	0.18688	1.762		5.87333	0.140089	1.762		5.87333	0.128687	1.762		5.87333	0.149989	1.762		5.87333	0.159357	1.762
5.87667	0.188833	1.763		5.87667	0.141066	1.763		5.87667	0.13064	1.763		5.87667	0.149989	1.763		5.87667	0.159357	1.763
5.88	0.189321	1.764		5.88	0.140577	1.764		5.88	0.132105	1.764		5.88	0.150966	1.764		5.88	0.158869	1.764
5.88333	0.188345	1.765		5.88333	0.140577	1.765		5.88333	0.132594	1.765		5.88333	0.151454	1.765		5.88333	0.158381	1.765
5.88667	0.18688	1.766		5.88667	0.140577	1.766		5.88667	0.132594	1.766		5.88667	0.151943	1.766		5.88667	0.159357	1.766
5.89	0.184927	1.767		5.89	0.140577	1.767		5.89	0.132594	1.767		5.89	0.150478	1.767		5.89	0.159357	1.767
5.89333	0.18395	1.768		5.89333	0.140577	1.768		5.89333	0.132594	1.768		5.89333	0.148525	1.768		5.89333	0.158381	1.768
5.89667	0.182974	1.769		5.89667	0.139601	1.769		5.89667	0.131617	1.769		5.89667	0.146571	1.769		5.89667	0.15594	1.769
5.9	0.182485	1.77		5.9	0.138624	1.77		5.9	0.13064	1.77		5.9	0.144618	1.77		5.9	0.152522	1.77
5.90333	0.181997	1.771		5.90333	0.138136	1.771		5.90333	0.128199	1.771		5.90333	0.14413	1.771		5.90333	0.148615	1.771
5.90667	0.181021	1.772		5.90667	0.137159	1.772		5.90667	0.125269	1.772		5.90667	0.145107	1.772		5.90667	0.145197	1.772
5.91	0.178091	1.773		5.91	0.135206	1.773		5.91	0.123316	1.773		5.91	0.144618	1.773		5.91	0.142268	1.773
5.91333	0.176138	1.774		5.91333	0.132765	1.774		5.91333	0.120386	1.774		5.91333	0.142665	1.774		5.91333	0.140315	1.774
5.91667	0.174185	1.775		5.91667	0.129835	1.775		5.91667	0.117945	1.775		5.91667	0.138759	1.775		5.91667	0.137873	1.775
5.92	0.172232	1.776		5.92	0.126905	1.776		5.92	0.114527	1.776		5.92	0.133876	1.776		5.92	0.134943	1.776
5.92333	0.171255	1.777		5.92333	0.123487	1.777		5.92333	0.111597	1.777		5.92333	0.129482	1.777		5.92333	0.130549	1.777
5.92667	0.169302	1.778		5.92667	0.120558	1.778		5.92667	0.108668	1.778		5.92667	0.125575	1.778		5.92667	0.126154	1.778
5.93	0.167349	1.779		5.93	0.118605	1.779		5.93	0.106715	1.779		5.93	0.12411	1.779		5.93	0.123225	1.779
5.93333	0.164419	1.78		5.93333	0.115675	1.78		5.93333	0.105738	1.78		5.93333	0.122646	1.78		5.93333	0.121272	1.78
5.93667	0.163931	1.781		5.93667	0.113233	1.781		5.93667	0.10525	1.781		5.93667	0.120204	1.781		5.93667	0.120295	1.781
5.94	0.164419	1.782		5.94	0.11128	1.782		5.94	0.103785	1.782		5.94	0.116786	1.782		5.94	0.119318	1.782
5.94333	0.16686	1.783		5.94333	0.110304	1.783		5.94333	0.102808	1.783		5.94333	0.11288	1.783		5.94333	0.119318	1.783
5.94667	0.169302	1.784		5.94667	0.110792	1.784		5.94667	0.101832	1.784		5.94667	0.10995	1.784		5.94667	0.120295	1.784
5.95	0.171255	1.785		5.95	0.111769	1.785		5.95	0.101344	1.785		5.95	0.107997	1.785		5.95	0.120295	1.785
5.95333	0.174185	1.786		5.95333	0.113233	1.786		5.95333	0.10232	1.786		5.95333	0.107021	1.786		5.95333	0.120295	1.786
5.95667	0.178091	1.787		5.95667	0.11421	1.787		5.95667	0.10232	1.787		5.95667	0.107997	1.787		5.95667	0.120295	1.787
5.96	0.183462	1.788		5.96	0.115187	1.788		5.96	0.103297	1.788		5.96	0.108485	1.788		5.96	0.120783	1.788
5.96333	0.190298	1.789		5.96333	0.116651	1.789		5.96333	0.103297	1.789		5.96333	0.108974	1.789		5.96333	0.12176	1.789
5.96667	0.19811	1.79		5.96667	0.120069	1.79		5.96667	0.104273	1.79		5.96667	0.10995	1.79		5.96667	0.123713	1.79
5.97	0.206899	1.791		5.97	0.124952	1.791		5.97	0.105738	1.791		5.97	0.111415	1.791		5.97	0.125666	1.791
5.97333	0.217153	1.792		5.97333	0.130323	1.792		5.97333	0.108668	1.792		5.97333	0.113857	1.792		5.97333	0.129084	1.792
5.97667	0.226919	1.793		5.97667	0.135206	1.793		5.97667	0.11355	1.793		5.97667	0.116786	1.793		5.97667	0.134455	1.793
5.98	0.236685	1.794		5.98	0.141066	1.794		5.98	0.11941	1.794		5.98	0.120693	1.794		5.98	0.139338	1.794
5.98333	0.248892	1.795		5.98333	0.147413	1.795		5.98333	0.125269	1.795		5.98333	0.126064	1.795		5.98333	0.146174	1.795
5.98667	0.263052	1.796		5.98667	0.155226	1.796		5.98667	0.132105	1.796		5.98667	0.130946	1.796		5.98667	0.15301	1.796
5.99	0.278677	1.797		5.99	0.164991	1.797		5.99	0.137965	1.797		5.99	0.137294	1.797		5.99	0.160334	1.797
5.99333	0.297232	1.798		5.99333	0.175733	1.798		5.99333	0.144312	1.798		5.99333	0.14413	1.798		5.99333	0.168147	1.798
5.99667	0.315298	1.799		5.99667	0.185987	1.799		5.99667	0.151148	1.799		5.99667	0.150966	1.799		5.99667	0.177424	1.799
6	0.335317	1.8		6	0.195753	1.8		6	0.158961	1.8		6	0.15829	1.8		6	0.186213	1.8
6.00333	0.35729	1.801		6.00333	0.207472	1.801		6.00333	0.168726	1.801		6.00333	0.167079	1.801		6.00333	0.196955	1.801
6.00667	0.381216	1.802		6.00667	0.220167	1.802		6.00667	0.179957	1.802		6.00667	0.177333	1.802		6.00667	0.208186	1.802
6.01	0.40563	1.803		6.01	0.232862	1.803		6.01	0.192164	1.803		6.01	0.189052	1.803		6.01	0.222346	1.803
6.01333	0.432974	1.804		6.01333	0.247511	1.804		6.01333	0.204371	1.804		6.01333	0.201747	1.804		6.01333	0.236018	1.804
6.01667	0.460317	1.805		6.01667	0.262647	1.805		6.01667	0.218043	1.805		6.01667	0.215419	1.805		6.01667	0.250666	1.805
6.02	0.487661	1.806		6.02	0.279249	1.806		6.02	0.231715	1.806		6.02	0.228114	1.806		6.02	0.267756	1.806
6.02333	0.516958	1.807		6.02333	0.297804	1.807		6.02333	0.245875	1.807		6.02333	0.24081	1.807		6.02333	0.284846	1.807
6.02667	0.548208	1.808		6.02667	0.317823	1.808		6.02667	0.262476	1.808		6.02667	0.255458	1.808		6.02667	0.3034	1.808
6.03	0.580923	1.809		6.03	0.340772	1.809		6.03	0.27859	1.809		6.03	0.270595	1.809		6.03	0.322932	1.809
6.03333	0.616568	1.81		6.03333	0.36421	1.81		6.03333	0.296656	1.81		6.03333	0.287197	1.81		6.03333	0.343928	1.81
6.03667	0.651235	1.811		6.03667	0.389112	1.811		6.03667	0.314722	1.811		6.03667	0.305751	1.811		6.03667	0.364924	1.811
6.04	0.68688	1.812		6.04	0.41255	1.812		6.04	0.332789	1.812		6.04	0.323329	1.812		6.04	0.387385	1.812
6.04333	0.719595	1.813		6.04333	0.435011	1.813		6.04333	0.350855	1.813		6.04333	0.342372	1.813		6.04333	0.407893	1.813
6.04667	0.751333	1.814		6.04667	0.45796	1.814		6.04667	0.368433	1.814		6.04667	0.361903	1.814		6.04667	0.430353	1.814
6.05	0.78356	1.815		6.05	0.481397	1.815		6.05	0.388941	1.815		6.05	0.382411	1.815		6.05	0.453303	1.815
6.05333	0.816763	1.816		6.05333	0.5063	1.816		6.05333	0.410425	1.816		6.05333	0.401943	1.816		6.05333	0.477717	1.816
6.05667	0.851919	1.817		6.05667	0.53169	1.817		6.05667	0.434351	1.817		6.05667	0.421962	1.817		6.05667	0.503596	1.817
6.06	0.887564	1.818		6.06	0.558058	1.818		6.06	0.4573	1.818		6.06	0.441982	1.818		6.06	0.529963	1.818
6.06333	0.921255	1.819		6.06333	0.583937	1.819		6.06333	0.479273	1.819		6.06333	0.461513	1.819		6.06333	0.554865	1.819
6.06667	0.95397	1.82		6.06667	0.610792	1.82		6.06667	0.500269	1.82		6.06667	0.481532	1.82		6.06667	0.576838	1.82
6.07	0.984732	1.821		6.07	0.637159	1.821		6.07	0.521754	1.821		6.07	0.503017	1.821		6.07	0.599299	1.821
6.07333	1.01354	1.822		6.07333	0.661573	1.822		6.07333	0.54275	1.822		6.07333	0.525478	1.822		6.07333	0.620783	1.822
6.07667	1.04235	1.823		6.07667	0.685011	1.823		6.07667	0.563258	1.823		6.07667	0.546962	1.823		6.07667	0.644709	1.823
6.08	1.07018	1.824		6.08	0.706007	1.824		6.08	0.582789	1.824		6.08	0.566493	1.824		6.08	0.669123	1.824
6.08333	1.09753	1.825		6.08333	0.725538	1.825		6.08333	0.601832	1.825		6.08333	0.583095	1.825		6.08333	0.692561	1.825
6.08667	1.12389	1.826		6.08667	0.745069	1.826		6.08667	0.620386	1.826		6.08667	0.598232	1.826		6.08667	0.714533	1.826
6.09	1.14684	1.827		6.09	0.764112	1.827		6.09	0.638941	1.827		6.09	0.613368	1.827		6.09	0.734065	1.827
6.09333	1.16686	1.828		6.09333	0.78169	1.828		6.09333	0.655054	1.828		6.09333	0.628505	1.828		6.09333	0.752131	1.828
6.09667	1.18493	1.829		6.09667	0.799757	1.829		6.09667	0.669703	1.829		6.09667	0.643642	1.829		6.09667	0.769709	1.829
6.1	1.20153	1.83		6.1	0.813429	1.83		6.1	0.682398	1.83		6.1	0.65829	1.83		6.1	0.784846	1.83
6.10333	1.21911	1.831		6.10333	0.825148	1.831		6.10333	0.693629	1.831		6.10333	0.67245	1.831		6.10333	0.799006	1.831
6.10667	1.2362	1.832		6.10667	0.83589	1.832		6.10667	0.704371	1.832		6.10667	0.684169	1.832		6.10667	0.811213	1.832
6.11	1.25231	1.833		6.11	0.845167	1.833		6.11	0.715113	1.833		6.11	0.693935	1.833		6.11	0.820979	1.833
6.11333	1.26794	1.834		6.11333	0.853468	1.834		6.11333	0.724879	1.834		6.11333	0.701259	1.834		6.11333	0.829279	1.834
6.11667	1.28161	1.835		6.11667	0.859815	1.835		6.11667	0.733668	1.835		6.11667	0.707607	1.835		6.11667	0.835627	1.835
6.12	1.29625	1.836		6.12	0.865187	1.836		6.12	0.742945	1.836		6.12	0.713466	1.836		6.12	0.841975	1.836
6.12333	1.31188	1.837		6.12333	0.870069	1.837		6.12333	0.750758	1.837		6.12333	0.716884	1.837		6.12333	0.845881	1.837
6.12667	1.32848	1.838		6.12667	0.874464	1.838		6.12667	0.758082	1.838		6.12667	0.718837	1.838		6.12667	0.849787	1.838
6.13	1.34557	1.839		6.13	0.877882	1.839		6.13	0.764918	1.839		6.13	0.720302	1.839		6.13	0.853693	1.839
6.13333	1.3612	1.84		6.13333	0.881788	1.84		6.13333	0.771754	1.84		6.13333	0.721279	1.84		6.13333	0.856135	1.84
6.13667	1.37829	1.841		6.13667	0.885694	1.841		6.13667	0.77859	1.841		6.13667	0.722255	1.841		6.13667	0.8576	1.841
6.14	1.39782	1.842		6.14	0.888624	1.842		6.14	0.783961	1.842		6.14	0.722743	1.842		6.14	0.8576	1.842
6.14333	1.41979	1.843		6.14333	0.891065	1.843		6.14333	0.788844	1.843		6.14333	0.723232	1.843		6.14333	0.856623	1.843
6.14667	1.44323	1.844		6.14667	0.891554	1.844		6.14667	0.79275	1.844		6.14667	0.722743	1.844		6.14667	0.855646	1.844
6.15	1.46715	1.845		6.15	0.891554	1.845		6.15	0.797633	1.845		6.15	0.72079	1.845		6.15	0.855646	1.845
6.15333	1.48815	1.846		6.15333	0.891554	1.846		6.15333	0.802515	1.846		6.15333	0.718349	1.846		6.15333	0.855158	1.846
6.15667	1.50866	1.847		6.15667	0.891554	1.847		6.15667	0.807398	1.847		6.15667	0.715907	1.847		6.15667	0.853205	1.847
6.16	1.52721	1.848		6.16	0.891554	1.848		6.16	0.811304	1.848		6.16	0.712978	1.848		6.16	0.849299	1.848
6.16333	1.54821	1.849		6.16333	0.893019	1.849		6.16333	0.815211	1.849		6.16333	0.711025	1.849		6.16333	0.844416	1.849
6.16667	1.56872	1.85		6.16667	0.894972	1.85		6.16667	0.817652	1.85		6.16667	0.708583	1.85		6.16667	0.839045	1.85
6.17	1.58971	1.851		6.17	0.896925	1.851		6.17	0.819117	1.851		6.17	0.706142	1.851		6.17	0.833674	1.851
6.17333	1.60729	1.852		6.17333	0.897413	1.852		6.17333	0.819117	1.852		6.17333	0.702724	1.852		6.17333	0.828791	1.852
6.17667	1.62145	1.853		6.17667	0.89546	1.853		6.17667	0.818629	1.853		6.17667	0.697353	1.853		6.17667	0.822932	1.853
6.18	1.63219	1.854		6.18	0.891554	1.854		6.18	0.817652	1.854		6.18	0.690029	1.854		6.18	0.816584	1.854
6.18333	1.63903	1.855		6.18333	0.886671	1.855		6.18333	0.816675	1.855		6.18333	0.681728	1.855		6.18333	0.808771	1.855
6.18667	1.64391	1.856		6.18667	0.882765	1.856		6.18667	0.814234	1.856		6.18667	0.673427	1.856		6.18667	0.799982	1.856
6.19	1.64489	1.857		6.19	0.877882	1.857		6.19	0.80984	1.857		6.19	0.666103	1.857		6.19	0.789729	1.857
6.19333	1.63952	1.858		6.19333	0.871046	1.858		6.19333	0.802027	1.858		6.19333	0.657802	1.858		6.19333	0.779475	1.858
6.19667	1.62926	1.859		6.19667	0.861769	1.859		6.19667	0.790308	1.859		6.19667	0.649501	1.859		6.19667	0.767756	1.859
6.2	1.61364	1.86		6.2	0.85005	1.86		6.2	0.77859	1.86		6.2	0.639736	1.86		6.2	0.755549	1.86
6.20333	1.59411	1.861		6.20333	0.835401	1.861		6.20333	0.766383	1.861		6.20333	0.628017	1.861		6.20333	0.742854	1.861
6.20667	1.5692	1.862		6.20667	0.820265	1.862		6.20667	0.752711	1.862		6.20667	0.614345	1.862		6.20667	0.727229	1.862
6.21	1.53942	1.863		6.21	0.80464	1.863		6.21	0.737086	1.863		6.21	0.60165	1.863		6.21	0.708674	1.863
6.21333	1.5028	1.864		6.21333	0.788038	1.864		6.21333	0.718531	1.864		6.21333	0.587001	1.864		6.21333	0.689631	1.864
6.21667	1.46129	1.865		6.21667	0.768507	1.865		6.21667	0.697535	1.865		6.21667	0.571864	1.865		6.21667	0.670588	1.865
6.22	1.41686	1.866		6.22	0.747999	1.866		6.22	0.675562	1.866		6.22	0.555263	1.866		6.22	0.652033	1.866
6.22333	1.36852	1.867		6.22333	0.724562	1.867		6.22333	0.65359	1.867		6.22333	0.536708	1.867		6.22333	0.632502	1.867
6.22667	1.31725	1.868		6.22667	0.699171	1.868		6.22667	0.631617	1.868		6.22667	0.518154	1.868		6.22667	0.612482	1.868
6.23	1.26354	1.869		6.23	0.674269	1.869		6.23	0.608179	1.869		6.23	0.499111	1.869		6.23	0.590998	1.869
6.23333	1.20739	1.87		6.23333	0.647901	1.87		6.23333	0.583765	1.87		6.23333	0.479579	1.87		6.23333	0.567561	1.87
6.23667	1.15026	1.871		6.23667	0.622023	1.871		6.23667	0.558375	1.871		6.23667	0.460536	1.871		6.23667	0.543146	1.871
6.24	1.09313	1.872		6.24	0.595655	1.872		6.24	0.532984	1.872		6.24	0.44247	1.872		6.24	0.518244	1.872
6.24333	1.03747	1.873		6.24333	0.567335	1.873		6.24333	0.50857	1.873		6.24333	0.42538	1.873		6.24333	0.49383	1.873
6.24667	0.981314	1.874		6.24667	0.539991	1.874		6.24667	0.484156	1.874		6.24667	0.407314	1.874		6.24667	0.472346	1.874
6.25	0.92565	1.875		6.25	0.514112	1.875		6.25	0.458765	1.875		6.25	0.390712	1.875		6.25	0.452326	1.875
6.25333	0.870962	1.876		6.25333	0.488233	1.876		6.25333	0.434351	1.876		6.25333	0.372646	1.876		6.25333	0.43426	1.876
6.25667	0.818228	1.877		6.25667	0.464796	1.877		6.25667	0.410425	1.877		6.25667	0.355556	1.877		6.25667	0.414728	1.877
6.26	0.767935	1.878		6.26	0.441358	1.878		6.26	0.388941	1.878		6.26	0.338466	1.878		6.26	0.395686	1.878
6.26333	0.719595	1.879		6.26333	0.417921	1.879		6.26333	0.367945	1.879		6.26333	0.321864	1.879		6.26333	0.374201	1.879
6.26667	0.67272	1.88		6.26667	0.395948	1.88		6.26667	0.348414	1.88		6.26667	0.306239	1.88		6.26667	0.355646	1.88
6.27	0.62731	1.881		6.27	0.373976	1.881		6.27	0.327906	1.881		6.27	0.291591	1.881		6.27	0.33758	1.881
6.27333	0.584829	1.882		6.27333	0.35298	1.882		6.27333	0.30984	1.882		6.27333	0.277431	1.882		6.27333	0.321955	1.882
6.27667	0.544302	1.883		6.27667	0.33296	1.883		6.27667	0.291773	1.883		6.27667	0.265224	1.883		6.27667	0.307307	1.883
6.28	0.506216	1.884		6.28	0.313429	1.884		6.28	0.275172	1.884		6.28	0.253017	1.884		6.28	0.292658	1.884
6.28333	0.472525	1.885		6.28333	0.295851	1.885		6.28333	0.260523	1.885		6.28333	0.241298	1.885		6.28333	0.279475	1.885
6.28667	0.440298	1.886		6.28667	0.278272	1.886		6.28667	0.245387	1.886		6.28667	0.230556	1.886		6.28667	0.266291	1.886
6.29	0.411489	1.887		6.29	0.263136	1.887		6.29	0.231715	1.887		6.29	0.22079	1.887		6.29	0.253107	1.887
6.29333	0.385122	1.888		6.29333	0.248976	1.888		6.29333	0.219019	1.888		6.29333	0.210536	1.888		6.29333	0.240412	1.888
6.29667	0.359243	1.889		6.29667	0.235304	1.889		6.29667	0.205836	1.889		6.29667	0.199306	1.889		6.29667	0.228693	1.889
6.3	0.336782	1.89		6.3	0.223585	1.89		6.3	0.195582	1.89		6.3	0.190517	1.89		6.3	0.216486	1.89
6.30333	0.316275	1.891		6.30333	0.211866	1.891		6.30333	0.186305	1.891		6.30333	0.182216	1.891		6.30333	0.205256	1.891
6.30667	0.297232	1.892		6.30667	0.200148	1.892		6.30667	0.177515	1.892		6.30667	0.174403	1.892		6.30667	0.19549	1.892
6.31	0.279165	1.893		6.31	0.189894	1.893		6.31	0.167262	1.893		6.31	0.166591	1.893		6.31	0.186701	1.893
6.31333	0.262564	1.894		6.31333	0.179151	1.894		6.31333	0.158472	1.894		6.31333	0.158778	1.894		6.31333	0.179377	1.894
6.31667	0.24645	1.895		6.31667	0.169386	1.895		6.31667	0.149195	1.895		6.31667	0.152431	1.895		6.31667	0.172053	1.895
6.32	0.231802	1.896		6.32	0.157667	1.896		6.32	0.142359	1.896		6.32	0.147548	1.896		6.32	0.165705	1.896
6.32333	0.219595	1.897		6.32333	0.147413	1.897		6.32333	0.1365	1.897		6.32333	0.142177	1.897		6.32333	0.159846	1.897
6.32667	0.208853	1.898		6.32667	0.138136	1.898		6.32667	0.131129	1.898		6.32667	0.136806	1.898		6.32667	0.153986	1.898
6.33	0.199575	1.899		6.33	0.130323	1.899		6.33	0.124293	1.899		6.33	0.130458	1.899		6.33	0.148127	1.899
6.33333	0.190786	1.9		6.33333	0.123976	1.9		6.33333	0.118922	1.9		6.33333	0.123134	1.9		6.33333	0.142268	1.9
6.33667	0.181997	1.901		6.33667	0.117628	1.901		6.33667	0.11355	1.901		6.33667	0.117275	1.901		6.33667	0.137385	1.901
6.34	0.17272	1.902		6.34	0.112745	1.902		6.34	0.108179	1.902		6.34	0.112392	1.902		6.34	0.131525	1.902
6.34333	0.162954	1.903		6.34333	0.106886	1.903		6.34333	0.103297	1.903		6.34333	0.107997	1.903		6.34333	0.126154	1.903
6.34667	0.155142	1.904		6.34667	0.101026	1.904		6.34667	0.0984138	1.904		6.34667	0.104091	1.904		6.34667	0.121272	1.904
6.35	0.148306	1.905		6.35	0.0961436	1.905		6.35	0.093531	1.905		6.35	0.100185	1.905		6.35	0.116389	1.905
6.35333	0.141958	1.906		6.35333	0.0922373	1.906		6.35333	0.0896248	1.906		6.35333	0.0962785	1.906		6.35333	0.111994	1.906
6.35667	0.136099	1.907		6.35667	0.0888194	1.907		6.35667	0.0862068	1.907		6.35667	0.0928605	1.907		6.35667	0.1076	1.907
6.36	0.130239	1.908		6.36	0.0854014	1.908		6.36	0.0842537	1.908		6.36	0.0899308	1.908		6.36	0.103693	1.908
6.36333	0.123892	1.909		6.36333	0.0819834	1.909		6.36333	0.0818123	1.909		6.36333	0.0879777	1.909		6.36333	0.100275	1.909
6.36667	0.118032	1.91		6.36667	0.0785655	1.91		6.36667	0.0793709	1.91		6.36667	0.085048	1.91		6.36667	0.097834	1.91
6.37	0.114126	1.911		6.37	0.0751475	1.911		6.37	0.0754646	1.911		6.37	0.0811418	1.911		6.37	0.0953926	1.911
6.37333	0.111196	1.912		6.37333	0.0712413	1.912		6.37333	0.0710701	1.912		6.37333	0.0777238	1.912		6.37333	0.0924629	1.912
6.37667	0.107778	1.913		6.37667	0.0683116	1.913		6.37667	0.0661873	1.913		6.37667	0.0738175	1.913		6.37667	0.0885567	1.913
6.38	0.10436	1.914		6.38	0.0653819	1.914		6.38	0.0632576	1.914		6.38	0.0708879	1.914		6.38	0.0851387	1.914
6.38333	0.100454	1.915		6.38333	0.0624522	1.915		6.38333	0.0608162	1.915		6.38333	0.0684465	1.915		6.38333	0.0812324	1.915
6.38667	0.0970362	1.916		6.38667	0.0590342	1.916		6.38667	0.0583748	1.916		6.38667	0.0669816	1.916		6.38667	0.0783027	1.916
6.39	0.0941065	1.917		6.39	0.0561045	1.917		6.39	0.0554451	1.917		6.39	0.066005	1.917		6.39	0.075373	1.917
6.39333	0.0911769	1.918		6.39333	0.0541514	1.918		6.39333	0.0520271	1.918		6.39333	0.0645402	1.918		6.39333	0.0729317	1.918
6.39667	0.0887355	1.919		6.39667	0.0521983	1.919		6.39667	0.050074	1.919		6.39667	0.0625871	1.919		6.39667	0.0709785	1.919
6.4	0.0858058	1.92		6.4	0.0507334	1.92		6.4	0.0481209	1.92		6.4	0.060634	1.92		6.4	0.070002	1.92
6.40333	0.0814112	1.921		6.40333	0.0492686	1.921		6.40333	0.0476326	1.921		6.40333	0.0591691	1.921		6.40333	0.0690254	1.921
6.40667	0.0770167	1.922		6.40667	0.048292	1.922		6.40667	0.0471443	1.922		6.40667	0.0581926	1.922		6.40667	0.0680488	1.922
6.41	0.0731105	1.923		6.41	0.0473155	1.923		6.41	0.0456795	1.923		6.41	0.057216	1.923		6.41	0.0660957	1.923
6.41333	0.0701808	1.924		6.41333	0.0463389	1.924		6.41333	0.043238	1.924		6.41333	0.0557511	1.924		6.41333	0.0626777	1.924
6.41667	0.0672511	1.925		6.41667	0.0443858	1.925		6.41667	0.0412849	1.925		6.41667	0.0528215	1.925		6.41667	0.0587715	1.925
6.42	0.0648097	1.926		6.42	0.0424327	1.926		6.42	0.0393318	1.926		6.42	0.0494035	1.926		6.42	0.0553535	1.926
6.42333	0.0628565	1.927		6.42333	0.039503	1.927		6.42333	0.0383552	1.927		6.42333	0.0469621	1.927		6.42333	0.0534004	1.927
6.42667	0.0613917	1.928		6.42667	0.0380381	1.928		6.42667	0.0373787	1.928		6.42667	0.045009	1.928		6.42667	0.0519355	1.928
6.43	0.0604152	1.929		6.43	0.0380381	1.929		6.43	0.0368904	1.929		6.43	0.0445207	1.929		6.43	0.050959	1.929
6.43333	0.0599269	1.93		6.43333	0.0380381	1.93		6.43333	0.0354255	1.93		6.43333	0.045009	1.93		6.43333	0.0504707	1.93
6.43667	0.0589503	1.931		6.43667	0.0370616	1.931		6.43667	0.034449	1.931		6.43667	0.0454972	1.931		6.43667	0.0499824	1.931
6.44	0.0574855	1.932		6.44	0.0365733	1.932		6.44	0.0324959	1.932		6.44	0.045009	1.932		6.44	0.0490059	1.932
6.44333	0.0560206	1.933		6.44333	0.0355967	1.933		6.44333	0.0305427	1.933		6.44333	0.0440324	1.933		6.44333	0.0490059	1.933
6.44667	0.055044	1.934		6.44667	0.0341319	1.934		6.44667	0.0300544	1.934		6.44667	0.0425676	1.934		6.44667	0.0490059	1.934
6.45	0.0545558	1.935		6.45	0.0341319	1.935		6.45	0.0290779	1.935		6.45	0.0391496	1.935		6.45	0.0465645	1.935
6.45333	0.0545558	1.936		6.45333	0.0331553	1.936		6.45333	0.0290779	1.936		6.45333	0.0371965	1.936		6.45333	0.044123	1.936
6.45667	0.0555323	1.937		6.45667	0.032667	1.937		6.45667	0.0290779	1.937		6.45667	0.0357316	1.937		6.45667	0.0416817	1.937
6.46	0.0555323	1.938		6.46	0.0312022	1.938		6.46	0.0290779	1.938		6.46	0.0347551	1.938		6.46	0.038752	1.938
6.46333	0.0555323	1.939		6.46333	0.0297373	1.939		6.46333	0.027613	1.939		6.46333	0.0332902	1.939		6.46333	0.0372871	1.939
6.46667	0.0540675	1.94		6.46667	0.0287608	1.94		6.46667	0.0266365	1.94		6.46667	0.0323136	1.94		6.46667	0.0363105	1.94
6.47	0.0530909	1.941		6.47	0.0282725	1.941		6.47	0.0261482	1.941		6.47	0.0313371	1.941		6.47	0.0363105	1.941
6.47333	0.0511378	1.942		6.47333	0.0282725	1.942		6.47333	0.0251716	1.942		6.47333	0.0308488	1.942		6.47333	0.035334	1.942
6.47667	0.0482081	1.943		6.47667	0.0282725	1.943		6.47667	0.0246834	1.943		6.47667	0.0298722	1.943		6.47667	0.035334	1.943
6.48	0.0467433	1.944		6.48	0.0282725	1.944		6.48	0.0237068	1.944		6.48	0.0298722	1.944		6.48	0.0343574	1.944
6.48333	0.0452784	1.945		6.48333	0.0282725	1.945		6.48333	0.0222419	1.945		6.48333	0.029384	1.945		6.48333	0.0343574	1.945
6.48667	0.0447902	1.946		6.48667	0.0272959	1.946		6.48667	0.0207771	1.946		6.48667	0.0284074	1.946		6.48667	0.0343574	1.946
6.49	0.0457667	1.947		6.49	0.0263194	1.947		6.49	0.0198005	1.947		6.49	0.0274308	1.947		6.49	0.0343574	1.947
6.49333	0.0457667	1.948		6.49333	0.0253428	1.948		6.49333	0.018824	1.948		6.49333	0.0269425	1.948		6.49333	0.0333809	1.948
6.49667	0.046255	1.949		6.49667	0.023878	1.949		6.49667	0.0183357	1.949		6.49667	0.025966	1.949		6.49667	0.031916	1.949
6.5	0.0457667	1.95		6.5	0.0229014	1.95		6.5	0.0183357	1.95		6.5	0.0249894	1.95		6.5	0.0309395	1.95
6.50333	0.0443019	1.951		6.50333	0.0224131	1.951		6.50333	0.0183357	1.951		6.50333	0.0245011	1.951		6.50333	0.0299629	1.951
6.50667	0.0423487	1.952		6.50667	0.0229014	1.952		6.50667	0.018824	1.952		6.50667	0.0240129	1.952		6.50667	0.0289863	1.952
6.51	0.039419	1.953		6.51	0.0233897	1.953		6.51	0.0193123	1.953		6.51	0.0240129	1.953		6.51	0.0284981	1.953
6.51333	0.0374659	1.954		6.51333	0.0229014	1.954		6.51333	0.0193123	1.954		6.51333	0.0240129	1.954		6.51333	0.0289863	1.954
6.51667	0.0360011	1.955		6.51667	0.0219248	1.955		6.51667	0.0202888	1.955		6.51667	0.0240129	1.955		6.51667	0.0294746	1.955
6.52	0.0360011	1.956		6.52	0.0209483	1.956		6.52	0.0202888	1.956		6.52	0.0230363	1.956		6.52	0.0294746	1.956
6.52333	0.0369777	1.957		6.52333	0.0209483	1.957		6.52333	0.0198005	1.957		6.52333	0.0230363	1.957		6.52333	0.0294746	1.957
6.52667	0.0384425	1.958		6.52667	0.0214366	1.958		6.52667	0.0178474	1.958		6.52667	0.0220597	1.958		6.52667	0.0289863	1.958
6.53	0.0399073	1.959		6.53	0.0209483	1.959		6.53	0.0158943	1.959		6.53	0.0210832	1.959		6.53	0.0284981	1.959
6.53333	0.039419	1.96		6.53333	0.02046	1.96		6.53333	0.0139412	1.96		6.53333	0.0210832	1.96		6.53333	0.0270332	1.96
6.53667	0.0384425	1.961		6.53667	0.0194834	1.961		6.53667	0.0124763	1.961		6.53667	0.0201066	1.961		6.53667	0.0260567	1.961
6.54	0.0379542	1.962		6.54	0.0185069	1.962		6.54	0.011988	1.962		6.54	0.0186418	1.962		6.54	0.0250801	1.962
6.54333	0.0369777	1.963		6.54333	0.0175303	1.963		6.54333	0.0124763	1.963		6.54333	0.0166886	1.963		6.54333	0.0245918	1.963
6.54667	0.0369777	1.964		6.54667	0.0175303	1.964		6.54667	0.0134529	1.964		6.54667	0.013759	1.964		6.54667	0.0241035	1.964
6.55	0.0360011	1.965		6.55	0.0165538	1.965		6.55	0.0134529	1.965		6.55	0.0132707	1.965		6.55	0.0236152	1.965
6.55333	0.0350245	1.966		6.55333	0.0165538	1.966		6.55333	0.0134529	1.966		6.55333	0.013759	1.966		6.55333	0.0245918	1.966
6.55667	0.034048	1.967		6.55667	0.0165538	1.967		6.55667	0.0134529	1.967		6.55667	0.0147355	1.967		6.55667	0.0241035	1.967
6.56	0.034048	1.968		6.56	0.0155772	1.968		6.56	0.0134529	1.968		6.56	0.0152238	1.968		6.56	0.023127	1.968
6.56333	0.034048	1.969		6.56333	0.0155772	1.969		6.56333	0.0124763	1.969		6.56333	0.0152238	1.969		6.56333	0.0221504	1.969
6.56667	0.034048	1.97		6.56667	0.0146006	1.97		6.56667	0.0124763	1.97		6.56667	0.0147355	1.97		6.56667	0.0201973	1.97
6.57	0.0330714	1.971		6.57	0.0136241	1.971		6.57	0.0114998	1.971		6.57	0.0142472	1.971		6.57	0.019709	1.971
6.57333	0.0320948	1.972		6.57333	0.0126475	1.972		6.57333	0.0114998	1.972		6.57333	0.0142472	1.972		6.57333	0.019709	1.972
6.57667	0.0316065	1.973		6.57667	0.0126475	1.973		6.57667	0.011988	1.973		6.57667	0.0142472	1.973		6.57667	0.019709	1.973
6.58	0.0316065	1.974		6.58	0.0126475	1.974		6.58	0.0124763	1.974		6.58	0.0142472	1.974		6.58	0.019709	1.974
6.58333	0.0320948	1.975		6.58333	0.0136241	1.975		6.58333	0.0124763	1.975		6.58333	0.0142472	1.975		6.58333	0.0206856	1.975
6.58667	0.0325831	1.976		6.58667	0.0141123	1.976		6.58667	0.0124763	1.976		6.58667	0.0142472	1.976		6.58667	0.0206856	1.976
6.59	0.0330714	1.977		6.59	0.0150889	1.977		6.59	0.0124763	1.977		6.59	0.0142472	1.977		6.59	0.0206856	1.977
6.59333	0.0325831	1.978		6.59333	0.0155772	1.978		6.59333	0.0124763	1.978		6.59333	0.0142472	1.978		6.59333	0.0206856	1.978
6.59667	0.0320948	1.979		6.59667	0.0155772	1.979		6.59667	0.011988	1.979		6.59667	0.013759	1.979		6.59667	0.019709	1.979
6.6	0.0311183	1.98		6.6	0.0150889	1.98		6.6	0.0114998	1.98		6.6	0.0127824	1.98		6.6	0.0182442	1.98
6.60333	0.0301417	1.981		6.60333	0.0141123	1.981		6.60333	0.0124763	1.981		6.60333	0.0118058	1.981		6.60333	0.0172676	1.981
6.60667	0.0296534	1.982		6.60667	0.0121592	1.982		6.60667	0.0134529	1.982		6.60667	0.010341	1.982		6.60667	0.016291	1.982
6.61	0.0291652	1.983		6.61	0.0102061	1.983		6.61	0.0149177	1.983		6.61	0.00887615	1.983		6.61	0.0158027	1.983
6.61333	0.0296534	1.984		6.61333	0.00874126	1.984		6.61333	0.015406	1.984		6.61333	0.00838786	1.984		6.61333	0.0158027	1.984
6.61667	0.0301417	1.985		6.61667	0.0077647	1.985		6.61667	0.015406	1.985		6.61667	0.00985271	1.985		6.61667	0.0158027	1.985
6.62	0.0301417	1.986		6.62	0.0077647	1.986		6.62	0.015406	1.986		6.62	0.0118058	1.986		6.62	0.0153145	1.986
6.62333	0.0296534	1.987		6.62333	0.00874126	1.987		6.62333	0.015406	1.987		6.62333	0.0142472	1.987		6.62333	0.0148262	1.987
6.62667	0.0286769	1.988		6.62667	0.00874126	1.988		6.62667	0.0144294	1.988		6.62667	0.0162004	1.988		6.62667	0.0138496	1.988
6.63	0.0277003	1.989		6.63	0.00874126	1.989		6.63	0.0134529	1.989		6.63	0.0162004	1.989		6.63	0.0138496	1.989
6.63333	0.0262355	1.99		6.63333	0.00922954	1.99		6.63333	0.0124763	1.99		6.63333	0.0147355	1.99		6.63333	0.0138496	1.99
6.63667	0.0257472	1.991		6.63667	0.00971782	1.991		6.63667	0.0110115	1.991		6.63667	0.0132707	1.991		6.63667	0.0143379	1.991
6.64	0.0252589	1.992		6.64	0.00874126	1.992		6.64	0.0105232	1.992		6.64	0.0122941	1.992		6.64	0.0148262	1.992
6.64333	0.0257472	1.993		6.64333	0.0077647	1.993		6.64333	0.00954664	1.993		6.64333	0.0122941	1.993		6.64333	0.0158027	1.993
6.64667	0.0262355	1.994		6.64667	0.00727642	1.994		6.64667	0.00857007	1.994		6.64667	0.0132707	1.994		6.64667	0.0158027	1.994
6.65	0.0277003	1.995		6.65	0.00727642	1.995		6.65	0.00808179	1.995		6.65	0.0147355	1.995		6.65	0.0167793	1.995
6.65333	0.0291652	1.996		6.65333	0.0077647	1.996		6.65333	0.00710523	1.996		6.65333	0.0152238	1.996		6.65333	0.0167793	1.996
6.65667	0.0301417	1.997		6.65667	0.00678813	1.997		6.65667	0.00710523	1.997		6.65667	0.0147355	1.997		6.65667	0.0167793	1.997
[truncated: 1,003 more rows]

## Sheet: Extended Data Fig.5b
Canagliflozin binding (% of WT)
WT	S74A	D201A	F98A	F453A
95.0024	75.2559	127.94	-6.14163	4.95249
98.5721	78.5839	124.539	-5.96447	11.6565
106.426	93.2268	148.349	-3.04129	16.2768
