# Supplementary material for: Transport and inhibition mechanism of the human SGLT2–MAP17 glucose transporter
Source: Nat Struct Mol Biol. 2023 Dec 6;31(1):159–69. doi: 10.1038/s41594-023-01134-0 (PMC10803289; doi:10.1038/s41594-023-01134-0)
Supplement: Supplementary file 12 — Source data for Extended Data Fig. 6. [file 41594_2023_1134_MOESM12_ESM.xlsx]

## Sheet: Extended Data Fig.6e
	Canagliflozin binding (pmol/mg-protein)
Sodium (mM)	0	1	10	100
	0.523936	0.465856	0.890576	0.999168
	0.574472	0.542408	0.803024	1.585
	0.636392	0.668464	0.933824	1.32704

## Sheet: Extended Data Fig.6f
	Binding (% of Bmax in the presence of Na+)
TA-1887 (nM)	Na(+)			Na(-)
2.5	1.16513	1.11373	1.8248	1.14114	0.819019	-0.39923
5	3.40972	3.66674	2.27886	0.102806	0.41979	0.370101
10	4.76333	5.00321	3.10131	0.562005	0.925252	1.01092
25	11.994	12.7993	14.3928	0.95952	1.13086	1.16513
50	29.471	31.5956	29.5224	6.99079	5.22596	3.71814
100	43.8638	35.982	42.1504	4.96894	8.56715	8.3958
150	61.8548	66.8237	75.2195	13.5361	14.0501	9.76655
200	65.6243	78.1324	66.481	15.0782	13.3648	15.7636
300	59.456	69.7366	59.2846	11.3086	5.997	3.76954
