# Supplementary material for: Transport and inhibition mechanism of the human SGLT2–MAP17 glucose transporter
Source: Nat Struct Mol Biol. 2023 Dec 6;31(1):159–69. doi: 10.1038/s41594-023-01134-0 (PMC10803289; doi:10.1038/s41594-023-01134-0)
Supplement: Supplementary file 13 — Source data for Extended Data Fig. 7. [file 41594_2023_1134_MOESM13_ESM.xlsx]

## Sheet: Extended Data Fig.7
	Normalized signal
Temp	hSGLT2			hSGLT2-MAP17
4	1.0267	1.00145	0.97185	1.06976	0.953741	0.9765
10	1.10061	1.00395	0.90536	1.1366	0.987126	0.96876
15	1.0782	1.01363	0.948599	1.0769	1.03948	1.03538
20	1.12803	1.06731	0.906688	1.07865	1.02015	1.03558
25	0.929652	0.830414	0.753912	0.971761	1.05289	1.08135
30	0.554981	0.552621	0.553558	0.835065	0.932347	0.944583
35	0.352428	0.361957	0.401775	0.430411	0.476808	0.510834
40	0.208908	0.170913	0.227189	0.102666	0.154078	0.15629
45	0.0188023	0.0256581	0.0406835	0.0259838	0.0493973	0.0638807
50	-0.0316739	-0.00958348	0.00387199	0.00739948	0.00987768	0.0227047
55	-0.0338587	-0.0286876	-0.0196792	-0.00104312	-0.0100132	0.00155167
